# Supplementary material for: CRISPR screens in iPSC-derived neurons reveal principles of tau proteostasis
Source: bioRxiv. 2024 Nov 4:2023.06.16.545386. Preprint. [Version 4] doi: 10.1101/2023.06.16.545386 (PMC10312804; doi:10.1101/2023.06.16.545386)
Supplement: Supplement 2 — Supplemental Table 2 – Screen results for primary and secondary screens. Each screen is in a separate tab. [file media-2.xlsx]

## Sheet: GenomeWide
index	epsilon	pvalue	gene score
CCNC	2.60333	0.000143805	10.0026
CUL5	2.00547	0.000140638	7.72485
FECH	2.02267	0.000226605	7.37207
RFX7	1.91803	0.000149406	7.33769
HSD17B10	1.67607	0.000160582	6.3595
WIPI2	1.65167	0.000148805	6.32156
PIK3R3	2.38387	0.00337563	5.89207
SELRC1	1.52577	0.000177515	5.72279
SREBF2	1.5183	0.000179394	5.68784
NARS2	1.51277	0.00021061	5.56172
TMEM126B	1.7297	0.000617811	5.55086
FH	1.68017	0.000631001	5.37648
THAP1	1.73673	0.000875321	5.31064
PTEN	1.4868	0.000275011	5.29397
FUT5	1.63563	0.000617811	5.24898
MEN1	1.35473	0.000134499	5.24455
COX6C	1.36107	0.000140638	5.24269
NDUFB2	1.36441	0.000143805	5.24236
WARS2	1.39187	0.000172985	5.23619
AARS2	1.3906	0.000181749	5.20158
SOCS4	1.3512	0.000165655	5.10861
ATG14	1.35407	0.000171673	5.09847
LAMTOR5	1.35687	0.000183376	5.07015
KEAP1	1.4134	0.000276769	5.02871
MRPS9	1.28173	0.000143805	4.92471
COX6B1	1.52167	0.000611155	4.89041
LRPPRC	1.27593	0.000150342	4.87779
KMT2E	1.3065	0.000197615	4.83951
RNF20	1.33527	0.000259531	4.78804
C11orf73	1.247	0.000152156	4.76069
MAP4K4	1.6541	0.0017139	4.57526
MRPL41	1.18283	0.00016793	4.46504
MRPS35	1.17013	0.000160675	4.43955
PSAP	1.15957	0.000168754	4.37475
WDR26	1.7071	0.00297612	4.31273
TARS2	1.7139	0.00320807	4.27405
FBXO42	1.09955	0.000139483	4.23928
PDS5B	1.1064	0.000164265	4.18712
GLCCI1	1.27837	0.000574969	4.14236
AIFM1	1.07321	0.000150342	4.10279
UQCRB	1.146	0.000295542	4.04467
TMEM209	1.59473	0.00297612	4.02885
NDUFB6	1.11599	0.000262075	3.99701
NDUFA8	1.1177	0.000281701	3.96806
ATRX	1.04885	0.00016793	3.95927
C12orf44	1.3284	0.00108081	3.94036
PIK3C3	1.29	0.000977511	3.88274
NDUFB9	1.06482	0.000226605	3.88099
FAM53B	1.08463	0.000295075	3.82883
NDUFA9_ENST00000266544.5	1.23155	0.000808917	3.80807
ATP5J2	1.01668	0.00018744	3.78929
PARS2	1.39123	0.00206988	3.73415
PSMG1	1.12982	0.000495457	3.73404
HMBS_P1	1.04613	0.000276769	3.72201
MAP3K12	1.41493	0.00239233	3.70879
ELOVL6	0.961673	0.000155949	3.66111
FAM53C	1.27028	0.00146147	3.60152
MARS2	0.954033	0.000200149	3.52863
LARS2	1.45353	0.00395527	3.49258
MIDN_P1	0.931327	0.000180412	3.48664
NDUFV2	1.2787	0.00189163	3.48211
CARS2	0.951297	0.000259531	3.41117
UQCRFS1	0.923273	0.000204562	3.40612
MGEA5	0.921403	0.000223145	3.36442
NDUFS5_P1	1.17973	0.00144569	3.35036
SMG5	1.33287	0.00306467	3.35032
NXT1	1.05591	0.000710791	3.32427
MRPS31	1.0092	0.000551964	3.28806
NDUFA11	1.05184	0.000748177	3.28806
TAOK1	1.4049	0.00462391	3.28043
FAM117B	1.15873	0.00158354	3.24486
TSPYL1	0.923207	0.000312588	3.23587
NDUFB4	1.15489	0.00164286	3.21568
GADD45GIP1	0.96022	0.000449259	3.21434
NDUFA4	0.84411	0.000179394	3.1622
CPEB4	0.856823	0.000206572	3.15733
SNRK	1.60607	0.0112556	3.12963
CYCS	0.82787	0.00016793	3.1251
CNOT6	0.869773	0.000263911	3.11252
KIAA1109	0.878827	0.000323906	3.06674
NRBF2	0.835587	0.000227939	3.04336
HSP90AA1	1.14442	0.0022445	3.03144
NDUFS8	1.21661	0.00337563	3.00704
FKBP1A	0.799513	0.000175493	3.00276
FLCN	1.12593	0.0022755	2.97575
VHL	1.3079	0.00608907	2.89759
WDR45	0.855597	0.000413551	2.89489
PRAF2_P2	0.855597	0.000413551	2.89489
TMEM194A	0.92264	0.000800957	2.85685
DNMT1	0.78145	0.000223145	2.8534
MSMO1	0.772533	0.000203977	2.85097
SERBP1	1.0733	0.0022445	2.84304
UBE4B	0.79183	0.000263455	2.83419
ZBTB38_P1	0.836773	0.000416075	2.82899
SETDB1	0.745617	0.00016793	2.81461
SMG8	0.76662	0.000214082	2.81305
OAZ3_P2	1.13517	0.00337563	2.80573
SALL4	0.77898	0.000251367	2.80409
CELF4	0.775113	0.000245307	2.79838
C16orf93	1.06633	0.00242971	2.78787
HDAC3	0.794277	0.000328126	2.76723
RNF7	1.45013	0.0129848	2.73577
EDC4	0.862547	0.000734533	2.70321
COX7B	1.5804	0.019798	2.69202
WDR61	0.806573	0.000467996	2.68569
KMT2B_P1	0.93089	0.00143446	2.64681
GSK3B	0.839653	0.000715208	2.64119
ARIH2	0.719333	0.000213707	2.64008
COX7C	1.829	0.0367561	2.62401
SLC35A1	0.793707	0.000495457	2.6232
NDUFC2	0.949457	0.00186452	2.59148
COX16	0.746117	0.000336509	2.59127
KAT7	0.81705	0.000722551	2.56646
C1GALT1C1	0.691803	0.000237361	2.5075
GIGYF2	0.86523	0.00128184	2.50239
STXBP4	1.24484	0.010825	2.44683
COX17	0.66067	0.000214082	2.42428
NDUFB8	1.41001	0.0197478	2.40334
SEL1L	1.01394	0.00437445	2.39195
FBXL5_P1	0.87276	0.00184207	2.38673
PSIP1	0.661377	0.000295075	2.3347
CELF5	0.64599	0.000245307	2.33221
NR1H3_P2	0.669773	0.000357529	2.3085
NSUN4	0.973327	0.00440585	2.29313
UQCRC1_P1	0.719427	0.000683593	2.27713
ZFP90_P1	0.702397	0.00059045	2.26791
MPHOSPH8_P1	0.686953	0.000508505	2.26262
COX5A	1.70727	0.0473551	2.26151
HSD17B4	0.655133	0.000413412	2.21672
SMG9	0.624983	0.000307902	2.19468
UBA6	1.208	0.0152907	2.19321
COX5B	1.01816	0.00715392	2.18442
COX4I1	0.942817	0.00488348	2.1791
BHMT2	0.922007	0.00436202	2.17622
HECTD3	0.674387	0.000616079	2.16503
LEMD3	0.885743	0.00381256	2.14242
VPS13D	1.05546	0.00956888	2.13111
CHMP3	0.750043	0.0014524	2.12856
TMEM261	0.890587	0.00413564	2.12268
MXD1	0.655487	0.000585007	2.11908
UBE2A	0.817797	0.00272607	2.09721
BCAS3	0.58592	0.000335139	2.03594
DDX17	0.91609	0.00621388	2.02148
TOE1	0.725187	0.00169614	2.00916
VRTN	0.765833	0.00239626	2.00684
LAMTOR1	0.77684	0.00272147	1.99275
SMEK1	1.15633	0.0192598	1.98351
COX11	0.652227	0.000933215	1.97626
FAM161B	0.709563	0.00175469	1.95541
ZIC2	0.572887	0.000388299	1.95402
FADS2_P2	0.614537	0.000683593	1.94513
MRPS11	0.907633	0.00731183	1.93868
COQ6	0.845457	0.00514073	1.93523
NDUFC1_P1	0.723857	0.00215768	1.92981
BECN1	1.05204	0.0152907	1.91005
NTC_3884	0.816747	0.0048346	1.89129
CMAS	0.97109	0.0114562	1.88485
ALAD	0.564077	0.000468252	1.8781
UQCRQ	0.8471	0.00627653	1.86555
RBM27	0.80334	0.00484875	1.85923
COX19	0.92329	0.00975808	1.8564
FAF2	0.526573	0.000304529	1.85163
MED24	0.685083	0.00207089	1.83866
WDHD1	0.804703	0.00528128	1.83252
MRPL46	0.790143	0.00488348	1.82624
DOT1L	0.64242	0.00145244	1.82313
TFAM	0.604873	0.000986235	1.81826
C11orf57	1.03676	0.0176775	1.817
TTBK1	0.560043	0.000638598	1.78921
CPOX	0.743193	0.00411817	1.77274
GM2A	0.695073	0.00293147	1.76056
DARS2	1.18677	0.0335327	1.74992
FAM50A	0.916597	0.0127291	1.73714
LAMTOR3	1.00147	0.0188367	1.72752
RNF11	0.777223	0.00643815	1.70308
FUBP1	0.968653	0.0175012	1.70186
BPTF	0.593853	0.00150436	1.67624
HMGXB3	0.52761	0.000776616	1.64076
DOPEY1	0.553403	0.00109787	1.63777
SCAP	0.692243	0.00432793	1.63627
KLF16	0.6825	0.00405675	1.63242
IGF2R	0.53073	0.000842625	1.63166
PPP2R5D	0.53485	0.000930189	1.62136
COX10	0.621523	0.00266729	1.59976
MSL3	0.55593	0.00141292	1.58434
POLE4	1.0502	0.0313952	1.57859
DCX	0.49701	0.000676209	1.57548
CPSF3	0.92673	0.0199644	1.5752
HIRA_P2	0.86421	0.015154	1.57241
NDUFB7	0.66882	0.00453508	1.56732
SORBS1_P1	0.55043	0.0014524	1.56207
MXI1_P1	0.564823	0.00174895	1.55734
IRF2BP2_P1	0.518853	0.0010161	1.55296
BMPR2	0.75884	0.0095854	1.53164
NDUFA5	1.0596	0.0362012	1.52718
KLF13	0.6389	0.00413771	1.52265
ITGB1BP1	0.627673	0.0038303	1.51694
ZNF638	0.576267	0.00234708	1.51528
NTC_3366	0.76493	0.0106695	1.50833
ROBO2	0.472997	0.000662705	1.5035
NDUFS2	1.06539	0.0390486	1.50049
MAP2K7	0.734717	0.00941419	1.4887
MSI2	0.49832	0.00104637	1.48515
DHX30_P1	0.508317	0.00121052	1.48277
C1GALT1	0.484407	0.00087395	1.48156
RFXAP	0.62959	0.00465502	1.46825
MARCKS	0.624427	0.00453508	1.46329
UBE4A	0.48476	0.000961483	1.46255
WDR77	1.05791	0.0433279	1.44217
UPF2	0.83389	0.0186984	1.44113
MRPS14	0.691547	0.00853497	1.43067
MUTYH	0.46432	0.000859501	1.42349
MLLT10	0.699093	0.00933336	1.41913
HERC1	0.78276	0.0155172	1.41616
SEPSECS	0.70097	0.0109465	1.37441
ANKZF1	0.78899	0.0185222	1.36677
LPCAT4	0.585487	0.00463395	1.36655
ST3GAL3	0.613517	0.00599667	1.36329
DCP2	0.47766	0.00150571	1.34808
MNT	0.507053	0.00226117	1.34149
EIF4ENIF1	0.68057	0.0108252	1.3377
SUV420H1	0.56944	0.00447642	1.33765
NTC_1979	0.629023	0.00761871	1.33235
FADS1	0.793907	0.0211461	1.32961
SLC25A51	0.495737	0.00214184	1.32323
EAF1	0.46972	0.00153844	1.32129
CSNK1D	0.848413	0.027806	1.32001
ATP5A1_P1	0.66657	0.011058	1.30403
THAP3	0.524087	0.00332274	1.29895
NTC_1160	0.624333	0.00854045	1.29145
C17orf49_P2	0.4637	0.00194428	1.2572
ZHX2	0.403353	0.000794367	1.25039
SMG6	0.707823	0.0175995	1.24188
SRR	0.80371	0.0290067	1.23571
NAE1	0.696717	0.0168445	1.23566
TMCO1	0.458837	0.00213309	1.22555
CCDC68	0.577293	0.00759868	1.22344
DNAJC8	0.38798	0.000720397	1.2192
NDUFB11	0.457467	0.00217725	1.21782
NTC_2226	0.6359	0.0124418	1.21146
METTL10	0.564123	0.0078084	1.18885
DTYMK	0.97027	0.0595711	1.18855
TAOK2	0.70372	0.0208018	1.18359
EBP_P2	0.467033	0.00313369	1.16943
CYC1	0.72094	0.0251601	1.15299
FAM208A	0.597233	0.0118	1.15154
TDRD10	0.835533	0.0424339	1.14659
FAXC	0.52471	0.00653707	1.14629
PITPNC1	0.487993	0.00448145	1.14609
CCDC130_P1	0.793205	0.0366921	1.13859
C5orf24	0.86259	0.0479697	1.13778
NTC_889	0.99152	0.0727977	1.12823
COA4	0.565293	0.0105684	1.11701
NTC_678	0.60893	0.0150391	1.10995
ZNF444	0.360183	0.000831005	1.10951
RBMX	0.677105	0.0231672	1.10715
NUDCD3	0.949797	0.0690788	1.10239
SULT1A3_ENST00000395137.2	0.314093	0.000336509	1.09085
ADAR_P2	0.397247	0.00185606	1.08504
CTSD	0.643927	0.0213425	1.07584
ACACA	0.746273	0.0362012	1.07559
BCR	0.504293	0.00770331	1.06573
TCEAL1	0.4369	0.0036387	1.06562
MRPL33	0.382343	0.00166352	1.06252
SULT1A3_ENST00000338971.5	0.356193	0.00104082	1.06239
SMNDC1	0.65898	0.024657	1.05968
PPP2R5E	0.551827	0.012291	1.05422
PPA1	1.08512	0.107119	1.05271
NTC_2085	0.45172	0.00475394	1.04932
NDUFAF6	0.49694	0.00779648	1.0476
MTPAP	0.362607	0.00131863	1.04426
TP53INP1	0.458147	0.00531897	1.0419
NTC_991	0.639643	0.0237073	1.0395
C7orf55-LUC7L2	0.740197	0.0394554	1.03916
LUC7L2_P1	0.740197	0.0394554	1.03916
RHOA	0.486833	0.00743324	1.03638
MBD1	0.4377	0.00430404	1.03565
NTC_1454	0.62675	0.0227246	1.03007
MESDC1	0.8303	0.0577672	1.02818
GNE	0.754027	0.0433529	1.02772
NTC_2627	0.664437	0.0287962	1.02367
TBC1D20	0.556713	0.0148464	1.01788
NTC_242	0.64518	0.0266633	1.01557
RBBP5	1.0388	0.105359	1.01525
SOCS5	0.52163	0.0115067	1.01147
NTC_785	0.65079	0.0280122	1.01045
NTC_686	0.400563	0.00309436	1.00519
RFC5	0.505153	0.0102726	1.00441
ATG13	0.577343	0.0184745	1.00078
JAZF1	0.551557	0.0153859	0.999904
SLC39A10	0.449327	0.00602366	0.997568
NTC_808	0.65936	0.0312766	0.992192
GID4	0.48244	0.00885457	0.990368
SP4	0.661077	0.0321298	0.987048
ZNF532_P2	0.398033	0.00332593	0.986361
ZMIZ1	0.41334	0.00413771	0.985089
MRPL19	0.40706	0.00381022	0.984698
WAC	1.35841	0.190643	0.977759
RAP1GDS1	0.521787	0.0134064	0.977143
UQCC1	0.445537	0.00648889	0.974758
NTC_1824	0.67884	0.0366535	0.974736
EBP_P1	0.598577	0.0238333	0.97138
MXD4	0.36864	0.00234708	0.969329
POGLUT1	0.329993	0.0011596	0.968759
DAP3	0.779053	0.0575136	0.966205
PTPMT1	0.739393	0.04947	0.965395
ARIH2OS	0.61403	0.0269476	0.963708
PGAP1	0.47956	0.00984717	0.962328
XRN1	0.711287	0.0444312	0.961882
C11orf86	0.54136	0.0169083	0.959235
GAMT	0.458073	0.00806785	0.958858
WDFY3	0.283277	0.000421983	0.955975
ABL2_P2	0.568083	0.0208018	0.955459
NTC_2890	0.736043	0.0506843	0.953269
ZSWIM8	0.769617	0.0577672	0.953031
CALR	0.827183	0.0713268	0.94857
CUL2	0.698543	0.0444676	0.9444
NTC_1550	0.470843	0.00987143	0.944333
AKAP8L	0.60616	0.0282487	0.938943
ATP9A	0.569917	0.0231327	0.932255
SIPA1_P2	0.357187	0.00249347	0.929827
PPP1R12C	0.496533	0.01341	0.929794
RRAGA	0.46666	0.0103378	0.926586
COX18	0.434777	0.00751749	0.923434
NTC_373	0.444743	0.00840295	0.923095
KRT72	0.583817	0.0268742	0.91698
ZHX3	0.429593	0.00736108	0.916348
NTC_3242	0.32013	0.0013948	0.914128
DAW1	0.45504	0.00992227	0.911622
CEP55	0.353247	0.00263326	0.911202
FBXO41	0.548593	0.022224	0.906923
NTC_2328	0.56284	0.0246724	0.904928
KCTD3	0.28594	0.000706514	0.900962
SND1	0.569943	0.0262556	0.900954
FNIP2	0.569033	0.0263272	0.898843
NUBPL	0.387927	0.00489518	0.8962
SKIV2L2	0.92766	0.108421	0.895085
ADAMTSL3	0.931007	0.110456	0.890797
ZC3H8	0.92259	0.108421	0.890193
GABRA5	0.71518	0.0569524	0.890033
PEX14	0.45458	0.0111397	0.887851
FAF1	0.721553	0.0600398	0.881421
NTC_65	0.591407	0.0324176	0.880734
NTC_1147	0.707897	0.057412	0.878498
MAP2K4	0.682963	0.0524125	0.874579
ZMYM1	0.648103	0.0454974	0.869763
RNF40	0.73281	0.0653137	0.868377
NTC_2423	0.39358	0.00628357	0.866582
TFCP2	0.37931	0.00520541	0.866172
YARS2	1.18044	0.184772	0.86569
PTGFR_P1	0.56225	0.0290067	0.864461
FCHO1	0.403493	0.00720552	0.864418
C11orf83	0.74923	0.0703366	0.863726
RTN1	0.32659	0.0022681	0.863614
NTC_2932	0.920733	0.117472	0.856343
ALAS1	0.554817	0.0291523	0.851825
HEXB	0.494903	0.0191525	0.850132
ECHS1	0.380053	0.00588767	0.847541
BMPER	0.697933	0.061045	0.847535
NTC_1115	0.75228	0.0757325	0.843094
CHPF	0.496513	0.0201296	0.842168
MRPS17	0.308443	0.00188492	0.840418
CDK2	0.52768	0.0256812	0.839214
NDUFA6	0.831223	0.097994	0.838539
RIMBP2_ENST00000261655.4	0.418707	0.0100239	0.83698
KLHL9	0.44059	0.0126004	0.836952
GCA	0.400357	0.00813986	0.836498
NTC_2331	0.614893	0.043675	0.836112
MRPL3	0.368263	0.00538201	0.83561
CPE	0.626467	0.0466673	0.833819
NTC_323	0.369183	0.0055498	0.832775
TPGS2	0.44877	0.013945	0.832729
NTC_393	0.355467	0.0045836	0.831363
NTC_2707	0.638587	0.0500495	0.830546
RRM2	0.55087	0.0312694	0.828993
ADPRM	0.558277	0.0330777	0.826509
METAP1	0.284187	0.00127053	0.823009
GFER	0.658843	0.0566893	0.821247
CELF3	0.42825	0.0122406	0.818898
NTC_3452	0.806213	0.0974704	0.815184
CNOT11	0.904797	0.125922	0.814226
UBE2E3	0.30452	0.00212743	0.813722
ATAD3C	0.658957	0.0588507	0.81068
CDK3	0.485887	0.0214954	0.810291
NCAPD2	0.604293	0.0456485	0.8101
GTF2H1	0.518733	0.0280123	0.805412
NARG2	0.906427	0.129907	0.803427
ACOX1	0.490673	0.0236983	0.797483
NTC_3045	0.425047	0.0133033	0.797405
NTC_2364	0.82296	0.107796	0.79613
FAM207A	0.704817	0.0744076	0.795303
CRAMP1L_P2	0.44728	0.0167258	0.794643
EIF2B5	0.97206	0.152328	0.794387
LEMD2	0.53028	0.0324049	0.789793
PCMT1	0.547587	0.0362012	0.789224
PSMG3_P1	0.543883	0.0359992	0.785208
ANKRD34A_P2	0.44631	0.0174116	0.785131
CHAD	0.584763	0.0454974	0.78476
MAX	0.471397	0.0222936	0.778663
NTC_3086	0.475447	0.0230481	0.778479
PPP2R4	0.354993	0.00643198	0.778023
NTC_3319	0.413573	0.0132208	0.776998
FNIP1	0.5855	0.0472746	0.776005
ZNF148	0.50712	0.029703	0.774473
NTC_805	0.474743	0.0233757	0.774418
CHN2_P1	0.50043	0.0284984	0.773254
SMC6	0.465507	0.0219725	0.771866
GSX2	0.375787	0.00885558	0.771408
NTC_3691	0.484397	0.025784	0.769537
NTC_1329	0.35945	0.00726332	0.768815
NTC_3564	0.545433	0.0391976	0.767283
CDK8	0.580937	0.0480515	0.765845
EPB41_P2	0.3371	0.00538201	0.764899
CAMK2A	0.515523	0.0330197	0.763607
GNA13	0.49167	0.0281135	0.762622
NTC_3473	0.44604	0.0196999	0.760738
RTTN	0.430507	0.0172574	0.758994
C1orf87	0.376447	0.00964151	0.758862
ANKRD13A	0.319827	0.00426122	0.758138
NTC_2145	0.668893	0.0747978	0.753248
PSMD14	0.602857	0.0579284	0.745799
KPNA2	0.446177	0.0213425	0.745451
ACP2	0.555927	0.0459879	0.743472
NICN1	0.337043	0.00626294	0.742581
KRTAP17-1	0.37803	0.0110902	0.739072
PHF3	0.40314	0.0147283	0.738491
NTC_1257	0.716263	0.0931841	0.738223
NTC_977	0.867563	0.141064	0.737936
FAM189B	0.494387	0.0326726	0.734568
UBE2Z	0.495557	0.0330405	0.733896
CCNE1	0.367587	0.0102726	0.73088
TLX1NB	0.6261	0.0684723	0.729084
CIZ1	0.34568	0.00792936	0.726191
TXNDC2	0.413993	0.0176681	0.725651
NTC_2616	0.545767	0.0469743	0.724854
NTC_1978	0.32783	0.00621768	0.723315
VARS2	0.29424	0.00352335	0.721784
EXT1	0.2855	0.00304178	0.718567
PRPF38B	0.492087	0.0347246	0.718133
TRIM44	0.50393	0.0378268	0.716689
PPA2	0.535863	0.0469059	0.71204
PAPLN_P2	0.379347	0.0134064	0.710398
DIP2C	0.406057	0.0178831	0.709608
C17orf85	0.432407	0.0229081	0.709152
NTC_912	0.520613	0.0434954	0.708844
NTC_3032	0.560413	0.0546368	0.70753
NTC_2383	0.323163	0.00649038	0.706994
DCUN1D3	0.55133	0.0524689	0.705757
NTC_124	0.8197	0.137746	0.705696
NTC_933	0.449927	0.0270429	0.705461
F11R_P2	0.341927	0.00884746	0.702037
KIAA1715	0.55821	0.0552616	0.701992
NTC_1807	0.40537	0.0186077	0.701415
RIPK2	0.637943	0.079608	0.701127
ANO10	0.331103	0.00765584	0.700617
NBPF3	0.648643	0.0832528	0.700276
NTC_31	0.774237	0.125255	0.69852
MAGEE2	0.49234	0.0384334	0.696805
NTC_1694	0.527553	0.0481847	0.694835
MARCH2_P1	0.361783	0.0120425	0.694365
FADS2_P1	0.39559	0.0176187	0.693875
PRAC1	0.399197	0.0184577	0.692136
NTC_1750	0.491693	0.0393434	0.690892
ATF7IP_P1	0.322493	0.00722484	0.690514
NTC_717	0.642823	0.0843605	0.690303
PTPN12	0.34855	0.0106244	0.687932
ECSIT	0.391843	0.017647	0.687031
EFHD1	0.498003	0.0417364	0.686988
UQCRC2	0.54417	0.0553744	0.683854
KAT8_P1	0.656177	0.0921592	0.679446
SETD8_P2	0.36235	0.0133649	0.679056
MRPS26	0.750667	0.124661	0.678804
NTC_3193	0.685657	0.103048	0.676715
ARHGAP21	0.39328	0.019164	0.675464
CCDC22	0.384717	0.0179497	0.671693
TCF3	0.390527	0.0192598	0.669889
LZTS2_P1	0.35383	0.0127985	0.669744
GTPBP2	0.321017	0.00823238	0.669151
SEC31B_P1	0.317143	0.00779648	0.66857
NTC_189	0.66973	0.100787	0.667449
FBXL4	0.426933	0.0273572	0.667266
NDUFB1	0.642313	0.0918644	0.665984
ODF3L2	0.254823	0.00243682	0.665898
NTC_1340	0.67647	0.104194	0.664401
CCL3L1	0.23284	0.00140548	0.6641
EI24	0.46316	0.0369022	0.663684
G3BP1	0.47873	0.0418078	0.660046
NTC_1455	0.51777	0.0532917	0.659298
SGTB	0.53192	0.0585996	0.655382
GPX4	0.42177	0.0280123	0.654861
MRVI1	0.607153	0.0834668	0.654807
SRGAP1	0.582723	0.0752888	0.654555
CHCHD4	0.205743	0.000669609	0.653066
SDS	0.543123	0.0630036	0.652093
NTC_3469	0.495	0.0487997	0.649233
STAG1	0.300633	0.0069582	0.648617
NTC_2715	0.580477	0.0766265	0.647592
ATAD1	0.307163	0.00793943	0.645108
BRF2	0.381683	0.0204649	0.64466
NUCKS1	0.452323	0.0378876	0.642979
TMEM147	0.373043	0.0190126	0.641992
LMO2	0.413087	0.0280123	0.641379
CDKAL1	0.455947	0.039338	0.640691
ACAD9	0.35784	0.0162362	0.64036
POLG	0.370103	0.0189773	0.637231
NTC_2167	0.598913	0.0870397	0.635017
DYRK3	0.859223	0.182728	0.634274
NTC_38	0.707883	0.129295	0.628898
GPS2	0.749473	0.14628	0.625671
CDC37L1	0.309383	0.00963756	0.623727
PPP2R5A	0.32389	0.0118671	0.6237
NDUFAF4	0.418207	0.0323352	0.623264
NTC_1216	0.276943	0.00561823	0.623233
PPP2R5B_P1	0.51379	0.0612675	0.623109
NTC_3903	0.59925	0.0921365	0.620564
PIKFYVE	0.49278	0.0555	0.618787
SENP7	0.389747	0.025897	0.618431
SF3B3	0.69203	0.1283	0.617133
NTC_3846	0.505767	0.0603035	0.616862
PPIF	0.372643	0.022209	0.616155
NTC_463	0.30735	0.0100255	0.61436
RPP25L	0.385277	0.0256052	0.613234
PPP1R13B	0.395877	0.0282487	0.613214
NTC_594	0.348803	0.0175011	0.612825
RBM42	0.66891	0.121381	0.61262
GINS2	0.585233	0.0897965	0.612588
NTC_26	0.34389	0.0166101	0.611997
NTC_2771	0.305467	0.0100259	0.61059
TMEM161B	0.343757	0.0168689	0.609451
DPY30	0.71234	0.139726	0.608852
EEFSEC	0.518687	0.0675598	0.607025
AKR7A2	0.366057	0.0221835	0.605447
IRF2BPL	0.461187	0.0487168	0.605225
NTC_843	0.594637	0.0961214	0.604852
MRPS18C	0.396103	0.0299417	0.603552
NTC_1110	0.660203	0.122617	0.601741
MRPS21	0.39951	0.0313588	0.600719
SLBP	0.41599	0.0359727	0.600701
NTC_2483	0.358	0.021027	0.600446
CLK2	0.49638	0.0621305	0.598979
C8orf74	0.340287	0.0174116	0.598619
FAM49A	0.44879	0.0463617	0.598614
NTC_1136	0.271843	0.00630503	0.59814
NTC_1178	0.483047	0.0581238	0.596875
NTC_2903	0.50079	0.0649246	0.594734
NTC_847	0.430257	0.0419045	0.592782
POLE3	0.482113	0.0589777	0.592668
MRPL39	0.335137	0.0170703	0.592441
PSMB6_P2	0.4782	0.0578903	0.591722
NTC_2562	0.321823	0.0145207	0.591516
ZNF142	0.55088	0.084502	0.591167
FAM204A	0.57371	0.0937117	0.589892
C4orf48	0.802213	0.184492	0.588842
CBL	0.410393	0.0369022	0.588072
TBL1XR1	0.467467	0.0556631	0.586406
NTC_2354	0.52313	0.0757325	0.586281
NTC_1852	0.638973	0.122054	0.583668
SKP2	0.51095	0.0732939	0.579894
FLNB	0.454477	0.0539854	0.576151
NTC_2060	0.335337	0.0191492	0.576058
NTC_104	0.514987	0.0766265	0.57453
PROM1_P1	0.271867	0.0078084	0.572942
NTC_2049	0.287443	0.0102585	0.571701
TATDN1	0.78288	0.186883	0.570273
NTC_1870	0.485357	0.0672523	0.56898
NTC_2029	0.446057	0.0532917	0.567982
NTC_1623	0.49674	0.0718843	0.567955
NTC_26	0.31176	0.0153085	0.565865
NTC_1089	0.49466	0.0718142	0.565787
NTC_3881	0.499363	0.07397	0.564752
NTC_2452	0.404413	0.0402661	0.564181
SPRY2	0.331153	0.019836	0.563804
KIF20B	0.659457	0.140253	0.562575
NTC_1753	0.556323	0.0974704	0.562514
PET112	0.40768	0.0417364	0.562388
CCNA2	0.542197	0.0921118	0.561545
NTC_1071	0.280583	0.0100302	0.560799
NDUFA3	0.863163	0.224092	0.560687
NTC_1557	0.712807	0.163701	0.56023
BEND4	0.582543	0.109796	0.558899
SNX15_P2	0.28815	0.0115067	0.558737
DCAF12	0.42215	0.0474786	0.558716
ILF2	0.62542	0.1283	0.557732
NTC_364	0.409513	0.0440597	0.555283
ZFP36L1_P1	0.386753	0.0374962	0.551515
NTC_2929	0.389947	0.0386866	0.550776
NTC_2257	0.565247	0.106515	0.549753
NTC_471	0.347737	0.0262883	0.549506
C15orf57	0.327047	0.0210335	0.548486
STRADA	0.39418	0.0408467	0.547454
TMEM233	0.289623	0.0129341	0.546885
DEFB125	0.293483	0.0137293	0.546569
NTC_89	0.673352	0.15495	0.545286
MAGEB18	0.491733	0.0780109	0.544764
PNOC_P2	0.415733	0.0491098	0.544125
MAP3K13_P2	0.34181	0.0256812	0.543609
GTF2H3	0.403693	0.0450548	0.543476
NTC_2494	0.54468	0.100787	0.542825
RNF208	0.41184	0.0480797	0.542821
NTC_3339	0.653553	0.147977	0.542322
MINPP1	0.506323	0.0849198	0.542268
NTC_653	0.278873	0.0113842	0.542046
VARS	0.89007	0.246307	0.541628
NTC_1213	0.34047	0.0257192	0.541259
NTC_1243	0.442537	0.0603035	0.539743
NTC_137	0.39413	0.0430277	0.538481
PHF10	0.43399	0.0575446	0.538145
MCM10	0.65983	0.153166	0.537654
NTC_230	0.475053	0.0739357	0.537355
NTC_2361	0.29006	0.0140425	0.537352
KPNA5	0.367647	0.0349534	0.535481
NTC_1331	0.37944	0.0389407	0.534857
ZNF579	0.36638	0.0347246	0.534682
KCTD9	0.46323	0.070133	0.534603
TINF2	0.333303	0.0248975	0.534567
GALE	0.43584	0.0595711	0.533888
NFE4	0.7148	0.179237	0.53365
KCNE2	0.338893	0.0269856	0.531679
NTC_105	0.551677	0.108877	0.5313
RAB2A	0.330887	0.0248102	0.531196
MAGED4	0.322707	0.0226001	0.531139
NTC_2148	0.594237	0.127937	0.530656
ENPP5	0.563123	0.114339	0.530353
MED25	0.255533	0.00853663	0.528625
PATE4	0.73842	0.19262	0.52819
PAM_ENST00000438793.3	0.281337	0.0136443	0.524706
GNMT	0.454947	0.0703597	0.524406
ZBTB40	0.373877	0.0397057	0.523856
NTC_1262	0.64286	0.153159	0.523839
TIMMDC1	0.18715	0.00159521	0.523492
RIMS4	0.335117	0.027421	0.523424
C9orf117	0.40612	0.0516494	0.52265
MIEF1	0.281133	0.013945	0.521665
NTC_168	0.70354	0.181712	0.521053
NTC_3276	0.41252	0.054786	0.520324
NTC_2008	0.55639	0.116104	0.520309
NTC_251	0.361407	0.0364776	0.519693
NTC_21	0.584503	0.129468	0.518944
NF1	0.257137	0.00963756	0.518396
SURF2	0.542477	0.111621	0.516575
FAM134A	0.356213	0.0357445	0.515366
PELP1	0.311787	0.0222936	0.515016
H3F3A	0.34484	0.0323808	0.513712
NTC_1605	0.519653	0.105027	0.508585
NTC_148	0.635723	0.158578	0.508423
SLC17A5	0.450773	0.0752403	0.506466
AEBP1	0.42497	0.0645377	0.505794
SLC35A3	0.40525	0.056493	0.505754
CFHR4	0.39768	0.0537828	0.504798
NTC_2460	0.501107	0.0986242	0.504122
NTC_735	0.43932	0.0713822	0.503641
NTC_3233	0.302773	0.0220683	0.501463
USP15	0.399033	0.055805	0.500119
CD79A	0.30493	0.0229478	0.499859
NTC_62	0.71581	0.200641	0.499335
NTC_2410	0.264103	0.0130651	0.497541
GALNT13	0.337367	0.0340397	0.495259
NTC_2183	0.263597	0.0133033	0.494518
NTC_414	0.262433	0.0131341	0.493794
FOXN3_P1	0.439767	0.075389	0.493723
SLC9A6	0.78119	0.23352	0.493459
NTC_292	0.411097	0.0633146	0.492698
MBD3	0.514903	0.110726	0.492118
NTC_565	0.376087	0.0496104	0.490578
AKAP11	0.570633	0.138284	0.490303
NTC_1079	0.65766	0.179694	0.490264
GRB10_P1	0.39946	0.0597212	0.488888
KIF18A	0.45598	0.0848965	0.488405
ARMCX2	0.409183	0.0642654	0.487756
PEX5L_ENST00000465751.1,ENST00000467460.1,ENST00000472994.1	0.390543	0.0564631	0.48749
G0S2	0.350013	0.0405355	0.487276
YBX1	0.322543	0.0309043	0.487034
YWHAG	0.371367	0.0489786	0.486488
RND3	0.50978	0.111692	0.485299
MTFMT	0.445663	0.0820207	0.484025
MRPL13	0.30927	0.027272	0.483786
RHOB	0.277253	0.0181775	0.48255
NTC_1242	0.409877	0.066492	0.482519
SCO2	0.42925	0.0756133	0.481362
NTC_65	0.32048	0.0315323	0.481119
UBE2G2	0.46946	0.0944947	0.481005
PIP4K2C	0.47664	0.097994	0.480835
TUFM	0.601547	0.159496	0.479583
DTL	0.277303	0.0186984	0.479235
MAGED4B_ENST00000335504.5,ENST00000360134.6,ENST00000497164.1	0.322707	0.0327626	0.479097
NTC_187	0.443433	0.0832514	0.478734
NTC_2179	0.542057	0.130868	0.478727
RNF166_P2	0.35266	0.0445672	0.476438
SLC25A10	0.521793	0.122805	0.475242
TBC1D16	0.659855	0.190733	0.474815
NTC_347	0.412043	0.0705473	0.474476
NTC_2612	0.808643	0.259227	0.474124
FAM13B	0.563617	0.144275	0.473895
SPIN2A	0.497563	0.111692	0.473669
MEAF6	0.499915	0.112968	0.473442
PPP4R2	0.454897	0.0910518	0.473416
GSAP	0.270097	0.0176923	0.473268
TAGLN2	0.386613	0.0596942	0.473241
OGDHL	0.24705	0.0121532	0.473178
MED16	0.497627	0.11256	0.472056
POMP	0.34736	0.0437816	0.471961
SFXN4	0.410403	0.0713196	0.470647
NTC_2185	0.63272	0.180652	0.47021
MYNN	0.26678	0.0173039	0.470028
VMAC	0.55249	0.14129	0.469555
UBE2F	0.633883	0.181686	0.469504
BRE	0.52158	0.12602	0.469192
TERF1	0.53988	0.135859	0.468028
PDSS2	0.29386	0.0256085	0.467712
NTC_3164	0.367583	0.0534516	0.46758
NTC_370	0.269893	0.0185922	0.467096
EARS2	0.358097	0.0498512	0.466358
SHC1_P1	0.29044	0.0250118	0.465243
C4orf29	0.282563	0.0228293	0.46383
KRT71	0.353383	0.0489786	0.46293
TXNDC9	0.44661	0.0926594	0.461398
MSL1	0.44091	0.0899151	0.461266
NTC_34	0.281733	0.0231139	0.460951
RABGEF1	0.26469	0.0182105	0.460476
KCTD7	0.26469	0.0182105	0.460476
NALCN	0.278503	0.022224	0.460416
NTC_3281	0.421497	0.0811116	0.459818
COPS7B_P1	0.750903	0.244705	0.459071
CEP57L1	0.478147	0.109796	0.45874
CXXC1	0.639027	0.191815	0.458257
NTC_2099	0.464073	0.103048	0.458021
RRP1B	0.200653	0.00523022	0.457787
NTC_449	0.38868	0.066449	0.457675
NTC_1058	0.51144	0.127937	0.456718
NTC_1332	0.32064	0.0376816	0.45655
MRPS22	0.339913	0.0455655	0.455948
NTC_313	0.768895	0.255459	0.455708
UBC	0.547143	0.147017	0.45557
S100A5	0.313897	0.0359765	0.453261
RFC2	0.43681	0.0921108	0.452399
NTC_200	0.488923	0.119091	0.451825
NDUFV1_P1	0.573427	0.163205	0.45144
RIPPLY3	0.338917	0.0466758	0.451067
NTC_212	0.353373	0.0529781	0.45087
PF4V1	0.72068	0.237126	0.45044
MYLK2	0.343232	0.0487564	0.450309
CSF2RB	0.349537	0.0514924	0.450293
NTC_1851	0.36366	0.0581238	0.449355
LAMTOR4	0.227363	0.0106039	0.448937
NTC_1946	0.310187	0.0360353	0.447684
NTC_299	0.437863	0.0953172	0.446984
SYVN1	0.452713	0.103016	0.44687
MTRF1L	0.27117	0.0225433	0.446612
SYP	0.265337	0.0210335	0.444993
NTC_3112	0.35214	0.054786	0.444165
NTC_2791	0.460337	0.108877	0.443333
NTC_1029	0.742057	0.252877	0.443074
NTC_2449	0.344963	0.0520367	0.442826
PODXL	0.585387	0.175472	0.442431
NRK	0.433687	0.0955041	0.442351
NTC_643	0.580987	0.173253	0.442316
NPPC	0.236173	0.0135239	0.441384
NTC_1019	0.494147	0.128537	0.44027
NTC_2296	0.545233	0.157267	0.43802
C1D	0.230377	0.0126004	0.437627
NTC_3594	0.497383	0.132043	0.437341
BCDIN3D	0.277843	0.0266947	0.437207
NTC_462	0.352463	0.0575381	0.43707
TICAM2_P1	0.30128	0.0355015	0.436782
TMED7-TICAM2_P2	0.30128	0.0355015	0.436782
NTC_1125	0.64304	0.209501	0.436504
BACH1	0.308397	0.0386564	0.435696
NTC_1373	0.49364	0.131293	0.435272
U2AF2	0.335883	0.0506511	0.435107
UNC119_P2	0.360097	0.0621714	0.434424
BMX	0.346797	0.0562952	0.433332
NTC_1736	0.36132	0.0633146	0.433041
KIAA1211L	0.394373	0.0798237	0.43297
CDC14A	0.317277	0.0433529	0.432442
SH3YL1	0.507967	0.140981	0.432198
REEP6	0.295587	0.0349072	0.430695
VPS41_P2	0.472487	0.122604	0.430669
NTC_2667	0.479467	0.12659	0.430369
NTC_1865	0.504383	0.141064	0.429021
RABGGTA	0.471007	0.123021	0.428627
NTC_430	0.65177	0.220429	0.428038
TRMT2B	0.269997	0.0260159	0.42788
FAM175B	0.258587	0.0222936	0.427139
ZNF688	0.362307	0.0662573	0.427075
RBBP8	0.25482	0.021088	0.427069
NTC_1878	0.318693	0.0457895	0.426805
NTC_974	0.637317	0.214391	0.426234
SNAP47_P1	0.532577	0.158857	0.425525
DOLPP1	0.571937	0.180701	0.424971
NTC_987	0.465137	0.122054	0.424877
PSTK_P1	0.422433	0.0986812	0.424869
NTC_832	0.554897	0.171786	0.424503
MAP7D1	0.578873	0.185087	0.424096
NTC_979	0.310693	0.0431687	0.424044
NTC_2883	0.691153	0.243611	0.423886
KRTAP27-1_ENST00000382835.2	0.40437	0.0895591	0.423735
NTC_3122	0.411113	0.0931841	0.423717
NTC_2927	0.41041	0.0929253	0.423488
NTC_2250	0.201463	0.00791883	0.423343
NTC_1442	0.306863	0.0418392	0.422985
GDPD2	0.45747	0.119118	0.422713
NTC_681	0.267267	0.0262883	0.422345
NTC_2094	0.241123	0.0177488	0.422166
SLC16A4	0.485927	0.135299	0.422128
NTC_260	0.31631	0.0464762	0.421568
NTC_2971	0.294693	0.0371521	0.421416
CAB39	0.396837	0.0869097	0.421017
SOX11	0.381417	0.0789484	0.420572
NTC_2277	0.42977	0.105109	0.42047
PTCD2	0.348547	0.0622271	0.420355
RBM47	0.30293	0.0410686	0.420009
KLHL25	0.516167	0.153752	0.419736
ASPDH	0.68016	0.242058	0.419034
NTC_3056	0.61501	0.208472	0.418792
OXTR	0.257397	0.0236983	0.418342
NTC_348	0.387217	0.0831282	0.418292
CLEC17A	0.20326	0.00877603	0.418045
NTC_793	0.37581	0.0774559	0.417504
SIRT3	0.36215	0.0703597	0.417442
FBLIM1	0.30256	0.0417364	0.417377
NTC_1978	0.352553	0.0656537	0.416979
PITRM1	0.366117	0.0726499	0.416921
PDE12	0.271183	0.0290278	0.416859
NTC_2948	0.238763	0.0180167	0.416481
ULK1	0.549593	0.174721	0.416403
NTC_1971	0.280973	0.0329836	0.416319
DAPK3	0.407667	0.0955041	0.415811
SCNM1	0.41726	0.100985	0.415483
NTC_2247	0.58731	0.196315	0.415255
ADRBK1	0.358053	0.0694033	0.414848
NTC_802	0.594283	0.200641	0.41456
DIS3L	0.282723	0.0341917	0.414495
F9	0.384373	0.0838048	0.413867
NTC_2451	0.570947	0.189602	0.412314
RBM10	0.737773	0.276474	0.411932
NTC_2334	0.202507	0.00925861	0.411788
TTLL10_P1	0.503237	0.152687	0.410741
NTC_309	0.41013	0.0996719	0.410715
GLTP	0.47509	0.136927	0.410245
NTC_478	0.50242	0.152568	0.410244
SPTAN1	0.333583	0.0589777	0.410078
NTC_595	0.41869	0.104932	0.409936
FAM203B_ENST00000377406.4	0.226317	0.0156203	0.408798
FAM203A_ENST00000347708.4	0.226317	0.0156203	0.408798
STAG2_P1	0.463897	0.131572	0.408617
NTC_1811	0.262617	0.027816	0.408554
AMN_P1	0.614867	0.217484	0.407394
SPOP	0.30397	0.0457132	0.407307
NTC_2130	0.420467	0.107691	0.406936
NTC_2780	0.452837	0.12659	0.406466
ATG9A	0.623637	0.223204	0.406173
BDH1_P1	0.404633	0.0992582	0.405942
NTC_2784	0.299737	0.0442843	0.405768
NTC_1747	0.362573	0.0761495	0.405478
NTC_3073	0.410257	0.103048	0.404907
MADD	0.29559	0.0427145	0.404788
NTC_394	0.33527	0.0623849	0.403974
NTC_635	0.317457	0.0537339	0.403091
RPL14	0.70559	0.268469	0.402966
NTC_420	0.417573	0.108622	0.402575
TTC31	0.25354	0.0258891	0.402338
HCCS	0.49142	0.152217	0.401754
PRMT7	0.263487	0.0300412	0.401101
NTC_2502	0.400987	0.100431	0.400238
NTC_445	0.533303	0.177692	0.400155
NTC_881	0.269237	0.0327656	0.399704
PPAPDC1B	0.307127	0.0499917	0.399603
RIMS1	0.415023	0.109001	0.399489
FANCI	0.426093	0.115466	0.399482
NTC_224	0.250713	0.0255521	0.399279
AIP	0.234393	0.0198455	0.399017
NTC_3647	0.751773	0.294985	0.39859
NTC_3187	0.5242	0.173949	0.398171
C4B_001242823	0.197307	0.00961673	0.397962
IFFO2	0.51558	0.169492	0.397435
NTC_1832	0.218607	0.0153085	0.396786
NTC_2562	0.53365	0.180652	0.396586
TBPL1	0.494697	0.157989	0.396437
NTC_2315	0.376943	0.0890504	0.395928
C4B_2	0.233304	0.020104	0.395851
UROD	0.880243	0.355806	0.395041
NTC_1247	0.434343	0.123558	0.39444
MPP4	0.544557	0.188692	0.394393
NTC_349	0.371593	0.0868564	0.394334
NTC_734	0.278637	0.0384691	0.39424
NTC_2578	0.514033	0.171519	0.393589
E2F1	0.297423	0.047802	0.392764
NTC_132	0.361805	0.0821729	0.392657
NTC_493	0.400677	0.105027	0.392142
NTC_1434	0.525913	0.18032	0.391257
NTC_2350	0.377363	0.0918908	0.391223
TFIP11	0.292863	0.0464714	0.390332
NTC_3054	0.555453	0.198873	0.389608
NTC_2292	0.571933	0.208728	0.389154
NTC_1193	0.294867	0.0481847	0.388366
PRAMEF10	0.22881	0.0201299	0.388098
NTC_721	0.473757	0.151715	0.387993
GMCL1	0.34993	0.0779056	0.387873
NTC_1738	0.273313	0.0381665	0.387645
PDZRN3	0.309707	0.056493	0.386515
NTC_374	0.31947	0.0617939	0.386257
AK9	0.577	0.214086	0.386251
NTC_2446	0.334683	0.0705455	0.385398
NTC_1101	0.26831	0.036699	0.385118
ALS2	0.59833	0.228323	0.383799
NTC_3555	0.597467	0.228669	0.382853
CDYL2	0.47756	0.158429	0.382127
MAST1_P2	0.416907	0.121308	0.381932
NTC_18	0.366533	0.0908656	0.381781
NTC_2992	0.332673	0.0713892	0.381366
NTC_87	0.41106	0.118139	0.381302
TCP10L_P1	0.502563	0.174577	0.380949
BACE2	0.312647	0.0607709	0.380274
NTC_2228	0.607797	0.237125	0.379886
SP3	0.298327	0.0533551	0.379717
NTC_1160	0.34404	0.0789326	0.379388
NTC_766	0.528087	0.19143	0.379161
CREB1	0.374483	0.097561	0.378499
NTC_1489	0.374637	0.0979636	0.377984
NTC_1245	0.18183	0.00843075	0.37714
NTC_637	0.660337	0.268455	0.377137
CPSF2	0.379698	0.101906	0.376585
NTC_2594	0.61319	0.243611	0.376071
CKAP4	0.18668	0.00971846	0.375675
GALNT1_ENST00000269195.5	0.343163	0.0805306	0.375434
HOXD8	0.320913	0.0681242	0.374409
UBE3D	0.432107	0.13609	0.374279
FAM115A_P2	0.49632	0.176297	0.374104
TC2N_P1	0.330017	0.0735348	0.374076
SOX13	0.300097	0.0567283	0.37398
DIS3L2	0.49822	0.178565	0.37277
NTC_1400	0.28681	0.0503146	0.372367
NDUFB5	0.244393	0.0300806	0.371896
NTC_2668	0.499293	0.180652	0.371053
NTC_511	0.474717	0.16534	0.371049
NTC_1773	0.47533	0.166028	0.370671
UVRAG	0.55876	0.217174	0.370566
LOC81691	0.272337	0.0436071	0.370498
XPO7	0.242013	0.0294817	0.370389
SRPK2_P1	0.347673	0.0860468	0.370364
BARD1	0.228513	0.0240078	0.370111
FIGNL1	0.44081	0.144819	0.369916
NTC_1490	0.467448	0.162271	0.369171
OR5C1	0.38722	0.111346	0.369147
NTC_3793	0.31447	0.0672523	0.368651
NTC_3152	0.31685	0.0689015	0.368107
NTC_910	0.41095	0.1272	0.368011
RGS4	0.236617	0.0280123	0.367383
MCM3	0.396723	0.118945	0.366832
MFF	0.315653	0.0694188	0.365692
NTC_985	0.39051	0.116183	0.365071
C1orf195	0.320477	0.0726704	0.364908
SRPK1	0.49397	0.182728	0.364646
MCC	0.210913	0.0186984	0.3645
ONECUT1	0.3279	0.0779056	0.363455
CREB3	0.21266	0.0195644	0.363337
NTC_617	0.408507	0.129295	0.362925
MEF2D	0.37316	0.106709	0.362637
OFD1	0.500193	0.188523	0.362458
STAG2_P2	0.296153	0.0597212	0.362454
TMEM242	0.5631	0.227161	0.362448
TK2	0.47529	0.17276	0.362435
NTC_637	0.446813	0.154524	0.362368
NTC_1996	0.28278	0.0529626	0.360836
PWWP2B_P2	0.285367	0.0546762	0.36019
IL2RA	0.267263	0.0450548	0.359806
FBN3	0.630847	0.269624	0.359104
NTC_2344	0.15504	0.00485291	0.358762
PDK4	0.53763	0.215181	0.358704
E2F3_P2	0.378297	0.112939	0.358306
NTC_3213	0.178197	0.00979398	0.358004
EEPD1	0.244167	0.0341917	0.357968
NTC_1526	0.42733	0.145452	0.357795
NTC_1513	0.437953	0.152568	0.357605
SART1	0.363797	0.104154	0.357367
NTC_626	0.219717	0.0237376	0.356944
NTC_490	0.586553	0.246935	0.356283
IQCJ-SCHIP1	0.57363	0.239633	0.355911
PTPRB	0.300907	0.065684	0.355834
NTC_1249	0.44739	0.160236	0.355782
TGFB1	0.17363	0.00903775	0.354889
BLVRA_P1	0.458873	0.168889	0.354433
TRIM3	0.388493	0.122604	0.354109
CYP26A1	0.29741	0.0645377	0.353973
NTC_560	0.2828	0.0567365	0.352408
INSR	0.18209	0.0116601	0.352034
NTC_2122	0.323863	0.0820102	0.351758
CHST13	0.181163	0.0114483	0.351685
RANBP3	0.277633	0.0541154	0.351672
NTC_1864	0.333207	0.0880404	0.351639
PPID	0.31279	0.0752403	0.351435
CERS6	0.30844	0.0735051	0.349673
NTC_444	0.228837	0.0297108	0.349453
PI16_P2	0.471957	0.181859	0.349373
NTC_733	0.454313	0.170332	0.349233
C12orf65	0.334403	0.0904155	0.349036
NTNG1_P2	0.26582	0.0487168	0.348841
ADD1	0.45145	0.168943	0.348637
NTC_1976	0.26936	0.0509081	0.34834
TEX10	0.58716	0.255385	0.348071
KLHL1	0.259503	0.0457132	0.347724
NTC_3343	0.655497	0.294985	0.347544
NTC_2240	0.189103	0.0145509	0.347404
NTC_1943	0.480063	0.189527	0.346763
NTC_2444	0.147103	0.00439791	0.346686
C14orf132	0.415797	0.146652	0.346655
FAM117A_P1	0.359267	0.10846	0.346596
C1orf172	0.30404	0.073041	0.345521
ZHX1	0.29585	0.0681242	0.345168
PLA2G2A	0.235937	0.0344801	0.345041
LDLRAD4	0.171097	0.00964151	0.344906
NTC_2695	0.46814	0.185983	0.341988
VIPR1	0.314347	0.0819406	0.341538
NTC_2168	0.32789	0.0908656	0.34153
WHSC1L1	0.286643	0.0643933	0.341438
NTC_730	0.417993	0.152568	0.341307
NTC_1377	0.449137	0.173949	0.341155
LGMN	0.299703	0.0735051	0.339768
EIF4E2	0.310657	0.0806473	0.339675
NTC_2623	0.532593	0.230763	0.339174
NTC_1135	0.310607	0.080939	0.339133
MCPH1	0.281897	0.0627735	0.338903
NTC_1734	0.525603	0.226589	0.338889
NTC_919	0.342227	0.102476	0.338592
PRNP	0.446867	0.174703	0.338591
NTC_1848	0.231213	0.0343373	0.33855
GRB10_P2	0.326583	0.0921118	0.338237
TMEM30A	0.41184	0.150929	0.338214
NTC_2744	0.561797	0.250221	0.33802
NTC_1805	0.55318	0.245244	0.337662
GPR158	0.182837	0.0142566	0.337514
TM4SF5	0.507404	0.216399	0.337294
DNAH5_ENST00000265104.4	0.207533	0.0238333	0.336789
WDR44	0.333097	0.0976271	0.336571
NTC_757	0.34789	0.107796	0.336548
PI4K2B	0.246783	0.0433529	0.336361
CPAMD8_ENST00000443236.1	0.298613	0.0748274	0.336221
RD3	0.44867	0.178242	0.336049
SEC31A_P1	0.151287	0.00602366	0.335878
DDHD1	0.328773	0.0951738	0.335836
HTT	0.395837	0.141794	0.335804
ARHGEF35_ENST00000543357.1	0.657817	0.308888	0.335617
FDXACB1	0.424635	0.162074	0.335583
NTC_1775	0.280023	0.0633878	0.335466
PHF20	0.305867	0.0802534	0.335088
NTC_1067	0.367783	0.123253	0.33439
NTC_315	0.478923	0.200767	0.333957
CCL3	0.21584	0.0284084	0.333808
LOC643802	0.563603	0.255824	0.333686
AMFR	0.424687	0.163877	0.333583
C11orf49	0.366793	0.123273	0.333464
PIK3R4	0.515633	0.225721	0.33332
C9orf78	0.120603	0.0017265	0.333207
NTC_259	0.372693	0.127937	0.332817
NTC_1419	0.226843	0.0341064	0.332816
NTC_994	0.474363	0.198873	0.332729
MRPS15	0.343993	0.10795	0.332566
CTAGE5	0.684235	0.326659	0.332473
NTC_1301	0.37003	0.12659	0.332139
HOMEZ	0.333917	0.101679	0.331502
NTC_141	0.511687	0.225144	0.331337
PDIK1L	0.347287	0.111231	0.331233
NTC_137	0.338103	0.104932	0.331034
NTC_1043	0.558143	0.255459	0.3308
TRIM2_ENST00000437508.2	0.30924	0.0853904	0.330451
NTC_2677	0.495973	0.21639	0.329705
NTC_633	0.520833	0.232883	0.329616
UVSSA	0.491307	0.213396	0.329575
NTC_1721	0.180323	0.014909	0.32937
PRPF19	0.291725	0.0745106	0.329002
NTC_2521	0.168523	0.0113495	0.327782
NTC_3396	0.486033	0.212405	0.327021
LIG3	0.513027	0.230459	0.327006
SERPINA6	0.53242	0.243384	0.32675
NTC_787	0.439887	0.180813	0.326734
NTC_1278	0.243377	0.0457895	0.325938
LRBA	0.172627	0.0129984	0.325593
FLNC	0.236517	0.0421831	0.325178
CABP2	0.189727	0.0193242	0.325172
CSNK1A1	0.602933	0.289019	0.325025
AP2B1	0.423527	0.171108	0.324731
ESRRA	0.413063	0.163877	0.324453
NTC_2979	0.443323	0.185983	0.323859
NTC_1788	0.37612	0.137746	0.323809
EED	0.264323	0.0596942	0.32355
PPP1R11	0.16779	0.0118482	0.323222
NTC_2155	0.226947	0.0376564	0.323209
KDM4C	0.428107	0.1765	0.322474
WDR43	0.320105	0.0986151	0.322044
NTC_1469	0.554593	0.263041	0.321651
RFC1	0.496135	0.224821	0.321576
NTC_1667	0.204747	0.0270429	0.321032
WHAMM	0.567563	0.271973	0.320942
DCUN1D2	0.742137	0.369446	0.320936
NTC_1917	0.36279	0.131104	0.320121
NTC_3548	0.432973	0.182416	0.31994
NTC_410	0.326727	0.105027	0.319768
NTC_2584	0.449823	0.195142	0.319217
TSHZ3	0.211347	0.0308802	0.319201
HPS5	0.416673	0.171573	0.318985
NTC_231	0.23537	0.0441763	0.318882
NTC_1211	0.297367	0.084906	0.318498
NTC_132	0.268707	0.0655488	0.317997
NTC_1121	0.330383	0.109159	0.317809
NTC_3622	0.287437	0.0784403	0.31775
UBE3A	0.159483	0.0101798	0.317733
KIAA1586	0.348247	0.122419	0.317653
NTC_216	0.304913	0.0908656	0.317598
GNB5	0.491853	0.226201	0.317494
PSMB5	0.51677	0.243317	0.317208
NTC_2827	0.317647	0.100431	0.317054
NDUFAF3	0.20438	0.0281381	0.316933
NTC_162	0.229763	0.0417716	0.316871
NTC_3553	0.404937	0.16534	0.316507
RAB13	0.293667	0.0836388	0.316453
RAB14	0.28656	0.0788109	0.316194
NTC_647	0.453433	0.200767	0.316183
SEC22B	0.267373	0.0657419	0.316077
THEG_P1	0.496863	0.231815	0.315438
NTC_2915	0.355847	0.129886	0.315436
SAMD4B	0.29211	0.0832487	0.315369
NTC_350	0.225297	0.0399389	0.315101
NTC_1247	0.433053	0.187312	0.315017
MICU3	0.275203	0.0718533	0.31471
NTC_2830	0.270583	0.0688439	0.314454
TUSC2	0.177863	0.017099	0.31429
FAM126B	0.485357	0.225444	0.314007
NTC_151	0.281213	0.0767674	0.313503
ATP5J2-PTCD1_P1	0.74511	0.380376	0.312788
NTAN1	0.31429	0.101111	0.312783
NTC_2244	0.297107	0.0886809	0.312607
TIGD6	0.323523	0.108377	0.312221
NTC_2496	0.221157	0.0387554	0.3122
NTC_3663	0.557033	0.275522	0.311851
BRIP1	0.231527	0.0450548	0.311695
FKBP1B	0.307077	0.09662	0.311662
GTF2A1L	0.368103	0.142595	0.311377
DMKN	0.254103	0.059665	0.311094
PHLDB3	0.240333	0.0512945	0.310013
NTC_2397	0.496833	0.237773	0.309943
NTC_1542	0.515107	0.250221	0.309928
NTC_974	0.45957	0.21176	0.309822
INF2	0.445717	0.201826	0.309783
PTPN3	0.34585	0.12738	0.309501
NTC_284	0.455373	0.209501	0.309114
ELMSAN1_P1	0.269983	0.0719878	0.308521
NTC_956	0.44512	0.202802	0.308436
KMT2A	0.422787	0.1865	0.308347
NTC_3143	0.30274	0.0960849	0.307991
CTSH	0.18076	0.019798	0.307903
UBL7_P1	0.4246	0.188774	0.307435
ZNF205	0.390447	0.163581	0.306995
NTC_250	0.716367	0.37309	0.306739
CNOT10	0.102763	0.00103736	0.306653
NTC_89	0.32809	0.116887	0.305857
NTC_72	0.322273	0.112498	0.305791
NMT1	0.447663	0.207651	0.305605
LDHAL6B	0.454607	0.212703	0.305599
EGLN2_P1	0.411077	0.180701	0.305446
EEF1E1	0.348023	0.132989	0.304932
DDX43	0.352947	0.137058	0.304626
CLPB	0.435087	0.199554	0.304535
NTC_1719	0.464293	0.22097	0.304421
NTC_3129	0.352343	0.136793	0.304402
MKLN1	0.52692	0.264969	0.30393
BRPF3	0.359097	0.143249	0.303045
MAML3	0.261023	0.0690737	0.302966
HGF	0.226873	0.0462488	0.302853
ISOC1	0.253507	0.0638777	0.302852
NTC_464	0.29933	0.0974704	0.30266
UNC79_ENST00000256339.4	0.43984	0.20575	0.302021
NTC_309	0.301777	0.0998949	0.301914
XRCC4	0.33887	0.128773	0.301654
HCFC1	0.531943	0.27136	0.301321
FASTK	0.277367	0.0820207	0.301241
TRIM29_P1	0.335487	0.126536	0.301196
COL4A3BP	0.213147	0.0386887	0.301052
OSGIN2	0.56084	0.291268	0.300446
NTC_2889	0.46392	0.225144	0.300406
RAD51	0.59306	0.311575	0.300347
FAM135A	0.475973	0.233929	0.300299
ATG5	0.414027	0.188523	0.300018
NTC_3406	0.518343	0.263813	0.299967
ZNF236	0.317243	0.113425	0.299887
DDB1_P2	0.305297	0.104437	0.299541
NTC_2571	0.15468	0.0115944	0.299422
ZNF451	0.27453	0.0813387	0.299156
NTC_51	0.46092	0.224522	0.299018
FAM214B_P1	0.42243	0.196058	0.298918
NTC_267	0.232153	0.0520367	0.298013
SNX14	0.416947	0.192886	0.297991
NTC_260	0.40746	0.185759	0.297874
NTC_1731	0.387403	0.170277	0.297853
NT5DC3	0.32977	0.125031	0.297776
NTC_397	0.246177	0.0617986	0.297633
DAND5	0.50913	0.260368	0.297542
NTC_1758	0.290557	0.0948892	0.297176
CTCF	0.419363	0.195774	0.297012
FBXL15	0.27255	0.0815784	0.29665
NTC_1860	0.268003	0.0784403	0.296267
UHRF1BP1L	0.209207	0.0384334	0.296088
STK24	0.326963	0.124315	0.296057
NTC_1501	0.34654	0.139992	0.295909
NTC_2018	0.298467	0.102041	0.295847
NTC_2129	0.309423	0.110782	0.295663
NTC_1211	0.36043	0.151385	0.295523
DIRC1	0.197837	0.0320946	0.295483
NTC_620	0.237137	0.0568395	0.295318
SPANXC	0.414923	0.194693	0.294865
DMTN_P1	0.408213	0.190514	0.293943
PDE3A	0.301017	0.105776	0.293676
NTC_2504	0.25363	0.0696886	0.293409
CHMP2A	0.612487	0.332604	0.292813
NTC_1488	0.440133	0.21618	0.29277
DNTTIP2	0.38833	0.176421	0.292587
UHRF1	0.45874	0.230459	0.292404
ILK	0.170117	0.0191525	0.292222
DNAJC11	0.218517	0.0460022	0.292205
TGM5_P2	0.289973	0.100229	0.289686
KCP_P1	0.589829	0.322915	0.289554
DAXX_P1	0.454107	0.230459	0.28945
TRIM10	0.33747	0.13892	0.289292
NTC_1785	0.22428	0.0513259	0.289246
NTC_1112	0.41411	0.200641	0.288875
MBD5	0.158947	0.0153086	0.288499
PDZD8	0.21176	0.0434455	0.288429
NTC_47	0.381243	0.175435	0.288175
MTUS2	0.38163	0.175879	0.288049
NTC_1988	0.520787	0.279858	0.288028
TIMELESS	0.43109	0.214938	0.287833
SNCA	0.340163	0.143242	0.287074
NTC_1796	0.314213	0.122054	0.287017
NTC_133	0.206683	0.0409747	0.28677
HARBI1	0.1927	0.0326034	0.286494
NTC_1230	0.318467	0.12613	0.286359
MMP24	0.768223	0.424035	0.286239
LAMC2	0.284763	0.0991181	0.285859
NTC_2619	0.22453	0.0539607	0.284687
NTC_3370	0.334013	0.140561	0.284624
NTC_185	0.220907	0.0514932	0.284583
UBA3	0.437997	0.224092	0.284511
NTC_1425	0.271773	0.0898496	0.284406
NTC_508	0.123357	0.00497641	0.284101
CDH5	0.325083	0.133685	0.284096
NTC_442	0.419503	0.210732	0.283698
VSNL1	0.245673	0.0701143	0.283554
MAPK8IP3	0.334133	0.141903	0.283348
NTC_1655	0.456123	0.239274	0.283301
NTC_1153	0.473597	0.252452	0.283127
NTC_1225	0.572473	0.320991	0.28252
DENND4A	0.35142	0.157303	0.282283
ZBTB4_P2	0.11223	0.00306467	0.282103
DFNA5	0.589633	0.332558	0.281923
PCCB_P1	0.2586	0.0816102	0.281423
NTC_445	0.334217	0.14398	0.281309
NTC_938	0.40783	0.204593	0.281039
TCF7	0.410107	0.206504	0.280952
NTC_2478	0.3782	0.180813	0.280915
CCPG1	0.20343	0.0416277	0.280859
COQ3	0.299727	0.116244	0.280133
NTC_1537	0.283273	0.102683	0.280017
TMED2	0.259757	0.0836388	0.279912
SIRT5	0.356113	0.163877	0.27972
PTPN6	0.430543	0.224498	0.279331
TMEM203	0.32349	0.137097	0.279162
NTC_195	0.39288	0.195126	0.278821
NTC_984	0.736977	0.418666	0.278675
PTHLH_P1	0.26907	0.0921118	0.278672
URAD	0.33488	0.147223	0.278628
ASB3	0.258843	0.0844242	0.277877
NTC_304	0.242307	0.0713892	0.277773
OBP2A_ENST00000371776.1,ENST00000539850.1	0.404913	0.20613	0.277713
FAM78B	0.348683	0.15983	0.277671
RREB1	0.37695	0.183439	0.277627
CD209	0.261628	0.0871859	0.277209
CCND1_P1	0.204777	0.0444676	0.276849
NTC_2769	0.48146	0.266127	0.276797
CWC27	0.233487	0.0653137	0.276681
NTC_3014	0.775937	0.44015	0.276543
APBA2	0.389657	0.195262	0.276415
ZNF775	0.43035	0.227929	0.276371
GYG1	0.200597	0.0420841	0.275997
NTC_3077	0.187403	0.0337054	0.275914
NTC_2590	0.379593	0.187786	0.275713
NTC_2300	0.45517	0.248004	0.275624
NTC_424	0.217347	0.0539607	0.275579
QRSL1	0.383357	0.191274	0.275382
PGM2L1	0.341603	0.156268	0.275377
ATE1	0.338467	0.153752	0.275234
NTC_3211	0.274717	0.0996719	0.275109
NTC_536	0.464107	0.255459	0.275067
NTC_925	0.43668	0.23457	0.27499
NTC_2324	0.544897	0.312992	0.274882
RIPK1_P1	0.329907	0.147017	0.274691
F2RL2	0.238997	0.070916	0.274668
NTC_3415	0.575777	0.333907	0.274286
ACIN1_P2	0.19642	0.0402226	0.27411
NTC_1418	0.315186	0.135126	0.273979
C10orf126_ENST00000375520.1	0.273237	0.0994603	0.273879
BTBD11_P2	0.274137	0.10038	0.273685
PIH1D2	0.160143	0.0196129	0.273438
NTC_1281	0.181543	0.0312499	0.27325
NTC_1591	0.162963	0.0211874	0.272788
AMZ2	0.27737	0.104361	0.272228
CNGA4_P2	0.16486	0.0223467	0.272149
C15orf32	0.263573	0.0928711	0.272039
GINS4	0.59104	0.347195	0.27154
TRAIP	0.23619	0.0709639	0.271373
BGN	0.34275	0.161606	0.271301
USP28	0.231597	0.0676881	0.270849
NTC_197	0.358524	0.175706	0.270762
NTC_820	0.20533	0.0481847	0.270438
GALNT4_P2	0.131383	0.00875053	0.270382
NCR3	0.412653	0.22134	0.270263
NTC_2748	0.38753	0.200854	0.270155
ZNF585B	0.330777	0.152542	0.270116
NTC_3851	0.48565	0.277906	0.270071
NTC_3618	0.280083	0.108877	0.269738
MS4A3	0.407326	0.218748	0.268858
ZNF552	0.29672	0.124339	0.268648
BTN1A1_ENST00000244513.6	0.31121	0.137097	0.268565
NTC_914	0.278013	0.108412	0.268261
LRRC7_ENST00000035383.5	0.211393	0.0539854	0.267988
INTS12	0.43316	0.24082	0.267826
HCN4	0.267063	0.0998957	0.267184
NTC_1729	0.49699	0.290035	0.267157
EMP1	0.25917	0.0931816	0.267119
NSG1_014392	0.45222	0.256863	0.266945
AGTR2	0.43243	0.241488	0.266854
NTC_2640	0.30184	0.130663	0.266781
CEP76	0.307737	0.135859	0.266781
RILPL1	0.527527	0.312249	0.266664
NTC_734	0.307877	0.136228	0.266539
ARFGAP1	0.260827	0.0951738	0.26643
CCDC74B	0.26157	0.0958452	0.266391
RNF187_P1	0.287647	0.118769	0.266158
NTC_2265	0.21912	0.0610449	0.266088
NTC_3918	0.273347	0.106515	0.265854
SF3B5	0.35244	0.176421	0.265546
NTC_182	0.255973	0.0921365	0.265078
NTC_93	0.249563	0.0868564	0.264836
FAT1_P1	0.329697	0.157313	0.264824
VAMP8_P1	0.233293	0.0732629	0.264815
NTC_233	0.15008	0.0172128	0.264764
NTC_2023	0.219823	0.0625656	0.264594
NTC_482	0.347933	0.173738	0.264466
EME1	0.318157	0.147818	0.264157
NTC_2285	0.355403	0.180652	0.26412
NTC_2549	0.334031	0.162074	0.26398
NTC_2272	0.200807	0.0486277	0.263682
NTC_2790	0.39702	0.216825	0.263578
OPTC_P2	0.356757	0.182501	0.263549
RORC_P2	0.148847	0.0170127	0.263343
NSFL1C	0.172826	0.0300837	0.262985
NTC_824	0.347967	0.175646	0.26284
CTNND1	0.33448	0.163877	0.262728
TFF2	0.160743	0.0234082	0.262113
NTC_695	0.576137	0.350984	0.261977
CGGBP1_P1	0.344007	0.173232	0.261917
NTC_1680	0.44247	0.256051	0.261797
NTC_1702	0.400693	0.222191	0.261763
NTC_765	0.20315	0.0514932	0.261708
EDC3	0.62268	0.380376	0.261393
ZFYVE1	0.438187	0.253423	0.261227
NTC_20	0.283523	0.120023	0.26105
EPDR1	0.0886467	0.00113964	0.260908
MIS12	0.496067	0.298104	0.260748
NTC_419	0.285053	0.121958	0.260479
MUL1	0.151167	0.0190126	0.260152
PABPN1L_ENST00000419291.2	0.42513	0.245243	0.2595
NTC_2247	0.25205	0.0934689	0.259443
NTC_2882	0.24241	0.0850657	0.259438
NTC_2465	0.30647	0.14249	0.25934
TCTEX1D2	0.292526	0.129907	0.259285
CCP110	0.326297	0.160565	0.259194
NTC_804	0.406537	0.230465	0.259125
NTC_2621	0.269803	0.109592	0.259071
C12orf79	0.150007	0.0188347	0.258768
ARHGAP11B	0.27063	0.110676	0.258708
NTC_325	0.586647	0.362969	0.258201
NDUFC2-KCTD14	0.484917	0.293743	0.257992
NTC_3454	0.728473	0.443354	0.257333
NTC_1659	0.43303	0.254696	0.25721
HIST1H2AE	0.353213	0.186983	0.257209
NTC_2270	0.37535	0.206423	0.257206
CYR61	0.914697	0.523584	0.257042
NTC_3266	0.47488	0.287581	0.257024
FAM72A_ENST00000367128.3	0.235533	0.0814735	0.256492
NTC_2538	0.248383	0.0931841	0.255998
LIMS2	0.386103	0.217395	0.25589
NTC_1756	0.229433	0.0767569	0.255791
NTC_1891	0.212473	0.0625504	0.255769
ZNF708	0.278973	0.121315	0.255563
NTC_1484	0.404413	0.23369	0.255331
PSAPL1	0.258909	0.103241	0.255322
MRPS24	0.277093	0.120238	0.254915
B4GALNT4	0.336407	0.174796	0.254817
NTC_2020	0.43734	0.261513	0.254754
TAB1_ENST00000216160.6	0.40978	0.239007	0.254715
FABP12_ENST00000360464.4	0.22525	0.0740137	0.254687
NTC_1156	0.416307	0.244623	0.254573
VAC14	0.36384	0.199787	0.254482
JPH4	0.2163	0.0666457	0.254418
IQCF5	0.212743	0.0636998	0.254412
NCOR1	0.132493	0.012026	0.254371
NTC_3342	0.358397	0.195126	0.254349
NTC_2775	0.124087	0.00892083	0.254327
STAG3	0.30265	0.144755	0.254034
ZNF518B	0.273863	0.118335	0.253841
NTC_531	0.681093	0.42433	0.253568
ACSF3	0.291103	0.134692	0.253452
TNIK	0.13523	0.01341	0.253228
FAM212A	0.182523	0.0410315	0.253138
HLA-DPB1_P1	0.26221	0.108415	0.253009
GPR137C	0.314563	0.157207	0.25276
IFNAR2	0.22721	0.077361	0.252539
NTC_283	0.205576	0.0591529	0.252452
EEF1A2	0.20969	0.0627735	0.252094
NTC_2814	0.140877	0.0162971	0.251872
NTC_1785	0.235553	0.0852929	0.251827
PPOX	0.33908	0.180885	0.2518
CPSF1	0.682507	0.427765	0.251705
BRAP	0.386282	0.223204	0.251585
E2F5	0.438017	0.266585	0.251494
LCT	0.338373	0.180701	0.251425
NTC_2435	0.113123	0.00603912	0.251024
NTC_986	0.265537	0.113725	0.250705
NTC_909	0.253433	0.102662	0.250542
NTC_2682	0.507557	0.320991	0.250483
NTC_20	0.354227	0.196315	0.250455
NTC_1165	0.307487	0.153296	0.250439
TNFRSF1B_P1	0.311577	0.157303	0.250278
WDR82	0.625395	0.398051	0.250196
TNFRSF10D	0.193943	0.0512945	0.250173
NTC_1314	0.148217	0.0205636	0.250027
NTC_2685	0.463123	0.288938	0.249714
NTC_2921	0.25299	0.103048	0.24969
NTC_1199	0.24333	0.0942413	0.249598
PLIN5	0.469133	0.293743	0.249594
NTC_1497	0.30356	0.150649	0.249537
SLC36A3	0.364497	0.206758	0.249512
DNAJC5B_P1	0.316773	0.163212	0.249379
EML4	0.430157	0.264219	0.248646
FJX1	0.520477	0.333238	0.248395
TNR	0.278063	0.128073	0.248184
TNFSF13B	0.320797	0.168889	0.247783
WDR59	0.218547	0.0735051	0.247762
MINA	0.309017	0.157989	0.247638
GCGR	0.315843	0.165083	0.247083
AFM	0.327773	0.1765	0.246897
SPIN2B	0.42428	0.261867	0.246897
NTC_1766	0.560933	0.362969	0.246884
NPY_P1	0.34672	0.194143	0.246822
FCHO2	0.48334	0.308888	0.246599
SENP6	0.449463	0.283555	0.24602
OR1A2_ENST00000381951.1	0.30422	0.155387	0.245988
H2AFY	0.306097	0.157303	0.245877
IRF2BP1	0.29535	0.147239	0.245724
NTC_1372	0.245257	0.0996719	0.245607
NTC_1294	0.262533	0.116212	0.245402
TTC8	0.18226	0.0450888	0.245309
NTC_1862	0.401787	0.245244	0.245251
LSM10	0.376283	0.223146	0.245115
NTC_2976	0.284983	0.138208	0.244934
REST_P2	0.521247	0.338932	0.244927
TMEM123	0.42369	0.264219	0.244908
CRYM	0.542233	0.35354	0.244852
C9orf40	0.324983	0.176621	0.244699
C1orf228_ENST00000458657.2,ENST00000535358.1	0.266413	0.120668	0.244676
RAC2	0.146357	0.0213425	0.244526
CLPSL1_P1	0.365157	0.214086	0.24444
GNLY	0.322616	0.174721	0.244432
NTC_3461	0.408323	0.252452	0.244105
CSF1R	0.28096	0.135299	0.244072
NTC_957	0.387377	0.234991	0.24364
NTC_2586	0.345247	0.19699	0.243591
NTC_3414	0.534663	0.350363	0.24353
NAGK	0.383347	0.231672	0.243474
ZFAND6	0.270847	0.126536	0.243163
NTC_1997	0.463917	0.299254	0.243074
CUL3	0.50916	0.333238	0.242994
NTC_221	0.346123	0.198851	0.242796
NTC_622	0.280973	0.136793	0.242743
TMEM229B_P1	0.42606	0.269462	0.242642
FLNA	0.30485	0.160565	0.242158
NTC_1619	0.18057	0.0456511	0.242063
H2AFJ	0.276417	0.133307	0.241905
NTC_2688	0.259797	0.11739	0.241707
AGXT2	0.379643	0.231084	0.24154
GPNMB_P2	0.229153	0.088343	0.241488
NTC_1071	0.203267	0.0648922	0.241442
NTC_2017	0.261717	0.119728	0.241251
APOC3	0.159113	0.0304916	0.241187
LRPAP1	0.47755	0.312639	0.241142
COPS7A	0.17416	0.0413054	0.241036
FAM92B	0.343949	0.199819	0.240546
CCDC106	0.14059	0.019455	0.240545
ADPGK	0.130683	0.0144644	0.240418
NTC_93	0.404367	0.254696	0.240185
FHDC1	0.262833	0.122046	0.240092
NTC_534	0.245463	0.105349	0.239908
NR4A3	0.30867	0.167242	0.23973
NTC_740	0.311617	0.170293	0.239572
CELF1	0.32299	0.181255	0.239565
EPHA10_P1	0.371693	0.226871	0.239453
PAGR1	0.440863	0.28636	0.239427
NTC_121	0.331377	0.189602	0.239306
RAB39B	0.206417	0.0694188	0.239138
IFIT2	0.343103	0.201009	0.239069
NTC_1097	0.154517	0.0284039	0.238979
ROMO1	0.31972	0.178897	0.238957
NTC_3352	0.31589	0.175435	0.238776
DGKH_P1	0.398353	0.251594	0.238733
NTC_2326	0.315757	0.175435	0.238675
NTC_2778	0.32665	0.185983	0.238626
NR0B1	0.16242	0.0340124	0.238492
MCAT	0.317577	0.177645	0.238324
RPH3A	0.26104	0.122604	0.237936
CAPZA2	0.287687	0.149264	0.237642
NTC_1709	0.394097	0.24962	0.23753
ZNF214	0.248673	0.111152	0.237255
SULT1C4	0.22685	0.0900017	0.237228
FAM175A	0.253073	0.115587	0.237153
KRTAP10-8	0.34841	0.209379	0.236594
HMGXB4	0.15188	0.0277331	0.236477
COA1	0.42168	0.275222	0.236275
NTC_2127	0.232267	0.0961214	0.236257
CASP9	0.133383	0.0169393	0.236236
NTC_1181	0.47267	0.316898	0.2359
C1orf112	0.152163	0.0282095	0.235793
NTC_652	0.400713	0.258058	0.235733
NTC_280	0.161237	0.0347159	0.23532
MFNG	0.150273	0.0272345	0.23516
LOC402160	0.30132	0.166165	0.234867
AQP7	0.253716	0.118947	0.234598
NTC_828	0.18264	0.0519743	0.234548
NTC_3172	0.220101	0.0860481	0.234465
UAP1L1	0.135907	0.0188347	0.234445
ATPAF1	0.285063	0.150998	0.234045
C19orf10	0.260283	0.126545	0.233671
PLEKHB1	0.335951	0.201719	0.233571
NTC_1350	0.594037	0.404548	0.233474
NTC_351	0.261557	0.12808	0.233444
NTC_1247	0.33465	0.200725	0.233385
NTC_268	0.220742	0.0877597	0.233259
CDC5L	0.355193	0.220563	0.233173
GMPR2	0.28196	0.149367	0.232827
YIPF7	0.124627	0.0135483	0.232817
PPTC7	0.567017	0.38901	0.232499
DNAJC10	0.350357	0.217174	0.232354
CA2	0.275649	0.14391	0.232071
OOEP	0.218073	0.086543	0.231761
NTC_3380	0.142052	0.0233757	0.23172
DAZAP1	0.255073	0.123532	0.231663
FDCSP	0.381363	0.246959	0.231631
NTC_821	0.200343	0.0698799	0.231526
NTC_1072	0.438143	0.296378	0.231407
TPP1	0.237893	0.106661	0.231231
PSMG3_P2	0.29555	0.165075	0.231214
RYBP	0.198983	0.0690737	0.230957
SUV39H1	0.219713	0.0889614	0.230874
NTC_769	0.31168	0.181712	0.230835
FCGRT	0.23259	0.101759	0.230829
NTC_581	0.218033	0.0875227	0.230653
NTC_278	0.299897	0.170277	0.230574
ZNF628	0.336757	0.206972	0.230371
ACTL10	0.175947	0.0491098	0.230285
NTC_234	0.262337	0.132615	0.230176
C14orf37_ENST00000267485.7	0.661473	0.448976	0.230045
NTMT1	0.454083	0.311462	0.230036
IRX2	0.182667	0.0551246	0.229914
PRRG3	0.14147	0.0237737	0.229734
NTC_1856	0.09349	0.00349562	0.229656
PHIP	0.25653	0.127391	0.229559
C2orf78_ENST00000409561.1	0.34053	0.211865	0.229497
NTC_3072	0.275417	0.146935	0.229388
EXOSC8	0.521173	0.363213	0.229232
C17orf49_P1	0.50772	0.353767	0.229125
FCN2	0.272444	0.144275	0.229074
ALDH3B1	0.262093	0.133685	0.229048
OR5T2_ENST00000313264.4	0.29873	0.171307	0.228895
NLN	0.329147	0.201667	0.228877
NTC_417	0.443797	0.305125	0.228787
PLCXD1_P1	0.21318	0.0845781	0.228687
NTC_685	0.24461	0.116183	0.228675
NTC_874	0.290293	0.163044	0.228663
MINOS1-NBL1	0.34427	0.21731	0.228224
NTC_1313	0.39171	0.261513	0.228174
CEP250	0.165837	0.0421831	0.228003
IFT172	0.467857	0.325613	0.227986
NTC_2351	0.523407	0.367324	0.227656
NTC_2582	0.24974	0.122644	0.227601
NTC_284	0.113633	0.00994669	0.22753
NTC_1788	0.503343	0.353155	0.227529
LGALS2	0.35801	0.231672	0.227382
TBC1D26_ENST00000437605.2	0.28851	0.162886	0.227379
HELZ	0.29668	0.171269	0.227352
MYL3_P2	0.231137	0.103982	0.227217
CCDC58	0.26449	0.138356	0.227198
RRP1	0.36904	0.242487	0.227074
NTC_3197	0.28571	0.160459	0.227035
IGHMBP2	0.0958967	0.00430404	0.226903
ZNF605	0.236133	0.109757	0.226586
NTC_2689	0.231753	0.105349	0.226508
C22orf26	0.21009	0.0836094	0.226423
AMBN	0.51706	0.365139	0.226235
CYP24A1	0.301137	0.177645	0.225987
NTC_1191	0.323873	0.200641	0.225928
NTC_1342	0.260827	0.136228	0.225806
GALK2_P1	0.326833	0.203931	0.225684
NTC_3202	0.271707	0.147977	0.225464
KLHL3	0.18844	0.0637693	0.225259
NTC_1668	0.443877	0.310943	0.225187
NTC_1443	0.427333	0.297481	0.225008
ZNF518A	0.20538	0.0802534	0.225001
KIR3DL1_ENST00000402254.2,ENST00000538269.1,ENST00000541392.1	0.16459	0.0429813	0.224948
FAM32A	0.17654	0.0532611	0.22484
NTC_2229	0.373687	0.250221	0.224839
CDK2AP2	0.369377	0.24634	0.224753
NTC_3814	0.55432	0.393707	0.224403
NTC_1220	0.0910507	0.00343554	0.224349
NTC_336	0.444103	0.312754	0.224182
PSMD9	0.25217	0.129211	0.224104
TSC1	0.405937	0.281087	0.223736
COL8A2	0.429373	0.301252	0.223733
STK35	0.190123	0.0665981	0.223687
NTC_333	0.462813	0.329033	0.223428
NTC_75	0.271607	0.151026	0.222975
CROT	0.167413	0.0466673	0.222825
NTC_2747	0.396863	0.27461	0.222753
TMEM132A	0.10969	0.00933538	0.222656
GDF9	0.25807	0.137266	0.222569
PDHX	0.22879	0.106614	0.222427
NTC_1047	0.252837	0.131955	0.222389
NTC_414	0.396107	0.27461	0.222328
KIAA1143	0.219335	0.0969264	0.222308
C6orf201_P1	0.32939	0.211577	0.222184
UBXN4	0.39454	0.273439	0.222181
NTC_1784	0.10873	0.00906135	0.222114
NTC_1906	0.598977	0.425832	0.222077
SUN3_P2	0.202657	0.0802534	0.222018
POM121C	0.147642	0.0313529	0.222013
NTC_135	0.552903	0.396708	0.222007
SUV420H2	0.283373	0.165478	0.221388
NTC_2246	0.48589	0.350363	0.221314
NTC_2157	0.22849	0.107796	0.221041
UBL4B	0.289753	0.173105	0.220702
CES2_P2	0.386943	0.269016	0.220644
NTC_1297	0.197587	0.0765633	0.220503
NTC_1430	0.211037	0.0901961	0.220494
GTPBP1	0.127477	0.0186416	0.220473
NTC_1620	0.24434	0.125255	0.220445
TMEM61	0.198633	0.0778015	0.220287
NTC_935	0.255703	0.137676	0.220197
NTC_1456	0.504217	0.365885	0.220169
NTC_649	0.233567	0.114125	0.220165
NTC_1292	0.278333	0.162074	0.219963
NTC_2437	0.40006	0.282319	0.219737
P2RY6	0.319373	0.205228	0.219653
PFKP	0.520833	0.378857	0.219544
C8orf37	0.204566	0.0845781	0.219446
LRR1	0.616673	0.440803	0.219385
DLAT	0.31838	0.205157	0.219018
NTC_148	0.254583	0.138208	0.218806
DGKD	0.131623	0.0218497	0.218567
NBPF11_ENST00000605317.1	0.257123	0.14129	0.218526
NTC_391	0.266503	0.151385	0.218511
NTC_947	0.220183	0.101913	0.218371
SEBOX	0.25766	0.142079	0.218359
NTC_1833	0.265137	0.150147	0.218336
FLT3LG	0.210873	0.0922705	0.21824
YBEY	0.25942	0.14415	0.21822
NTC_403	0.15263	0.0371875	0.2182
BPIFA3	0.29126	0.178216	0.218169
NTC_1567	0.2489	0.132884	0.218168
NTC_302	0.47833	0.350363	0.217871
NTC_2020	0.363157	0.251464	0.217721
MRPL48	0.22764	0.110661	0.217625
NTC_1443	0.277037	0.16402	0.217503
LCE1E	0.27899	0.166165	0.217462
LANCL2	0.234137	0.118037	0.217274
NTC_1580	0.124985	0.0183239	0.217096
NTC_3334	0.13399	0.024043	0.216931
NTC_2446	0.45968	0.337386	0.21691
NTC_1298	0.28825	0.177162	0.216657
ZAR1_ENST00000327939.4	0.18106	0.0638777	0.216303
USP47	0.130313	0.0219137	0.216227
DRAXIN	0.226153	0.110676	0.216191
NTC_2123	0.551877	0.405793	0.216168
NTC_2854	0.29264	0.18256	0.216142
NTC_2558	0.25942	0.148429	0.214924
REV3L	0.330383	0.224092	0.214608
NTC_2472	0.47833	0.355961	0.214578
NTC_1080	0.461167	0.342969	0.214325
NTC_1458	0.171967	0.0567365	0.214294
SCAMP5	0.469757	0.349836	0.214273
NTC_2575	0.41073	0.301257	0.214016
NTC_2378	0.285877	0.178533	0.213916
NTC_3595	0.622	0.453045	0.21388
NTC_588	0.256473	0.14669	0.213796
NTC_2297	0.22458	0.111854	0.213654
SNX31	0.25168	0.141794	0.21351
NTC_2203	0.25559	0.14628	0.21337
ARHGAP23	0.319787	0.215389	0.213226
NTC_1060	0.361267	0.256955	0.213199
ZNF572	0.212303	0.0990938	0.213143
NTC_3806	0.443873	0.331213	0.213011
MTO1	0.294353	0.189001	0.212975
NTC_3409	0.28012	0.173722	0.212932
PFN2	0.271843	0.165083	0.212662
NTC_2017	0.496817	0.373841	0.212296
NTC_2427	0.159243	0.0464762	0.212235
NTC_2750	0.157065	0.04463	0.212097
CFDP1_P2	0.240107	0.130855	0.212065
NTC_2351	0.367553	0.265332	0.211788
DDX46_P1	0.306388	0.203623	0.211767
NTC_3544	0.440997	0.331213	0.211631
NTC_2903	0.198595	0.0860481	0.211555
DPF1_P2	0.19796	0.0853904	0.211538
CNNM2	0.47368	0.357728	0.211473
PMEPA1	0.186273	0.0732629	0.211442
ZNF608_P1	0.423437	0.316975	0.211284
IDO2	0.2099	0.0986812	0.21111
DNAJC19	0.377217	0.275785	0.211026
SETD1A	0.0954933	0.00619208	0.210865
NTC_1634	0.350397	0.250221	0.210825
YIF1B	0.35107	0.250887	0.210825
FAM107B_P2	0.0908207	0.00479415	0.210639
NTC_1939	0.386045	0.285142	0.210371
NTC_1826	0.337163	0.237773	0.210335
SIAH2	0.178237	0.0660974	0.210286
NTC_323	0.189907	0.0784403	0.209934
NTC_3063	0.282447	0.180652	0.209902
GTF2H2D	0.34921	0.250708	0.209816
NTC_1875	0.32447	0.226264	0.209408
NTC_2759	0.257423	0.154122	0.209062
TMEM213	0.508257	0.389494	0.208131
NTC_2084	0.22235	0.116104	0.207931
MAP1LC3B	0.321137	0.225241	0.207889
NTC_1828	0.30734	0.210732	0.207845
H6PD_P1	0.426723	0.325925	0.207764
PTMA	0.56968	0.432062	0.207622
ASCL4_ENST00000342331.4	0.149743	0.0410686	0.207618
NTC_2511	0.733157	0.521255	0.207447
NTC_3065	0.46954	0.361614	0.207421
NTC_2247	0.200688	0.0929253	0.207083
GABPA	0.17923	0.0700341	0.206955
CHCHD3	0.246007	0.14415	0.206937
NTC_1728	0.225317	0.120675	0.206927
MTM1	0.312023	0.217484	0.206738
GH1	0.20754	0.100952	0.206686
NTC_1766	0.545723	0.418097	0.206678
2023-03-01	0.199047	0.0915867	0.206644
NTC_183	0.173389	0.064332	0.206605
CPPED1	0.2048	0.0980173	0.206581
R3HDM4_P1	0.248733	0.147818	0.206517
CSNK1E	0.140033	0.0335327	0.206484
DYNLL1	0.33981	0.246932	0.206408
PPIA	0.423727	0.325925	0.206305
NTC_2913	0.153543	0.0453507	0.206273
NTC_1258	0.530817	0.408848	0.206189
NTC_2409	0.61606	0.462723	0.206183
ARID5A	0.09306	0.0060969	0.206118
DKK1	0.40936	0.314316	0.205758
NTC_2782	0.301873	0.208728	0.2054
NTC_2356	0.18766	0.0806188	0.205218
NTC_283	0.125363	0.0230923	0.205161
PATE3	0.170167	0.0623664	0.205059
NTC_1883	0.098656	0.00836076	0.204983
NTC_1872	0.30629	0.214391	0.204845
LRRC72	0.182324	0.0752888	0.204799
NTC_617	0.20698	0.102476	0.204782
NTC_1630	0.200193	0.0950223	0.204633
C11orf52_P2	0.273458	0.178565	0.204602
LSAMP	0.102797	0.0102633	0.204433
NTC_2713	0.247633	0.149496	0.204389
KIAA1257	0.17152	0.0644756	0.204212
HSD17B11	0.200067	0.0955041	0.204064
PTAR1	0.506693	0.395641	0.204045
NTC_1903	0.319013	0.229389	0.203986
NTC_206	0.2005	0.0963844	0.203707
SSB	0.30705	0.217484	0.203443
CTNNBL1	0.658436	0.490931	0.203443
CYB561D2	0.52764	0.411755	0.203332
DENND6A	0.37694	0.288807	0.203319
NTC_3675	0.313347	0.224522	0.203281
NTC_545	0.25731	0.162207	0.203257
BZW2	0.242753	0.145503	0.203215
FIBP	0.367152	0.279769	0.203108
NDUFS1	0.379873	0.292099	0.203031
NTC_2232	0.277667	0.185759	0.202989
BBIP1	0.22668	0.127263	0.202946
NTC_1160	0.304037	0.215176	0.202855
NTC_1039	0.24186	0.144976	0.202849
CMTM2_P2	0.158958	0.0529901	0.202799
NTC_2272	0.272763	0.180652	0.202706
TSPYL4	0.147553	0.0423218	0.202655
RCBTB2	0.2762	0.18491	0.202465
NTC_1232	0.283536	0.193198	0.202444
NTC_223	0.387143	0.299992	0.202434
HNRNPM_P1	0.250993	0.156157	0.202411
NTC_2876	0.465003	0.367324	0.202253
PSMD2	0.457623	0.361544	0.202196
C17orf97	0.205328	0.10362	0.202157
NTC_1526	0.237973	0.141644	0.201992
NTC_1713	0.138597	0.034883	0.201989
PDZD4	0.44172	0.348972	0.201958
ITPRIPL1	0.366337	0.281065	0.201923
SS18L2	0.65636	0.492589	0.201841
NTC_651	0.14402	0.039689	0.20182
RSPH3	0.53918	0.422433	0.201784
NTC_276	0.384583	0.298766	0.201779
NTC_2878	0.200459	0.0985663	0.201716
NTC_1550	0.1901	0.0870397	0.20156
NTC_950	0.199747	0.0979636	0.201531
AFF1	0.239713	0.144755	0.201207
NTC_3456	0.152723	0.0481847	0.20115
ZNF350	0.276533	0.18745	0.201071
COX4I2	0.281437	0.193159	0.20097
ARHGAP24	0.222543	0.125031	0.200952
ZNF532_P1	0.124687	0.0245128	0.200821
NTC_3124	0.309203	0.224522	0.200593
NTC_3096	0.46821	0.37309	0.200481
NTC_848	0.598967	0.462855	0.200387
NTC_591	0.298033	0.212647	0.20038
PIAS1	0.07585	0.00228482	0.200331
NTC_1566	0.142687	0.0394492	0.200327
TBRG4	0.256467	0.165553	0.200317
LRRC18	0.494793	0.393708	0.200305
NTC_1809	0.132853	0.0311021	0.200238
GRK5	0.148307	0.044654	0.200235
C20orf85	0.163057	0.0592566	0.200113
HGD	0.128507	0.0277331	0.200085
BTG2	0.24221	0.149367	0.200004
MTG1	0.262507	0.173031	0.199998
PSMC3IP	0.28076	0.194223	0.199817
NTC_1658	0.211493	0.113584	0.199794
C12orf4	0.43784	0.349836	0.199715
HIST1H3E_ENST00000360408.1	0.192633	0.0921302	0.199491
ZMYND8	0.316267	0.234099	0.199438
NTC_557	0.159132	0.0558854	0.199345
ZNF511	0.273843	0.187094	0.199342
NTC_2120	0.0898433	0.0060827	0.199084
NTC_1378	0.686683	0.513236	0.19892
AANAT	0.217017	0.121308	0.198811
BEND3	0.353507	0.274336	0.198571
NTC_1551	0.28269	0.19858	0.198466
NTC_1165	0.407537	0.325972	0.198397
ORM2_ENST00000431067.2	0.359147	0.281508	0.197713
PLA2G1B_P1	0.217067	0.122805	0.197701
NTC_228	0.293893	0.212746	0.197537
SEMA4D_P2	0.315813	0.236953	0.19749
RPL3L	0.21649	0.122604	0.197329
NTC_3244	0.311652	0.23287	0.197241
NTC_2515	0.196013	0.0986242	0.197193
PRICKLE4	0.176393	0.0762588	0.197157
SFT2D3	0.233408	0.143249	0.196975
PPP3CC	0.538862	0.43118	0.196868
ZNF415	0.20506	0.109757	0.196769
NTC_1360	0.439967	0.357422	0.196585
NTC_1651	0.556203	0.443354	0.196479
POU2F1_P2	0.27555	0.1938	0.19637
ZBTB5	0.280327	0.199359	0.196331
NTC_3277	0.150248	0.0494213	0.196237
NTC_2419	0.298057	0.219606	0.196228
ZNF296	0.21544	0.122816	0.196211
PAPLN_P1	0.376357	0.301242	0.196114
POC5	0.482427	0.392213	0.196096
ZNF85	0.103919	0.0129848	0.19605
NTC_3070	0.472147	0.384788	0.195836
LY6K	0.220982	0.129978	0.195819
GRAPL	0.169431	0.0701269	0.195543
SCAMP2_P2	0.2351	0.147681	0.195292
NTC_3284	0.334497	0.260775	0.195257
NTC_3017	0.237805	0.151026	0.195226
GPR128_P1	0.285095	0.206758	0.195158
NTC_1429	0.174131	0.0757325	0.195151
NTC_2550	0.362933	0.290035	0.195094
VKORC1L1	0.318183	0.243988	0.194929
NTC_376	0.20852	0.116212	0.194913
ADIRF	0.22128	0.131572	0.194911
NTC_7	0.147903	0.0481847	0.194802
HLA-A	0.173387	0.075305	0.194744
NTC_1509	0.396727	0.323217	0.194597
NTC_3067	0.396607	0.323217	0.194538
POLRMT	0.501313	0.409791	0.194228
NTC_1782	0.133822	0.0353821	0.194204
TAZ	0.0960133	0.00950328	0.194151
NTC_892	0.487273	0.399723	0.194052
PABPC1L2B_ENST00000373521.2,ENST00000538388.1	0.249497	0.167392	0.193676
KIAA1462	0.374053	0.303784	0.193549
DTX3	0.332607	0.261909	0.193527
NTC_1287	0.214413	0.125339	0.193382
ZNF668_ENST00000417110.2	0.38454	0.314316	0.193283
COL9A2_P2	0.210398	0.120668	0.193231
LOC646862	0.20262	0.111346	0.193163
NTC_1021	0.128294	0.0312766	0.193054
ACAD10	0.327477	0.257393	0.193016
NTC_2463	0.124087	0.0279227	0.192836
NTC_1199	0.223013	0.136584	0.192818
THAP2_P2	0.13501	0.0373363	0.192776
NTC_774	0.232306	0.147977	0.192769
NTC_1909	0.27643	0.200854	0.192705
CAT_P2	0.30777	0.236544	0.192691
NTC_967	0.555287	0.450042	0.192544
NTC_2374	0.203787	0.113567	0.192527
TTLL9_P2	0.242927	0.161266	0.192509
RUNX3_P1	0.212603	0.124661	0.19225
DAPL1	0.279423	0.205301	0.192134
TGFBRAP1	0.242683	0.161732	0.192012
AGAP2	0.37083	0.303827	0.191857
TGS1	0.30053	0.230042	0.191796
NTC_2067	0.325988	0.258058	0.191773
FBXO9	0.289117	0.217174	0.19174
NTC_1667	0.23551	0.153439	0.19172
NTC_2571	0.182377	0.0889511	0.19165
NTC_2933	0.727827	0.545447	0.191598
NTC_159	0.135367	0.0384376	0.191578
HBA2_P1	0.21722	0.131572	0.191335
TBX18_P2	0.234273	0.152542	0.19131
CIDEC_P2	0.564467	0.458354	0.191241
NTC_1953	0.28542	0.214036	0.191092
NTC_3723	0.120047	0.025784	0.190712
NTC_2606	0.249483	0.17202	0.19071
NDUFS7	0.23214	0.150929	0.190639
SLC16A12	0.215336	0.130265	0.190609
NTC_100	0.316183	0.249625	0.190568
NTC_401	0.36555	0.301257	0.190475
NTC_1163	0.260573	0.185927	0.19039
TMEM79	0.547067	0.448976	0.190257
NTC_2316	0.172723	0.0792666	0.190153
NTC_314	0.29855	0.230763	0.190127
NTC_1482	0.185045	0.0940156	0.190005
HECW1_P2	0.204717	0.118037	0.189973
PABPN1	0.645307	0.507841	0.189896
NTC_852	0.356807	0.293824	0.18979
NTC_2337	0.272127	0.200767	0.189756
FGF1	0.122683	0.0284084	0.189736
NTC_767	0.456327	0.383912	0.189726
NTC_948	0.19388	0.105109	0.189685
SCO1	0.38294	0.319685	0.189662
NTC_199	0.236237	0.157642	0.18954
ZC3H10	0.305983	0.240205	0.189532
HK1_P2	0.441503	0.372179	0.189515
CCDC12_P2	0.219999	0.137745	0.189402
NTC_1176	0.31568	0.251464	0.189258
NTC_1020	0.128599	0.0338809	0.189047
SMARCAD1	0.306813	0.242013	0.189047
BCL9	0.197519	0.110456	0.188988
WFDC12	0.381057	0.319267	0.188945
ELAC1	0.141487	0.0463617	0.188721
PDXK	0.310306	0.246505	0.18872
FAM219B	0.295733	0.230105	0.1887
BEGAIN_P2	0.882909	0.611333	0.188697
NTC_1075	0.41136	0.347793	0.188682
NAGLU	0.303327	0.239007	0.188544
NTC_356	0.13231	0.0376564	0.188431
NTC_2408	0.553308	0.456684	0.188337
LAMP1	0.203953	0.119339	0.188293
WNT5B_ENST00000310594.3	0.151063	0.056777	0.188199
NTC_2919	0.373827	0.31392	0.188102
ESPN_P1	0.21961	0.139172	0.188084
SPHK2	0.462607	0.392431	0.187928
MSC	0.106663	0.0173039	0.187925
NTC_3257	0.42548	0.362365	0.187575
NTC_1096	0.16359	0.0713822	0.187541
NR2F1	0.309547	0.248062	0.187412
FAM46D	0.143937	0.0499917	0.187276
NTC_3518	0.311143	0.250221	0.187208
NTC_256	0.275643	0.209346	0.187199
CRIP3	0.273967	0.207473	0.18713
NTC_496	0.330253	0.271329	0.18709
ACVR1B	0.527843	0.442217	0.187049
TIGD3	0.134757	0.0410686	0.186839
GIPC2	0.47499	0.40427	0.186827
MRPL36	0.245177	0.173031	0.186794
NTC_1855	0.116653	0.0250749	0.186734
NTC_3907	0.29126	0.228669	0.186637
CIB3_ENST00000269878.4	0.14426	0.0509235	0.18654
FAM46B	0.16995	0.0800745	0.186351
NTC_140	0.55191	0.459572	0.18635
MRPL52	0.221383	0.14415	0.186224
SPINK6	0.334807	0.278137	0.186066
ZBTB14	0.47507	0.406042	0.185956
NTC_3060	0.146193	0.0536425	0.185737
SOST	0.38826	0.332558	0.18564
C8orf48	0.27329	0.209379	0.185582
NTC_3620	0.19752	0.114964	0.185558
NTC_2058	0.264777	0.199211	0.185525
FAM181B	0.16437	0.0744076	0.185472
SPTLC1	0.392133	0.336769	0.185349
NTC_3495	0.351687	0.297481	0.185177
FOXN2	0.290347	0.230348	0.18513
NTC_1145	0.35155	0.297481	0.185105
RNF149	0.150204	0.0585996	0.185067
DRG2	0.525987	0.444895	0.185012
DFNB59	0.416867	0.360196	0.184864
NTC_189	0.172964	0.0854815	0.184748
NTC_2073	0.09733	0.0126955	0.184572
[truncated: 38,873 more rows]

## Sheet: WT_T22
gene	epsilon	pvalue	gene score
PIK3R3	1.8445	0.000260278	6.61173
PDS5B	1.46187	0.000131265	5.67475
RNF7	1.17292	0.000137971	4.52771
LAMTOR5	1.14265	0.000131265	4.43559
CUL5	1.09146	0.000137971	4.21327
SOX11	1.24938	0.000611655	4.01486
FAM53C	0.962483	0.000131265	3.73622
KMT2E	0.92844	0.000131265	3.60407
WIPI2	0.92482	0.000160079	3.51031
FAM53B	0.881847	0.000168161	3.32833
RBM14-RBM4	0.98572	0.000516151	3.24028
NDUFV2	0.8247	0.000137971	3.18352
GLCCI1	0.982913	0.000651818	3.13144
MAP3K12	1.01186	0.000900383	3.08169
NDUFB2	0.79474	0.000137971	3.06786
SREBF2	0.98108	0.000920415	2.97857
TAOK1	0.784757	0.000199572	2.90352
ATRX	0.747107	0.000137971	2.88399
DPF2	0.940713	0.00116074	2.76124
NDUFB6	0.714717	0.000137971	2.75896
SETDB1	0.702297	0.000131265	2.72621
DNMT1	0.708843	0.000148638	2.71336
MARCKS	0.69724	0.000131265	2.70658
NDUFA9	0.680347	0.000131265	2.64101
FAM117B	0.687393	0.000148638	2.63125
NDUFS5	0.99158	0.00275037	2.53905
NDUFB4	0.668887	0.000160079	2.53887
GIGYF2	0.658663	0.000160079	2.50007
ATG14	0.630987	0.000137971	2.43574
CHMP3	0.967803	0.00316692	2.41889
CTAGE5	1.06363	0.00535183	2.41603
MRPS9	0.62883	0.000156176	2.39357
NDUFS8	0.667927	0.000300301	2.35273
DOT1L	0.616583	0.000176625	2.314
MEN1	0.5836	0.000137971	2.25282
NDUFA8	0.93001	0.00378288	2.25265
DNAJC2	0.697193	0.000643419	2.2251
WNK3	0.667663	0.000501818	2.20292
WDR45	0.55919	0.000131265	2.17069
UBE4B	0.552877	0.000152363	2.1104
KEAP1	0.561363	0.000214656	2.05923
TTC4	0.809497	0.00310445	2.03023
XPO1	0.535347	0.000190076	1.99206
WDR26	0.5095	0.000137971	1.96678
C11orf73	0.656523	0.00104954	1.95578
PI4KB	0.56948	0.000398214	1.93617
MRPS35	0.505613	0.000152363	1.92999
UBA6	0.54633	0.000314875	1.91317
SMG8	0.505037	0.000168161	1.90615
NDUFB9	0.52855	0.000260278	1.89462
PPP2R5C	0.48716	0.000144999	1.87003
LAMTOR3	0.568437	0.000537494	1.85858
NDUFC1	0.533323	0.000425253	1.79802
ZIC2	0.471313	0.00019477	1.7488
MSMO1	0.471367	0.000260278	1.68964
MRPL48	0.444857	0.000160079	1.68853
WDHD1	0.497187	0.000426981	1.67532
SMG9	0.61139	0.00202657	1.64662
MAP4K4	0.526697	0.000806147	1.62938
SNRK	0.53936	0.000961724	1.62722
SOCS4	0.422387	0.000152363	1.6123
EDC4	0.51145	0.000705164	1.61194
FKBP1A	0.42319	0.000168161	1.59724
PQLC2	0.48018	0.000537494	1.57001
UQCRB	0.45589	0.000407596	1.54536
MRPL41	0.403237	0.000164073	1.52624
TTBK1	0.4054	0.000181006	1.51713
RANBP3	0.457483	0.000525347	1.50034
G3BP1	0.39886	0.000248089	1.43805
SORBS1	0.673943	0.00815433	1.40761
WNK1	0.40905	0.000490426	1.35372
VPS13D	0.596117	0.00545418	1.34917
NDUFA5	0.471423	0.00138877	1.34703
MRPS10	0.520927	0.00275265	1.3337
PRAF2	0.55919	0.00428243	1.32434
BECN1	0.57547	0.0055583	1.29772
FLCN	0.371953	0.000398214	1.2646
MAP2K7	0.68946	0.0173462	1.214
HSD17B4	0.456123	0.00229282	1.204
FECH	0.38799	0.000920415	1.17794
LARS2	0.388257	0.00102691	1.16029
COX6B1	0.39985	0.00127492	1.15737
C16orf93	0.4758	0.00370943	1.15652
BHMT2	0.570507	0.00999437	1.14115
BCAS3	0.361503	0.000754087	1.12882
TTC7B	0.34612	0.000588743	1.11799
KMT2B	0.445033	0.00470693	1.03571
C12orf44	0.475957	0.00735034	1.01555
ELOVL6	0.49892	0.00930566	1.01343
IPO5	0.4627	0.00657914	1.00953
NRBP1	0.768257	0.0491407	1.00531
NDUFS2	0.73982	0.0491407	0.968098
CDC7	0.538813	0.0204598	0.910109
MIDN	0.372413	0.00378772	0.901844
FBXO42	0.348093	0.00310445	0.873023
MRPS23	0.446717	0.0121281	0.856002
FAF2	0.297653	0.00138877	0.850506
NDUFC2	0.91052	0.11694	0.848638
ACACA	0.39087	0.00735034	0.833996
GSK3B	0.46164	0.0159513	0.829661
MRPS31	0.26861	0.00114472	0.790062
FADS1	0.294503	0.00211199	0.787887
FADS2	0.323837	0.00384	0.782282
CREB1	0.256943	0.00116974	0.753335
TMEM126B	0.483543	0.0286188	0.746276
ANKRD52	0.274243	0.00238846	0.719034
DOPEY1	0.29617	0.00401123	0.709837
FAM50A	0.50923	0.0443883	0.688851
PSMG1	0.177283	0.000131265	0.688188
MRPS11	0.307197	0.00599292	0.682702
SMEK1	0.44713	0.0309311	0.67499
GM2A	0.254397	0.00259077	0.658015
COX6C	0.273687	0.00441976	0.644423
FBXL5	0.253177	0.00339221	0.625224
BNC2	0.231657	0.00211199	0.619753
PDHA1	0.366267	0.021138	0.613473
NTC	0.186273	0.000993814	0.559322
HDAC3	0.32771	0.0207965	0.551211
SEL1L	0.27618	0.0117124	0.533401
DPH5	0.25663	0.00964454	0.517294
TSC1	0.425437	0.0669347	0.499611
CARS2	0.28585	0.0182335	0.497131
PIK3C3	0.399643	0.0582791	0.493355
HEXB	0.202	0.00363728	0.492723
PDHB	0.204667	0.00409008	0.488799
SOX4	0.3859	0.0545655	0.487423
KIAA1109	0.327513	0.0339159	0.481312
CSE1L	0.23855	0.00982993	0.478877
NDUFB8	0.395523	0.0651236	0.469194
RNF20	0.69473	0.214273	0.464797
KIAA0895	0.35032	0.0483836	0.460777
NDUFA4	0.370743	0.0607723	0.450933
RNF11	0.317783	0.0388533	0.448256
NTC	0.331467	0.0447142	0.447332
ASPDH	0.33607	0.0513044	0.433478
PLEKHA1	0.329513	0.0513044	0.425021
PPP2R2B	0.239457	0.0204271	0.404632
NTC	0.2645	0.0311708	0.398404
RASGRF2	0.297877	0.0463753	0.397282
COX19	0.494117	0.176194	0.372568
NTC	0.254733	0.0346993	0.371829
RBM33	0.309977	0.066024	0.365865
MUTYH	0.319153	0.0716442	0.365373
SELRC1	0.228267	0.029069	0.350748
SNUPN	0.271947	0.0527907	0.347396
SLC1A2	0.288893	0.0642334	0.34443
KPNA2	0.286	0.0642334	0.34098
PIK3R4	0.14786	0.00505511	0.339526
HSD17B10	0.211207	0.0248305	0.33899
NTC	0.215667	0.0297555	0.329201
ZNF883	0.18005	0.016497	0.320956
BCS1L	0.186543	0.021138	0.312448
GRIA2	0.210537	0.034719	0.307265
YIPF5	0.460563	0.21655	0.306017
DDA1	0.193047	0.0260419	0.305849
MRPL19	0.36028	0.14173	0.305711
NTC	0.18719	0.0238584	0.303689
NUPL2	0.31139	0.108574	0.300265
NTC	0.220383	0.044064	0.298821
LBR	0.206353	0.0365882	0.296459
FUT5	0.408167	0.188282	0.295999
NDUFA11	0.408167	0.188282	0.295999
NTC	0.17595	0.0213104	0.294084
GRIA4	0.294157	0.103265	0.290052
NTC	0.245346	0.0664778	0.288852
NTC	0.32556	0.139247	0.278749
VPS16	0.126367	0.00721643	0.270637
ARFGEF1	0.34544	0.164695	0.27059
NTC	0.209217	0.0531677	0.266616
HSP90AA1	0.43655	0.247751	0.264543
GLE1	0.328117	0.159161	0.261891
MYH14	0.210897	0.0591005	0.259067
NTC	0.244583	0.0879933	0.25817
ATP1B1	0.121347	0.00850449	0.25123
COX5A	0.267607	0.11694	0.249419
NTC	0.22167	0.0750996	0.249237
FOXO3	0.364547	0.20948	0.247475
NPLOC4	0.347897	0.194551	0.247343
CCS	0.189277	0.0498532	0.246496
NTC	0.168473	0.0346993	0.245917
NXT1	0.259457	0.120407	0.238531
UBA1	0.16816	0.0389802	0.236964
PTEN	0.238527	0.10197	0.236505
KCNK10	0.18525	0.0582791	0.228689
ST3GAL3	0.187043	0.0599316	0.228631
NTC	0.189257	0.0629166	0.227342
NTC	0.19777	0.0740986	0.223518
NR1H3	0.211967	0.089424	0.222257
PABPC1	0.138317	0.0248305	0.222
NTC	0.187493	0.0655723	0.221857
NTC	0.211283	0.0891438	0.221828
RNF183	0.171067	0.0574672	0.212222
COX11	0.234507	0.125804	0.211127
PIGF	0.315277	0.21655	0.209483
PSIP1	0.1886	0.0786903	0.208229
HECTD3	0.318837	0.225833	0.206036
VWC2	0.20211	0.104572	0.198186
TMEM209	0.09514	0.00835186	0.197722
IRX3	0.09751	0.00999437	0.195044
NTC	0.228697	0.140898	0.194642
IPO4	0.159167	0.063792	0.190241
PPP2R4	0.181637	0.0908926	0.189169
PARS2	0.268753	0.203145	0.186029
NTC	0.249593	0.185204	0.18279
FAM161B	0.175767	0.0956904	0.17913
NTC	0.10463	0.0196388	0.178591
AIFM1	0.237337	0.180158	0.176661
PPP1CA	0.4131	0.373978	0.176457
NTC	0.181037	0.109252	0.174079
CACNG4	0.173861	0.100689	0.173342
NSUN4	0.16513	0.0897239	0.172906
DLAT	0.172323	0.10197	0.170863
GPM6A	0.126958	0.0481393	0.167268
RAB4A	0.15365	0.0851696	0.164362
UBXN7	0.163247	0.10197	0.161863
CDKN2A	0.325073	0.31892	0.16134
UQCRQ	0.0973333	0.0229197	0.159606
SATB1	0.352997	0.358	0.157478
C9orf72	0.262243	0.252817	0.15661
OAZ3	0.30427	0.306539	0.156247
XPO7	0.2257	0.203145	0.156228
STXBP4	0.173357	0.127331	0.155166
SERBP1	0.248308	0.237833	0.154877
NTC	0.15999	0.107899	0.154708
NTC	0.0825167	0.0140439	0.152863
SUMO1	0.101067	0.0319	0.151217
NTC	0.22744	0.217695	0.1506
NTC	0.203433	0.183173	0.149958
PFKP	0.121107	0.0591005	0.148768
NTC	0.14171	0.0914813	0.14719
GADD45GIP1	0.158403	0.128873	0.140954
NTC	0.248186	0.272456	0.140152
NTC	0.171523	0.154658	0.139042
FH	0.222823	0.237833	0.138981
PPARG	0.314983	0.373978	0.134546
PSAP	0.16399	0.153769	0.133345
NTC	0.154863	0.140898	0.131803
TPR	0.16937	0.168463	0.131007
NTC	0.168018	0.169415	0.12955
ALDOC	0.168943	0.174237	0.128204
TOP1	0.148183	0.136798	0.128019
NTC	0.149477	0.139247	0.127984
OIP5	0.130584	0.105893	0.127336
MYO1B	0.172957	0.184187	0.127078
NTC	0.07583	0.0227357	0.124611
NTC	0.0980667	0.0546989	0.123762
LMAN2L	0.139171	0.133584	0.12167
NTC	0.15719	0.169415	0.121201
CPOX	0.210173	0.265797	0.120944
SERF2	0.164863	0.192795	0.117862
CYBRD1	0.184617	0.23058	0.117634
NFU1	0.15648	0.178168	0.11723
NTC	0.133873	0.135988	0.116001
NTC	0.164853	0.202056	0.114495
NTC	0.113546	0.100053	0.11352
NTC	0.0744467	0.030221	0.113136
LAMTOR1	0.232372	0.328304	0.112404
POLG	0.194987	0.268447	0.111365
NTC	0.174757	0.231778	0.110958
NTC	0.0745467	0.0326434	0.110792
COX7C	0.113842	0.112696	0.107933
NTC	0.0795233	0.0467135	0.10581
ASS1	0.0640967	0.0225533	0.105554
COX16	0.233303	0.353225	0.105441
NTC	0.1673	0.239056	0.103977
NTC	0.178583	0.261856	0.103924
CDK5	0.220557	0.340618	0.103161
NTC	0.09531	0.0835104	0.102769
NTC	0.20533	0.323761	0.100566
PNO1	0.05521	0.0156845	0.099628
ARHGAP35	0.144493	0.205336	0.0993441
NTC	0.063616	0.0275194	0.0992639
NTC	0.18358	0.288901	0.0989957
AGXT	0.272244	0.438546	0.0974595
POM121	0.0965467	0.0981642	0.0973236
STX7	0.122273	0.162834	0.0963825
NTC	0.24743	0.411782	0.095343
TSC2	0.10969	0.135183	0.0953291
NEURL1B	0.177993	0.293115	0.0948637
IPO8	0.161197	0.257955	0.0948571
LRPPRC	0.202893	0.350046	0.0924939
NTC	0.162452	0.269779	0.0924341
NTC	0.19782	0.342178	0.0921343
WARS2	0.227667	0.3962	0.0915415
EIF2AK3	0.174943	0.304552	0.09033
C16orf13	0.0670967	0.0457048	0.0899121
NTC	0.14256	0.243998	0.0873343
MARS2	0.152878	0.279229	0.0847006
B3GALT2	0.137759	0.242756	0.0846985
NTC	0.0774567	0.0835104	0.0835184
NTC	0.06841	0.0603505	0.0834136
MAD2L1	0.305768	0.534632	0.0831521
SLC3A2	0.157211	0.301665	0.0818243
SRR	0.245493	0.468165	0.0809147
NTC	0.0997767	0.160073	0.0793905
TMEM261	0.17896	0.362871	0.0787868
NTC	0.053002	0.0326434	0.0787718
DHX30	0.0810433	0.106888	0.0786987
COX18	0.324453	0.575841	0.0777707
VANGL2	0.146793	0.295947	0.0776223
PACRGL	0.253603	0.498861	0.0765934
NTC	0.0526133	0.0357681	0.0761054
ARIH2	0.223533	0.45693	0.0760349
NUDC	0.203063	0.424149	0.0756373
NTC	0.121354	0.241518	0.0748813
ERN1	0.10404	0.192444	0.0744609
FAHD2A	0.184288	0.3962	0.0740996
NTC	0.0935333	0.16191	0.0739594
NTC	0.0850467	0.135988	0.0736928
NTC	0.138805	0.297369	0.073109
METTL6	0.162577	0.356422	0.0728401
GMCL1	0.09226	0.162834	0.0727243
ATP2B1	0.173113	0.382652	0.0722222
NTC	0.0494933	0.0352303	0.071918
NTC	0.180262	0.401353	0.071469
NTC	0.0613167	0.0711611	0.0703766
NTC	0.0481067	0.0352303	0.069903
NTC	0.127573	0.286115	0.069331
KPNA1	0.153423	0.353514	0.0692849
ALAD	0.242789	0.522566	0.0684321
TNPO3	0.238757	0.518575	0.0680906
NTC	0.0439053	0.028843	0.0676125
NTC	0.0527927	0.0524156	0.0676031
NBEA	0.14077	0.331355	0.0675283
DDX19A	0.106629	0.235397	0.0669839
NTC	0.150465	0.361251	0.066534
NTC	0.049402	0.0460388	0.0660443
PPCDC	0.192577	0.455081	0.0658442
NTC	0.0678503	0.112	0.0645108
NTC	0.0619667	0.0914813	0.0643628
SCG2	0.096015	0.21655	0.0637964
NTC	0.167463	0.418822	0.0632962
PSTK	0.165673	0.41705	0.0629248
NTC	0.06746	0.117659	0.0626956
NTC	0.0509923	0.0603505	0.0621759
NTC	0.0843213	0.183173	0.0621565
NTC	0.28203	0.603406	0.0618747
NTC	0.075692	0.154658	0.061358
NTC	0.0829733	0.185204	0.0607655
NTC	0.108211	0.275151	0.0606443
NTC	0.0636933	0.113394	0.0602162
BMPR2	0.067795	0.131999	0.059621
NTC	0.261579	0.594861	0.0590081
NTC	0.137656	0.374331	0.0587438
NTC	0.0981157	0.254095	0.0583793
COX7B	0.159505	0.431313	0.0582525
DHX9	0.14403	0.399631	0.057373
AKT2	0.0832867	0.205336	0.0572624
PIN1	0.23272	0.56748	0.0572607
RGPD6	0.127795	0.356422	0.0572567
ARSA	0.210777	0.538685	0.0566283
NTC	0.123867	0.351633	0.0562244
NTC	0.060802	0.120572	0.0558621
CTSD	0.143817	0.410033	0.0556831
NTC	0.078118	0.19561	0.0553552
NTC	0.153703	0.43673	0.0553004
CARTPT	0.133518	0.386012	0.0551962
NTC	0.077324	0.193495	0.0551575
NTC	0.0949733	0.264479	0.0548575
NUP107	0.0429633	0.0535473	0.0546177
NTC	0.201497	0.536656	0.0544653
NTC	0.0958403	0.272456	0.0541214
NTC	0.121967	0.364494	0.0534592
NTC	0.0821777	0.224657	0.0532905
ATF3	0.125265	0.375986	0.053216
NTC	0.0654767	0.156447	0.0527501
NTC	0.0326097	0.0242431	0.052678
NTC	0.126063	0.384329	0.0523534
NTC	0.0896833	0.261856	0.0521902
NTC	0.06508	0.158252	0.0521063
NTC	0.0435377	0.0664778	0.0512579
UQCRFS1	0.152739	0.464403	0.0508781
BAG4	0.140335	0.43492	0.0507439
NTC	0.0705357	0.191397	0.0506492
NTC	0.0816483	0.241518	0.0503811
NTC	0.0808733	0.239056	0.0502627
NTC	0.124673	0.397913	0.0498958
NTC	0.0677867	0.185204	0.0496436
CAPRIN1	0.0398553	0.0577712	0.0493524
NTC	0.10328	0.332887	0.0493372
H2AFY2	0.141467	0.449525	0.0491238
LRRC4	0.207595	0.580043	0.0491045
GRIN2B	0.162376	0.498861	0.0490408
NTC	0.141849	0.451369	0.0490043
NTC	0.0484113	0.0975407	0.0489349
NTC	0.135975	0.43673	0.0489219
NTC	0.0892663	0.283347	0.0488896
NDUFB7	0.209257	0.584259	0.0488394
NTC	0.0770737	0.234186	0.0485902
NTC	0.201263	0.573745	0.0485609
NTC	0.0625	0.167515	0.0484967
KRAS	0.0886783	0.284729	0.0483801
CHRNA5	0.186621	0.550936	0.048316
NTC	0.140707	0.455072	0.0481105
NTC	0.0600167	0.160073	0.0477542
NTC	0.0333767	0.0374239	0.0476235
NTC	0.06744	0.19989	0.0471547
NTC	0.083418	0.272456	0.0471064
NTC	0.0764043	0.243998	0.0468064
NTC	0.0648653	0.191397	0.0465775
NTC	0.0714633	0.224657	0.0463425
NTC	0.099377	0.342178	0.0462847
NPEPPS	0.15573	0.506699	0.0459793
NTC	0.156208	0.508668	0.0458573
NTC	0.060608	0.175213	0.0458459
MGEA5	0.109376	0.382652	0.0456313
NTC	0.0824073	0.280597	0.045482
NTC	0.171537	0.544793	0.045246
NTC	0.0682367	0.217695	0.045183
NTC	0.26307	0.673653	0.0451333
NTC	0.08632	0.300228	0.0451064
ENC1	0.129328	0.449525	0.0449086
NTC	0.0879787	0.308916	0.0448832
MAP2K1	0.0751033	0.255377	0.0445226
NTC	0.157773	0.524567	0.044208
RNF111	0.0930823	0.337512	0.0439079
NTC	0.181317	0.573745	0.0437483
NTC	0.0717233	0.246495	0.0436215
NTC	0.116974	0.425933	0.0433576
NTC	0.047462	0.122049	0.0433549
G3BP2	0.111629	0.410033	0.0432208
NTC	0.133042	0.473839	0.0431546
GRIN1	0.0581377	0.182164	0.042995
ACSL6	0.17738	0.574223	0.0427343
NTC	0.114526	0.425933	0.0424499
NTC	0.0677053	0.236612	0.042381
NTC	0.109789	0.411782	0.0423053
OPTN	0.0357467	0.066024	0.0421917
NTC	0.0882533	0.332887	0.0421589
NTC	0.14101	0.504733	0.0418713
NTC	0.1251	0.466282	0.0414522
CHD4	0.152097	0.534632	0.0413619
NTC	0.0715783	0.264479	0.0413443
NTC	0.0270687	0.0297555	0.0413185
NTC	0.109769	0.422369	0.0410874
NTC	0.153773	0.540717	0.0410621
NTC	0.144573	0.520568	0.0409898
NTC	0.14626	0.524567	0.040982
NTC	0.111345	0.429515	0.0408662
GRIK3	0.123815	0.468165	0.0408096
NTC	0.0666063	0.243998	0.040804
NTC	0.0738967	0.280597	0.0407849
NTC	0.0998667	0.391085	0.0407185
NTC	0.146973	0.528581	0.0406952
UBAP2L	0.0805787	0.313322	0.0406124
TNFRSF12A	0.0732867	0.279229	0.0406037
GPC2	0.0696603	0.263165	0.0403871
NTC	0.142942	0.524567	0.0400521
NPR3	0.109571	0.431313	0.0400163
IL2RB	0.0796933	0.316281	0.0398408
NUP214	0.119734	0.471944	0.0390463
NTC	0.157656	0.565399	0.0390427
C12orf45	0.066134	0.257955	0.0389169
MCAM	0.0584233	0.21655	0.0388189
NTC	0.0784797	0.320755	0.0387553
NTC	0.06145	0.234186	0.0387405
NTC	0.0458063	0.144247	0.0385183
NTC	0.07465	0.306002	0.0383907
GRIK5	0.11046	0.449525	0.0383569
NTC	0.112621	0.458792	0.0381092
SETMAR	0.058677	0.225833	0.0379178
NTC	0.06508	0.261856	0.0378725
NTC	0.0450147	0.144247	0.0378526
NTC	0.087878	0.371034	0.0378391
NTC	0.110417	0.455072	0.0377537
RGPD3	0.115292	0.47574	0.0371968
POC1B-GALNT4	0.134551	0.530594	0.0370335
NTC	0.145604	0.557112	0.0369919
MRPL30	0.144691	0.556751	0.0368005
NTC	0.090796	0.39449	0.0366783
NTC	0.07871	0.342178	0.036659
NTC	0.0174753	0.00842781	0.0362488
NTC	0.102778	0.447684	0.0358726
NTC	0.142596	0.561248	0.0357695
NTC	0.0582233	0.243998	0.0356684
NTC	0.207626	0.673653	0.0356211
SLC5A7	0.0471243	0.176194	0.0355321
NTC	0.0453547	0.167515	0.0351928
NTC	0.105771	0.466282	0.0350474
NARS2	0.106082	0.468165	0.0349646
NTC	0.076982	0.351633	0.034943
NTC	0.0599323	0.261856	0.0348769
SHMT1	0.062927	0.28197	0.0345971
NTC	0.0555503	0.241518	0.0342773
NTC	0.0461813	0.181158	0.0342639
NTC	0.068651	0.317768	0.0341807
NTC	0.0750673	0.351633	0.0340739
NTC	0.079627	0.374331	0.0339804
NTC	0.0729	0.342178	0.0339531
NTC	0.029394	0.0702034	0.0339101
UBE2K	0.097101	0.449525	0.033718
L3MBTL3	0.0410977	0.152003	0.0336239
NTC	0.0360523	0.119108	0.0333144
ZFAND3	0.112678	0.506699	0.0332683
GPX4	0.0312593	0.0862903	0.0332611
NTC	0.04223	0.163762	0.0331838
GRIK1	0.046924	0.198814	0.0329197
NTC	0.061697	0.294528	0.0327533
NTC	0.074618	0.364494	0.0327058
NTC	0.147002	0.599127	0.0327051
NTC	0.076619	0.374331	0.0326968
NTC	0.1125	0.512619	0.0326481
NTC	0.119825	0.536656	0.0323891
NTC	0.0535967	0.24901	0.0323607
NTC	0.0669403	0.329827	0.0322461
DHPS	0.0740103	0.369392	0.0320104
SLC17A6	0.0526277	0.247751	0.0318916
NTC	0.012406	0.00272502	0.0318168
NTC	0.111749	0.520568	0.0316833
NTC	0.0891087	0.444015	0.0314199
NTC	0.0697283	0.354821	0.0313771
RPL18A	0.147173	0.614164	0.0311589
NTC	0.0363567	0.140898	0.030943
ARHGEF2	0.117823	0.546837	0.0308865
NTC	0.050383	0.243998	0.0308653
NTC	0.134503	0.59061	0.0307607
NTC	0.0692977	0.361251	0.0306428
NTC	0.0208753	0.0341753	0.0306093
NTC	0.092335	0.466282	0.0305953
NTC	0.0216217	0.0385636	0.0305692
NTC	0.0776587	0.404812	0.0305002
NTC	0.122752	0.565399	0.0303989
NTC	0.102121	0.504733	0.0303237
NTC	0.039796	0.175213	0.030103
NTC	0.0584067	0.306002	0.0300372
GLS	0.0938053	0.479552	0.0299393
PPP6C	0.07364	0.3962	0.0296096
NTC	0.0983037	0.500814	0.0295229
NTC	0.0762817	0.411782	0.0293939
NTC	0.091482	0.477643	0.0293562
NTC	0.064975	0.354821	0.0292382
NTC	0.0544887	0.291705	0.0291545
CSNK1D	0.0914333	0.483381	0.0288665
SEC62	0.06602	0.366123	0.0288094
NTC	0.102462	0.524567	0.0287099
IPO11	0.0443627	0.225833	0.0286677
MAP3K7	0.0893217	0.479552	0.0285083
NTC	0.0161502	0.0172019	0.0284957
RTN4RL2	0.0720407	0.403081	0.0284278
NTC	0.039253	0.191397	0.0281862
NTC	0.0556	0.311848	0.0281368
NTC	0.1191	0.582149	0.0279845
NTC	0.15753	0.664698	0.027942
NTC	0.151141	0.655791	0.0276944
NTC	0.0754223	0.433114	0.0274083
NTC	0.174226	0.696241	0.0273953
NTC	0.134197	0.625005	0.0273917
NTC	0.0942567	0.512619	0.0273538
MYADM	0.08795	0.489564	0.0272812
NTC	0.0698623	0.408288	0.0271788
NTC	0.09038	0.500814	0.0271433
NTC	0.059715	0.351633	0.0271053
NTC	0.142926	0.646932	0.0270332
TAC1	0.127579	0.614164	0.0270105
NTC	0.104593	0.55299	0.0269099
NTC	0.167888	0.691701	0.0268759
NTC	0.115802	0.586372	0.026846
NTC	0.073289	0.433114	0.0266331
NTC	0.0695927	0.415293	0.0265597
ZNF827	0.092768	0.522566	0.0261475
NTC	0.06325	0.391085	0.0257888
NTC	0.131933	0.638123	0.0257396
NTC	0.091656	0.524567	0.0256819
NTC	0.127476	0.629365	0.025635
NTC	0.0955813	0.540717	0.0255231
MPHOSPH8	0.0826833	0.492274	0.0254494
NTC	0.0937847	0.536656	0.0253504
NTC	0.0558297	0.351633	0.0253417
NTC	0.0797627	0.481464	0.0253196
NTC	0.151676	0.682654	0.0251477
PRKAG2	0.03964	0.235397	0.0249018
NTC	0.052826	0.339062	0.0248134
NTC	0.0589567	0.380978	0.0247087
NTC	0.136812	0.660238	0.0246671
NTC	0.121607	0.629365	0.0244548
NTC	0.142289	0.673653	0.0244116
NTC	0.0497833	0.323761	0.0243827
CHST2	0.129853	0.649142	0.0243682
NTC	0.0661697	0.429515	0.0242857
NTC	0.0279997	0.135988	0.0242617
SIAE	0.0607303	0.399631	0.0241914
FABP3	0.0836253	0.514601	0.0241284
NTC	0.0489423	0.323761	0.0239708
NTC	0.06998	0.455072	0.0239276
MLYCD	0.0368157	0.228198	0.0236242
NTC	0.0952517	0.565399	0.0235886
NTC	0.0220967	0.0857282	0.0235744
NTC	0.20276	0.765566	0.0235237
GAPDH	0.0359637	0.222255	0.0234896
NTC	0.089557	0.548884	0.0233313
NTC	0.0236787	0.103917	0.0232836
NTC	0.0673433	0.451369	0.023265
DRAXIN	0.180577	0.744541	0.0231339
NTC	0.054196	0.374331	0.0231279
NTC	0.095082	0.573745	0.0229415
NTC	0.115383	0.633738	0.0228563
NTC	0.0361183	0.234186	0.0227704
NUP210	0.098309	0.588489	0.0226368
NTC	0.0745103	0.496911	0.0226304
NTC	0.0369113	0.243998	0.0226124
NTC	0.06219	0.433114	0.0225997
NTC	0.151481	0.709926	0.0225384
FAM76B	0.0965577	0.584259	0.022536
NTC	0.0511677	0.364494	0.0224273
NTC	0.0225193	0.101328	0.0223903
NTC	0.039581	0.272456	0.0223515
NTC	0.155869	0.719101	0.0223219
NTC	0.0358737	0.239056	0.0222955
NTC	0.164781	0.732941	0.0222341
NTC	0.0397857	0.277865	0.0221274
SLC7A11	0.0671587	0.471944	0.0219011
TET3	0.04795	0.350046	0.0218592
RASSF8	0.123163	0.666932	0.0216667
NTC	0.027332	0.16191	0.0216122
NTC	0.02297	0.114802	0.0215929
RPL36A-HNRNPH2	0.117894	0.658013	0.0214291
PGAM2	0.210753	0.791499	0.0214019
TMEM158	0.085096	0.563322	0.0212096
NTC	0.0319637	0.217695	0.0211648
NTC	0.116785	0.660238	0.0210563
NTC	0.0193463	0.082419	0.0209709
AMN	0.136987	0.703189	0.0209491
NTC	0.029408	0.19561	0.0208388
NTC	0.0318503	0.222319	0.020799
NTC	0.086797	0.577939	0.0206679
NTC	0.112737	0.655791	0.0206574
NTC	0.10107	0.625005	0.02063
NTC	0.07165	0.516586	0.0205534
NTC	0.0569733	0.43673	0.0204982
NTC	0.134427	0.709926	0.0200011
NTC	0.0851	0.586372	0.0197285
FAS	0.097326	0.627184	0.0197187
NTC	0.0641897	0.493025	0.0197147
NTC	0.11553	0.678148	0.0194871
NTC	0.056673	0.455072	0.0193776
SLC1A1	0.0662003	0.510642	0.0193228
NTC	0.0673567	0.516586	0.0193218
PLSCR3	0.0412333	0.340273	0.0193043
NTC	0.129085	0.709926	0.0192062
CMAS	0.137431	0.72601	0.0191107
GSK3A	0.148903	0.744541	0.0190762
KPNB1	0.0556837	0.460658	0.0187443
NTC	0.0616473	0.496911	0.0187236
NTC	0.0775	0.573745	0.0186993
NTC	0.135787	0.728318	0.018695
GNG12	0.0397267	0.340618	0.0185814
NTC	0.0720993	0.55299	0.0185499
HRAS	0.166897	0.774646	0.0185083
NTC	0.0674	0.532611	0.01844
NTC	0.02819	0.222319	0.0184087
NTC	0.0157897	0.0702034	0.0182156
ELN	0.047455	0.413536	0.0181984
NTC	0.113633	0.691701	0.0181906
ANXA6	0.0703457	0.555049	0.0179852
SYT2	0.0609323	0.510642	0.0177852
NTC	0.084565	0.616326	0.0177747
NTC	0.0657223	0.536656	0.017765
NTC	0.116098	0.705353	0.0175997
NTC	0.067264	0.548884	0.0175236
NTC	0.094413	0.655791	0.0172998
CAMKK2	0.119622	0.717667	0.0172348
NTC	0.0467887	0.429515	0.0171725
NTC	0.096121	0.664698	0.0170495
NTC	0.078642	0.607699	0.0170112
COTL1	0.10515	0.689435	0.0169824
NTC	0.163842	0.789131	0.0168513
NTC	0.11107	0.705353	0.0168375
NTC	0.0577353	0.512619	0.0167551
NTC	0.0576467	0.512619	0.0167294
NTC	0.087885	0.646932	0.0166227
NTC	0.120422	0.728318	0.0165795
NTC	0.0243013	0.208655	0.0165388
NTC	0.0111423	0.0341753	0.0163379
NTC	0.0850023	0.642521	0.01633
NTC	0.0846467	0.642521	0.0162617
NTC	0.091535	0.664698	0.0162361
VHL	0.0474367	0.45693	0.0161356
NTC	0.0886163	0.660238	0.0159775
NTC	0.150837	0.784402	0.0159075
GIMAP1-GIMAP5	0.0358135	0.360561	0.0158661
NTC	0.106562	0.709926	0.015855
NDNL2	0.0843583	0.649142	0.0158307
NTC	0.1425	0.774967	0.0157772
NTC	0.0309967	0.314799	0.0155593
NTC	0.044993	0.451369	0.0155436
NTC	0.0466733	0.466282	0.0154653
MXD1	0.217127	0.848848	0.015453
LEPR	0.155398	0.796239	0.0153777
NTC	0.116699	0.742216	0.0151089
NTC	0.0394067	0.415293	0.0150394
NTC	0.0831697	0.660238	0.0149954
SPIDR	0.0734867	0.627184	0.0148888
PRKAA1	0.0106393	0.0406293	0.014801
NTC	0.0133643	0.0781687	0.0147939
NTC	0.133241	0.774967	0.014752
HS3ST4	0.137542	0.78204	0.0146854
NTC	0.0240467	0.246495	0.014625
NTC	0.0230987	0.236612	0.0144589
NTC	0.0945373	0.705353	0.0143312
NTC	0.115039	0.751529	0.0142711
NTC	0.060236	0.582149	0.0141534
DERL1	0.0996017	0.721402	0.0141258
NTC	0.0652853	0.607699	0.014122
ETV1	0.121609	0.767913	0.0139471
NTC	0.0901543	0.700792	0.0139208
NTC	0.163928	0.822444	0.0139165
CYCS	0.129525	0.78204	0.0138295
NTC	0.130646	0.784402	0.0137781
TANC2	0.122353	0.772614	0.0137082
NTC	0.236372	0.875422	0.0136581
NTC	0.0638733	0.612006	0.0136206
WARS	0.110653	0.753863	0.013578
MTG2	0.0324367	0.387699	0.0133479
EIF4B	0.127823	0.786765	0.0133133
NTC	0.0465947	0.520568	0.0132106
NTC	0.022075	0.254095	0.0131347
NTC	0.0987303	0.737574	0.0130516
GRIA3	0.113755	0.767913	0.0130463
NTC	0.15351	0.822444	0.013032
NTC	0.04361	0.504733	0.0129495
NTC	0.07894	0.687172	0.0128621
NTC	0.103616	0.751529	0.012854
NTC	0.0196823	0.222319	0.012853
TPD52	0.0538793	0.57794	0.0128296
NTC	0.05922	0.607699	0.01281
NUP93	0.05892	0.607689	0.0127455
NTC	0.104963	0.756199	0.0127387
KLHDC7A	0.103388	0.753863	0.0126864
NTC	0.0348843	0.433114	0.0126769
NTC	0.062927	0.629365	0.0126545
TLN2	0.04074	0.489564	0.0126372
NTC	0.093086	0.732941	0.0125602
NTC	0.0781733	0.691701	0.0125141
PHLDA1	0.04068	0.494966	0.0124247
NTC	0.0542103	0.59061	0.0123979
NTC	0.0458197	0.536656	0.0123852
RPL14	0.089744	0.728487	0.0123468
OTUD6B	0.0220127	0.276506	0.0122896
NTC	0.0183813	0.215409	0.0122555
GFER	0.03868	0.483381	0.0122117
NTC	0.120458	0.793868	0.0120761
NTC	0.106106	0.770262	0.0120283
NTC	0.0888827	0.732941	0.011993
HMBS	0.39796	0.933093	0.0119686
NTC	0.0157097	0.173264	0.0119596
NTC	0.0324867	0.429515	0.0119233
NTC	0.088295	0.732941	0.0119137
NTC	0.089565	0.737574	0.01184
NTC	0.047729	0.565399	0.0118199
CDH13	0.109276	0.78204	0.0116675
NTC	0.0392533	0.504733	0.0116558
NTC	0.149666	0.836823	0.0115791
NTC	0.073437	0.696241	0.0115473
FAM167A	0.0299767	0.412124	0.0115402
NTC	0.106374	0.77968	0.0114973
NTC	0.0488387	0.582149	0.0114754
PTMA	0.0876213	0.739894	0.0114635
NTC	0.129422	0.817663	0.0113147
NTC	0.129325	0.817663	0.0113063
NTC	0.055077	0.625005	0.0112421
NTC	0.0386917	0.512619	0.0112285
KCNIP4	0.0216847	0.304552	0.0111966
NTC	0.032726	0.455072	0.0111897
NTC	0.043468	0.55299	0.0111836
NTC	0.0779283	0.719101	0.0111601
NTC	0.0355153	0.485301	0.0111514
TIA1	0.11269	0.796239	0.0111514
NTC	0.016058	0.208655	0.0109286
NTC	0.0170433	0.229387	0.0108981
NTC	0.0878433	0.751529	0.0108973
NTC	0.0252367	0.371034	0.0108666
NTC	0.0715617	0.705353	0.0108483
NTC	0.022683	0.332887	0.0108357
NTC	0.102679	0.784402	0.0108287
FKBP5	0.15156	0.848848	0.0107866
NTC	0.0990933	0.77968	0.0107103
PHOX2B	0.027921	0.413536	0.0107073
NTC	0.0256873	0.384329	0.0106679
NTC	0.023056	0.345311	0.010647
NTC	0.0321057	0.466282	0.0106383
NTC	0.12476	0.822444	0.0105914
NTC	0.0181367	0.261856	0.0105544
NTC	0.0218477	0.329827	0.0105243
NTC	0.0219547	0.332887	0.0104878
NTC	0.0145733	0.191397	0.0104646
NTC	0.0256643	0.391085	0.0104641
NTC	0.101686	0.789131	0.0104585
NTC	0.0547937	0.646932	0.0103638
RHBDL3	0.131217	0.834423	0.0103155
GIMAP1-GIMAP5	0.0497907	0.621278	0.0102924
HTR1B	0.122777	0.824836	0.0102681
NTC	0.131409	0.836823	0.0101667
NTC	0.0665257	0.705353	0.0100848
NTC	0.0504867	0.633738	0.0100009
URB1	0.0316283	0.483381	0.0099854
NTC	0.157391	0.865741	0.0098546
NTC	0.123114	0.832023	0.00983241
NTC	0.0750767	0.742216	0.00972014
NTC	0.0513327	0.646932	0.00970913
NTC	0.0272407	0.440364	0.0097028
NTC	0.0453037	0.612006	0.00966076
NTC	0.0789567	0.756199	0.00958248
NTC	0.035798	0.544793	0.00944239
NTC	0.0776377	0.756199	0.0094224
NTC	0.0214847	0.364494	0.00941693
NTC	0.0734077	0.746868	0.00930487
NTC	0.0504857	0.655791	0.00925073
NTC	0.153293	0.870579	0.00922695
NTC	0.166566	0.88027	0.0092251
GRIN2C	0.109996	0.824836	0.00919924
RGPD8	0.070209	0.739894	0.00918547
EMC2	0.0255857	0.438546	0.00915929
NTC	0.0314867	0.512619	0.00913761
GRID1	0.02645	0.453219	0.00909065
NTC	0.036976	0.569564	0.00903905
NTC	0.0214503	0.380978	0.00898982
ATP5I	0.0116557	0.170372	0.00895857
NTC	0.0225217	0.401353	0.00892924
COX4I1	0.188842	0.897272	0.00888991
NTC	0.0631043	0.723705	0.00886229
NTC	0.0595363	0.709926	0.00885824
SGK1	0.0784767	0.771351	0.00884809
NTC	0.0796557	0.774967	0.00881921
NTC	0.0832377	0.784402	0.00877837
TPD52L2	0.022238	0.403081	0.00877529
NTC	0.021509	0.391085	0.00876983
NTC	0.054548	0.691701	0.00873214
NTC	0.00788967	0.080271	0.00864267
NTC	0.0420597	0.625005	0.00858506
LPXN	0.0920033	0.807812	0.00852777
NTC	0.130785	0.860908	0.00850671
NTC	0.0241043	0.447684	0.0084131
NTC	0.124403	0.85608	0.00839542
NTC	0.0756473	0.774967	0.00837542
GRIA1	0.0624113	0.735257	0.00833573
NTC	0.0259157	0.477643	0.00831624
NTC	0.100949	0.82723	0.0083155
NTC	0.0700563	0.760878	0.00831462
EMC3	0.0680213	0.754938	0.00830464
NDUFB3	0.105395	0.834423	0.00828552
NTC	0.113776	0.84644	0.00823781
EIF1	0.071817	0.767913	0.00823653
NTC	0.0707307	0.765566	0.00820598
NTC	0.153518	0.885122	0.00813596
NTC	0.037759	0.612006	0.0080519
NTC	0.0572967	0.723705	0.00804666
NTC	0.0237697	0.458792	0.00804329
PRKAG1	0.136357	0.873	0.00804309
NTC	0.0351333	0.59061	0.00803498
XRCC4	0.0788627	0.791499	0.0080085
KPNA5	0.116484	0.853668	0.00800373
NTC	0.0556817	0.719101	0.00797416
NTC	0.0655233	0.756199	0.00795216
NTC	0.03122	0.557112	0.00793169
NTC	0.0142743	0.280597	0.00787825
JKAMP	0.064064	0.753863	0.00786113
NTC	0.064666	0.756199	0.00784811
NTC	0.0628627	0.751529	0.00779838
C1GALT1C1	0.157482	0.892409	0.00778529
PREB	0.0475273	0.689435	0.00767598
NTC	0.099227	0.841628	0.00743008
NTC	0.0132817	0.277865	0.00738681
PHLDA2	0.0426487	0.67141	0.00737874
ARPC4-TTLL3	0.09174	0.831239	0.00736434
NTC	0.127356	0.875422	0.00735892
NTC	0.0191033	0.415293	0.0072907
PAM	0.242287	0.933093	0.00728674
NTC	0.103536	0.851257	0.00724122
NTC	0.0120653	0.256664	0.00712622
NTC	0.10119	0.851257	0.00707717
NTC	0.006988	0.100053	0.00698641
USP8	0.01462	0.340144	0.00684709
CNN3	0.021523	0.483381	0.00679504
CALB1	0.0390443	0.67141	0.00675515
NTC	0.131135	0.889979	0.00663808
NTC	0.117057	0.88027	0.00648311
NTC	0.234577	0.938743	0.00643997
NTC	0.110734	0.875422	0.00639846
NTC	0.032209	0.633738	0.0063803
MTMR6	0.122628	0.88755	0.00635298
P4HB	0.0528377	0.758538	0.00634172
FRMD4B	0.0474467	0.735257	0.00633703
NTC	0.123753	0.889979	0.00626442
NTC	0.0315613	0.633738	0.006252
NTC	0.0300953	0.620659	0.00623416
NTC	0.121823	0.889979	0.00616669
GLUL	0.0228047	0.54218	0.00606276
C16orf72	0.03538	0.674655	0.00604708
NTC	0.0391467	0.700792	0.00604468
CREB3L4	0.135144	0.902138	0.00604457
NTC	0.100086	0.870579	0.00602433
NTC	0.0649857	0.808124	0.00601261
NTC	0.0182567	0.470052	0.00598552
SUCLG2	0.07091	0.828249	0.0058032
NTC	0.0379957	0.709926	0.00565327
PRKAB1	0.00566333	0.10197	0.00561534
NTC	0.07742	0.84644	0.00560552
NTC	0.022243	0.561248	0.00557955
SPTLC2	0.00943267	0.271116	0.00534686
NTC	0.052123	0.793868	0.00522543
NTC	0.1334	0.91432	0.00518947
NTC	0.0457157	0.770262	0.00518239
NTC	0.107151	0.89484	0.00517056
NTC	0.131434	0.91432	0.00511297
NTC	0.092303	0.88027	0.00511211
NTC	0.117278	0.904573	0.00510821
NTC	0.0342737	0.709926	0.00509948
NTC	0.017673	0.516586	0.00506964
KPNA4	0.0564313	0.815276	0.00500519
NTC	0.0987343	0.889979	0.00499796
NTC	0.127934	0.91432	0.00497683
NTC	0.106656	0.899704	0.00489551
NTC	0.0525743	0.808124	0.00486429
NTC	0.031276	0.700792	0.00482936
NTC	0.10336	0.899704	0.00474425
NTC	0.0550723	0.822444	0.00467531
NTC	0.119349	0.91432	0.00464286
NTC	0.112197	0.909445	0.00462516
NTC	0.057274	0.832023	0.00457416
NTC	0.0105153	0.367755	0.0045683
NTC	0.085996	0.885122	0.0045575
NTC	0.103661	0.904573	0.00451509
NTC	0.050776	0.817663	0.00443911
NTC	0.0295553	0.709926	0.00439745
COMT	0.034797	0.749198	0.00436367
NTC	0.0343677	0.746868	0.00435631
NTC	0.01805	0.573745	0.00435513
NTC	0.012737	0.455072	0.00435503
SEPSECS	0.127447	0.926523	0.00422409
NTC	0.048939	0.822444	0.00415462
NTC	0.00869233	0.332887	0.00415236
NTC	0.120112	0.924081	0.00411864
NTC	0.0230483	0.664698	0.00408822
GLB1L2	0.100923	0.911882	0.00404311
NTC	0.041651	0.803364	0.00396049
BAG3	0.00687433	0.265797	0.00395583
NTC	0.046323	0.822444	0.00393254
NTC	0.00944533	0.384329	0.00392261
NTC	0.003264	0.0637918	0.00390125
NTC	0.0945	0.909445	0.00389563
NTC	0.0304723	0.746868	0.00386255
NTC	0.025929	0.709926	0.0038579
NTC	0.00838767	0.348463	0.00384024
NTC	0.00649367	0.256664	0.00383539
TTC22	0.0646237	0.873	0.00381187
NTC	0.0474657	0.832023	0.00379082
NTC	0.0781443	0.89484	0.00377083
NTC	0.00301367	0.0562667	0.00376633
NTC	0.0287047	0.742216	0.00371638
ACTR1A	0.0300527	0.753863	0.00368769
SEPHS2	0.017346	0.614164	0.00367242
NTC	0.0692867	0.885122	0.00367196
NTC	0.0315127	0.765566	0.00365601
NTC	0.133074	0.938743	0.00365335
NTC	0.106329	0.924081	0.00364602
NTC	0.0581523	0.865741	0.00364104
CADM2	0.0167073	0.609851	0.00358834
NTC	0.0977927	0.919199	0.00357827
NTC	0.0337717	0.784402	0.00356161
NTC	0.0444263	0.832023	0.00354808
NTC	0.020885	0.678148	0.00352279
CYR61	0.067457	0.88755	0.00349475
NTC	0.053515	0.860908	0.0034808
NTC	0.0713817	0.89484	0.0034445
UTS2	0.002962	0.0716442	0.00339095
NUDT5	0.005231	0.23298	0.00330956
NTC	0.144114	0.948529	0.00330734
NTC	0.0182127	0.664698	0.00323049
NTC	0.0265003	0.756199	0.00321618
RAB3GAP1	0.0157187	0.627184	0.00318468
NTC	0.00690433	0.348463	0.0031611
NTC	0.0687467	0.899704	0.00315548
NTC	0.105522	0.933853	0.00313628
NTC	0.0738697	0.909445	0.00304517
NTC	0.00953333	0.489155	0.00296061
RANGAP1	0.0569447	0.88755	0.00295013
NTC	0.002651	0.0771345	0.0029499
NTC	0.0123417	0.577939	0.00293877
NTC	0.0198103	0.714508	0.00289216
MAPK1	0.0995337	0.936297	0.00284529
NTC	0.0180213	0.696241	0.00283368
NTC	0.0357727	0.836823	0.0027676
NTC	0.00953	0.512619	0.00276566
NTC	0.0986677	0.938743	0.00270877
NTC	0.0415003	0.860908	0.00269933
NTC	0.025506	0.784402	0.0026899
NTC	0.0971403	0.938743	0.00266684
CMIP	0.110383	0.946082	0.00265709
NTC	0.096525	0.938743	0.00264995
LIPT2	0.011153	0.580043	0.00263813
NTC	0.013197	0.633738	0.0026142
SLC16A4	0.0243427	0.78204	0.00259909
CMTR1	0.00920133	0.522566	0.00259348
NTC	0.0628727	0.909445	0.00259183
NTC	0.212841	0.973025	0.00252767
NTC	0.0226113	0.774967	0.00250345
NTC	0.0226933	0.77968	0.00245277
CLMP	0.031177	0.834423	0.00245095
NTC	0.15021	0.963222	0.00244443
NTC	0.00848767	0.516586	0.00243475
NTC	0.106017	0.948529	0.00243303
NTC	0.052718	0.899704	0.00241976
NTC	0.00701667	0.455072	0.00239914
LY75-CD302	0.00533667	0.356422	0.00239102
NTC	0.0244507	0.798612	0.00238795
NTC	0.0104463	0.599127	0.00232411
NTC	0.139667	0.963222	0.00227286
NTC	0.0618337	0.919199	0.00226252
ZWINT	0.0457573	0.892409	0.00226206
PIGL	0.0983837	0.950977	0.00214773
NTC	0.115967	0.958323	0.00214402
SLC35A5	0.087131	0.946082	0.00209737
NTC	0.082975	0.943635	0.00209065
NTC	0.00641	0.481464	0.00203477
NTC	0.00882167	0.59061	0.00201751
NTC	0.019992	0.793868	0.00200424
NTC	0.168554	0.973025	0.00200172
NTC	0.043093	0.899704	0.00197797
SLC17A8	0.0962703	0.955874	0.00188685
NTC	0.00487967	0.415293	0.0018623
NTC	0.0738733	0.943635	0.00186132
SRCRB4D	0.00960733	0.640321	0.00186
NTC	0.0448023	0.909445	0.00184691
NTC	0.01629	0.770262	0.00184665
NTC	0.0166683	0.774967	0.00184546
NTC	0.130775	0.968123	0.00183992
SERPINH1	0.0111527	0.684912	0.00183311
NTC	0.0210013	0.822444	0.00178288
TMEM194A	0.155908	0.975477	0.00168116
ERAL1	0.0323203	0.88755	0.00167442
NTC	0.0599243	0.938743	0.00164513
NTC	0.0504727	0.928965	0.00161515
EIF2AK1	0.00224167	0.192444	0.00160435
NTC	0.00785533	0.625005	0.0016034
NTC	0.134253	0.973025	0.00159437
NTC	0.0235883	0.85608	0.00159188
NTC	0.00306433	0.306002	0.00157591
NTC	0.0110903	0.723705	0.00155751
YJEFN3	0.04047	0.915995	0.00154219
NTC	0.0134183	0.774967	0.00148563
NTC	0.0303627	0.89484	0.00146514
NTC	0.101364	0.968123	0.00142613
NTC	0.018111	0.836823	0.00140118
NTC	0.00107633	0.0531677	0.00137163
PPP1R17	0.0753643	0.960772	0.00130979
NTC	0.0377287	0.924081	0.00129372
HUNK	0.063644	0.955874	0.00124739
NTC	0.0332313	0.919199	0.00121595
NTC	0.043874	0.938743	0.0012045
CDH10	0.09152	0.970574	0.00118713
NTC	0.0510697	0.948529	0.00117202
NTC	0.0387637	0.933853	0.00115212
NTC	0.00768933	0.709926	0.00114407
ATP5L	0.0343397	0.926523	0.00113815
NTC	0.0954107	0.973025	0.00113308
NTC	0.111006	0.977928	0.00107598
NTC	0.142856	0.982832	0.00107436
NTC	0.0867837	0.973025	0.00103063
GRIN3B	0.111676	0.98038	0.000961016
NTC	0.080605	0.973025	0.000957253
ID3	0.0138637	0.853668	0.000952589
NTC	0.003788	0.561248	0.000950202
NTC	0.0487857	0.958323	0.000901956
NTC	0.111649	0.982832	0.00083966
NTC	0.0210533	0.919199	0.00077035
MAD1L1	0.014495	0.88755	0.000750943
ID1	0.01269	0.873	0.000748528
BBOX1	0.00807	0.807812	0.000748007
NTC	0.0401877	0.958323	0.000742995
NTC	0.134731	0.987737	0.000721984
SLC1A7	0.0141713	0.897272	0.00066713
COX5B	0.076705	0.98038	0.000660079
RSRC2	0.144855	0.990189	0.000620229
NTC	0.0204677	0.938743	0.000561909
NTC	0.0174617	0.928965	0.000558781
SEMA3D	0.0254547	0.950977	0.000555678
PDHX	0.0146823	0.916759	0.000554179
TMSB15A	0.00937333	0.873	0.000552892
NTC	0.165853	0.992642	0.00053195
NTC	0.097941	0.987737	0.000524837
NTC	0.0389823	0.973025	0.000462949
NTC	0.076877	0.987737	0.000411961
NTC	0.11768	0.992642	0.000377442
NTC	0.000582333	0.243998	0.000356746
NTC	0.000713667	0.332887	0.000340921
NTC	0.0219537	0.968123	0.000308874
PPP1R15B	0.13077	0.995095	0.000279276
NTC	0.00120767	0.59061	0.000276193
ZNF146	0.0414457	0.985285	0.00026684
NR4A1	0.020268	0.970574	0.000262902
NTC	0.00046	0.288901	0.000248056
NTC	0.00628167	0.91432	0.000244367
NTC	0.00277033	0.832023	0.000221251
NTC	0.012904	0.963222	0.000209992
NTC	0.0372013	0.987737	0.000199351
MAGEL2	8.53e-05	0.00505511	0.000195948
GRIK2	0.082165	0.995095	0.000175474
NTC	0.15775	0.997547	0.000168242
NTC	0.151895	0.997547	0.000161997
NTC	0.002444	0.860908	0.000158966
NTC	0.106761	0.997547	0.000113861
NTC	0.00232933	0.899704	0.000106917
CA10	0.0112233	0.985285	7.23e-05
LEMD3	0.002558	0.941188	6.73e-05
NTC	0.00101033	0.88027	5.6e-05
NTC	0.0171527	0.992642	5.5e-05
RIPK2	0.00892267	0.995095	1.91e-05
NTC	0.0123023	0.997547	1.31e-05
NTC	8.1e-05	0.860908	5.27e-06
C12orf75	-0.134528	1	0
MAB21L1	0.0979637	1	0
SLC1A3	-0.00109233	0.933093	-3.29e-05
NTC	-0.004974	0.982832	-3.74e-05
NTC	-0.0616663	0.997547	-6.58e-05
NTC	-0.020849	0.992642	-6.69e-05
NTC	-0.00721067	0.977928	-6.99e-05
NTC	-0.00124167	0.860908	-8.08e-05
MYH15	-0.0388187	0.995095	-8.29e-05
NTC	-0.00177033	0.889979	-8.96e-05
NTC	-0.00687467	0.968123	-9.67e-05
EMC4	-0.0484307	0.995095	-0.00010343
GRIN2D	-0.061121	0.995095	-0.000130531
NTC	-0.000529333	0.557112	-0.000134481
NTC	-0.026463	0.987737	-0.000141808
NTC	-0.002283	0.836823	-0.000176628
NUDT16L1	-0.00160833	0.769746	-0.000182791
LRFN4	-0.003099	0.858493	-0.00020535
NTC	-0.008583	0.943635	-0.000216258
NTC	-0.0225833	0.977928	-0.000218899
NTC	-0.0159193	0.968123	-0.000223975
NTC	-0.07637	0.992642	-0.000244946
NTC	-0.00350233	0.832023	-0.000279712
RPS16	-0.0314093	0.975477	-0.000338689
NTC	-0.00257333	0.732941	-0.000347222
NTC	-0.065942	0.987737	-0.000353364
NTC	-0.118574	0.992642	-0.00038031
NTC	-0.00689667	0.88027	-0.000381965
NTC	-0.003228	0.760878	-0.000383115
NTC	-0.0184947	0.948529	-0.000424443
NTC	-0.003995	0.774967	-0.000442313
NTC	-0.0241913	0.953425	-0.000501087
PPP1R15A	-0.004613	0.767913	-0.000529055
NTC	-0.0226463	0.943635	-0.0005706
GLRB	-0.00288333	0.63155	-0.000575491
NTC	-0.0313633	0.958323	-0.00057985
NTC	-0.000590667	0.0926683	-0.000610199
NTC	-0.0171317	0.919199	-0.000626854
NTC	-0.0125723	0.885122	-0.000666292
NTC	-0.0923703	0.982832	-0.000694676
NTC	-0.0123457	0.870579	-0.000743107
NTC	-0.027409	0.938743	-0.000752473
NTC	-0.00870433	0.81289	-0.000783113
NTC	-0.149832	0.987737	-0.000802906
NFS1	-0.007764	0.780297	-0.000836495
NTC	-0.00336467	0.557112	-0.00085482
NTC	-0.002617	0.444015	-0.000922759
NTC	-0.00920433	0.784402	-0.000970703
NTC	-0.0718823	0.968123	-0.00101134
PGM3	-0.0385137	0.941188	-0.00101381
NTC	-0.0631493	0.963222	-0.00102766
NTC	-0.00577633	0.655791	-0.00105843
NTC	-0.020214	0.885122	-0.00107128
NTC	-0.00984067	0.774967	-0.00108953
NTC	-0.00300033	0.429515	-0.00110119
ANK2	-0.006759	0.6804	-0.00113035
IRAK4	-0.0747867	0.965673	-0.00113452
NTC	-0.0106153	0.77968	-0.00114734
USP22	-0.0676737	0.960772	-0.00117613
NTC	-0.0195313	0.865741	-0.0012229
XRN2	-0.0351617	0.92164	-0.00124609
NTC	-0.10539	0.973025	-0.00125159
NTC	-0.144009	0.977928	-0.00139587
NTC	-0.00131667	0.0857282	-0.00140472
NTC	-0.101004	0.968123	-0.00142107
NTC	-0.0135483	0.77968	-0.00146435
NTC	-0.010231	0.719101	-0.00146518
NTC	-0.011001	0.732941	-0.00148438
TXN	-0.0205167	0.844033	-0.00151085
NTC	-0.002687	0.272456	-0.00151736
NTC	-0.025411	0.860908	-0.00165282
NTC	-0.0265633	0.865741	-0.00166319
NTC	-0.0725357	0.948529	-0.00166465
RPE	-0.0281107	0.863324	-0.0017942
NTC	-0.00370967	0.326784	-0.00180193
NTC	-0.00918133	0.629365	-0.00184634
NTC	-0.100331	0.958323	-0.00185493
NTC	-0.050698	0.919199	-0.00185506
NTC	-0.0685523	0.938743	-0.001882
NAALAD2	-0.0145037	0.739894	-0.00189752
NTC	-0.0195287	0.798612	-0.00190725
NTC	-0.036147	0.885122	-0.00191567
CHTOP	-0.0883723	0.950977	-0.00192918
ATP5S	-0.156229	0.970574	-0.00202649
FUS	-0.134277	0.965673	-0.00203699
NTC	-0.013117	0.696241	-0.00206252
NTC	-0.010272	0.629365	-0.00206567
TFAM	-0.003269	0.224139	-0.00212316
NTC	-0.105404	0.953425	-0.00218328
COQ6	-0.0192293	0.767913	-0.00220537
NTC	-0.033039	0.85608	-0.00222967
NTC	-0.0362373	0.865741	-0.00226889
NTC	-0.0669597	0.924081	-0.00229605
NTC	-0.125111	0.958323	-0.00231307
NTC	-0.0482607	0.89484	-0.00232881
NTC	-0.084988	0.938743	-0.00233322
JUNB	-0.011762	0.63155	-0.0023476
NTC	-0.0947283	0.943635	-0.00238679
LRRC55	-0.0543433	0.902138	-0.00243061
NTC	-0.02379	0.789131	-0.00244683
NTC	-0.00536667	0.342178	-0.00249952
ZC3H15	-0.090723	0.936297	-0.00259342
NTC	-0.0621383	0.904573	-0.00270652
NTC	-0.0165663	0.678148	-0.00279434
OPRK1	-0.00505267	0.276506	-0.00282088
TSEN15	-0.00884867	0.479552	-0.00282418
ATP5J2	-0.0667483	0.907009	-0.00282937
NTC	-0.0452947	0.865741	-0.00283599
PLEKHA5	-0.04551	0.863324	-0.00290474
ZYX	-0.056554	0.88755	-0.0029299
NTC	-0.0146597	0.625005	-0.00299227
NTC	-0.0107213	0.524567	-0.00300411
NTC	-0.026683	0.770262	-0.00302482
NTC	-0.0151417	0.629365	-0.00304495
NTC	-0.00784367	0.408288	-0.00305145
INPP5K	-0.0311163	0.796239	-0.00307916
NTC	-0.0400047	0.836823	-0.00309502
PCID2	-0.0671593	0.898935	-0.00310757
NTC	-0.0369507	0.822444	-0.00313689
C9orf64	-0.0197903	0.69397	-0.00313993
NTC	-0.0381757	0.822444	-0.00324088
NTC	-0.109575	0.933853	-0.00325673
NTC	-0.0375797	0.817663	-0.00328542
NTC	-0.010788	0.489155	-0.00335025
NTC	-0.0573957	0.870579	-0.00345474
PITPNB	-0.0494937	0.848848	-0.00352248
NTC	-0.085823	0.909445	-0.00353793
PCYT2	-0.0269467	0.735257	-0.00359903
NTC	-0.013705	0.544793	-0.00361495
NTC	-0.00568433	0.227013	-0.00366042
FOXO1	-0.0215953	0.675899	-0.00367376
CHST8	-0.02275	0.6804	-0.00380462
NTC	-0.00772567	0.320755	-0.00381514
NTC	-0.0268647	0.719101	-0.00384729
LMNB1	-0.0466153	0.824836	-0.00389855
NTC	-0.00478	0.152884	-0.00389875
NTC	-0.04274	0.808124	-0.0039544
NTC	-0.009629	0.387698	-0.00396239
NTC	-0.02399	0.682654	-0.00397753
NTC	-0.016852	0.573745	-0.00406607
NTC	-0.0196737	0.616326	-0.00413521
NTC	-0.0957577	0.904573	-0.00417086
NTC	-0.155566	0.938743	-0.00427083
NTC	-0.00918833	0.342178	-0.00427945
NTC	-0.0639133	0.85608	-0.00431325
NTC	-0.0711963	0.865741	-0.00445775
NTC	-0.00773333	0.261856	-0.00450032
NTC	-0.00542467	0.147656	-0.00450654
SLC35A1	-0.0883583	0.887721	-0.00457019
NTC	-0.0655013	0.851257	-0.00458112
NTC	-0.0162373	0.516586	-0.0046578
NTC	-0.0721717	0.860908	-0.0046943
NTC	-0.013607	0.440364	-0.00484665
RAB35	-0.109102	0.902138	-0.00487979
NTC	-0.0850357	0.875422	-0.00491356
NTC	-0.0490497	0.793868	-0.00491732
NTC	-0.0457567	0.774967	-0.00506602
NTC	-0.005575	0.119108	-0.00515162
PDE10A	-0.028811	0.662467	-0.00515244
NTC	-0.065966	0.832023	-0.00526834
LIX1L	-0.0246747	0.605551	-0.00537536
NTC	-0.0398767	0.732941	-0.0053806
NTC	-0.0204387	0.544793	-0.00539108
NTC	-0.059053	0.808124	-0.00546371
NTC	-0.087311	0.865741	-0.00546672
SALL3	-0.122436	0.902138	-0.00547618
NTC	-0.0342313	0.691701	-0.00547981
NTC	-0.120027	0.899704	-0.00550924
NTC	-0.033982	0.687172	-0.00553685
NTC	-0.012807	0.367755	-0.0055639
NTC	-0.026145	0.612006	-0.00557528
NTC	-0.042992	0.737574	-0.0056833
NTC	-0.0368027	0.696241	-0.00578687
NTC	-0.092607	0.865741	-0.00579832
NTC	-0.028496	0.625005	-0.00581649
GRIN2A	-0.07354	0.829626	-0.00596538
NTC	-0.0255233	0.577939	-0.00607756
NEO1	-0.0365413	0.6804	-0.00611102
NTC	-0.038226	0.691701	-0.00611929
NTC	-0.023755	0.548884	-0.00618864
FHAD1	-0.091347	0.853668	-0.00627656
TMCO6	-0.03477	0.658013	-0.00631999
EIF3L	-0.0418823	0.703071	-0.00640802
NTC	-0.0496453	0.737574	-0.00656284
TTBK2	-0.0392607	0.6804	-0.0065658
UQCRC1	-0.111584	0.87174	-0.00665185
C2orf49	-0.0143757	0.340618	-0.00672396
NTC	-0.0585583	0.765566	-0.00679378
NTC	-0.12335	0.88027	-0.00683162
NTC	-0.128942	0.885122	-0.00683348
NTC	-0.013211	0.300228	-0.00690338
NTC	-0.056935	0.756199	-0.00690985
NTC	-0.111938	0.865741	-0.00700865
NTC	-0.0803657	0.817663	-0.007026
TNPO1	-0.0403103	0.666932	-0.00709132
NTC	-0.0460817	0.700792	-0.00711552
NTC	-0.0376517	0.646932	-0.00712149
GNG2	-0.039209	0.658013	-0.00712684
DDX19B	-0.0125227	0.269458	-0.00713177
NTC	-0.0991293	0.84644	-0.00717736
NTC	-0.0160933	0.351633	-0.00730494
NTC	-0.0338357	0.603406	-0.00742322
NTC	-0.129706	0.875422	-0.00749472
ADRM1	-0.047569	0.69397	-0.00754728
NTC	-0.0262917	0.512619	-0.00762999
CLCC1	-0.123163	0.863324	-0.00786102
GCSH	-0.00514733	0.029069	-0.00790924
NTC	-0.091904	0.817663	-0.00803475
NTC	-0.119467	0.85608	-0.00806232
NTC	-0.0155407	0.300228	-0.00812075
NTC	-0.117138	0.851257	-0.00819258
NTC	-0.054693	0.705353	-0.00829109
NTC	-0.0149977	0.275151	-0.00840511
NTC	-0.0261183	0.470052	-0.008563
KCNK3	-0.0584907	0.712216	-0.00862084
NTC	-0.021524	0.391085	-0.00877595
LOC100130705	-0.035085	0.561248	-0.0088009
NTC	-0.0646267	0.728318	-0.00889773
NTC	-0.0259897	0.451369	-0.0089786
NTC	-0.0250663	0.43673	-0.00901853
MTMR9	-0.0845887	0.78204	-0.00903161
NTC	-0.106533	0.822444	-0.009044
NTC	-0.076284	0.760878	-0.00905375
NTC	-0.0223867	0.391085	-0.00912768
UBLCP1	-0.0950237	0.796239	-0.0094032
UAP1	-0.249419	0.916759	-0.00941422
RGPD2	-0.0216363	0.366123	-0.00944152
NTC	-0.025092	0.418822	-0.00948403
ZC4H2	-0.053832	0.662467	-0.0096271
NTC	-0.02279	0.377645	-0.00963825
AMPD2	-0.064922	0.709588	-0.00967296
NTC	-0.0763207	0.746868	-0.00967411
NTC	-0.0755043	0.742216	-0.00977551
NTC	-0.0447647	0.603406	-0.00982094
LPHN1	-0.0549393	0.662467	-0.00982513
NTC	-0.0258913	0.408288	-0.0100726
NTC	-0.0146423	0.197741	-0.0103068
NTC	-0.036421	0.520568	-0.0103262
NTC	-0.04012	0.544793	-0.0105824
HMGB1	-0.0419833	0.559645	-0.0105835
NTC	-0.022924	0.345311	-0.0105861
NTC	-0.019689	0.286115	-0.0107002
RANBP2	-0.175673	0.868159	-0.0107864
FCGR1B	-0.0791583	0.730629	-0.0107895
NTC	-0.023088	0.339062	-0.0108449
HYOU1	-0.231477	0.897272	-0.010897
NTC	-0.128573	0.822444	-0.0109151
COG7	-0.161472	0.853668	-0.0110949
NTC	-0.165344	0.85608	-0.0111584
NTC	-0.0959687	0.760878	-0.01139
NTC	-0.05098	0.594861	-0.0115003
NTC	-0.0141033	0.151126	-0.0115741
SET	-0.0331523	0.445848	-0.0116303
NTC	-0.0265867	0.364494	-0.0116532
NTC	-0.041381	0.520568	-0.0117324
NTC	-0.0948417	0.751529	-0.0117655
NTC	-0.0267933	0.351633	-0.0121618
CYP3A7-CYP3AP1	-0.037452	0.471944	-0.0122134
NTC	-0.0192367	0.229387	-0.0123005
NTC	-0.042443	0.508668	-0.0124598
AP1M1	-0.141637	0.815276	-0.0125625
SMAP1	-0.0113	0.074598	-0.0127382
DR1	-0.0737793	0.67141	-0.0127647
PARM1	-0.0356867	0.438546	-0.0127753
USP16	-0.14123	0.810506	-0.0128863
GRIK4	-0.0146307	0.130428	-0.0129427
NTC	-0.0587267	0.599127	-0.0130656
NTC	-0.0230197	0.269779	-0.013098
NTC	-0.02862	0.348463	-0.0131035
NTC	-0.0332303	0.397913	-0.0132992
NTC	-0.09169	0.714508	-0.0133861
MMAB	-0.166019	0.829626	-0.0134671
NTC	-0.051603	0.544793	-0.0136113
NTC	-0.029085	0.339062	-0.0136618
DARS2	-0.0628827	0.601265	-0.0138929
NTC	-0.01535	0.12354	-0.0139407
NTC	-0.118474	0.760878	-0.0140611
NTC	-0.109084	0.742216	-0.0141231
NTC	-0.052963	0.540717	-0.0141427
NTC	-0.0253	0.275151	-0.0141788
RPS6KA3	-0.112372	0.744541	-0.0143961
NTC	-0.039367	0.429515	-0.0144486
NTC	-0.06367	0.59061	-0.0145613
NTC	-0.050017	0.508668	-0.0146833
NTC	-0.025641	0.26712	-0.0146998
NTC	-0.0239587	0.239056	-0.0148903
NTC	-0.0594797	0.561248	-0.0149202
NTC	-0.0903717	0.682654	-0.0149836
NTC	-0.015248	0.103917	-0.0149936
NTC	-0.0562187	0.536656	-0.0151961
NTC	-0.045413	0.462528	-0.0152071
NTC	-0.0265313	0.26712	-0.0152103
NTC	-0.0243223	0.227013	-0.0156623
NTC	-0.043823	0.43673	-0.0157669
NTC	-0.0184403	0.139247	-0.0157889
KDM2A	-0.0767307	0.618491	-0.0160111
NTC	-0.0527967	0.496911	-0.0160355
CDK7	-0.221297	0.844033	-0.0162964
NTC	-0.027199	0.251544	-0.0163027
NTC	-0.0698183	0.577939	-0.016625
ADSL	-0.0385103	0.369392	-0.0166562
PRKAG3	-0.0676803	0.563322	-0.0168689
NTC	-0.015005	0.0750996	-0.0168711
OMA1	-0.060036	0.522566	-0.0169217
EGFL8	-0.119947	0.721402	-0.0170112
NTC	-0.0736177	0.586372	-0.0170665
NTC	-0.0164503	0.0914813	-0.0170864
NTC	-0.05897	0.500814	-0.0177101
NTC	-0.14327	0.751529	-0.0177732
L2HGDH	-0.0957183	0.649142	-0.0179625
CACNA1A	-0.0246267	0.184187	-0.0180942
NTC	-0.108139	0.678148	-0.0182404
NTC	-0.01398	0.0487874	-0.0183375
NTC	-0.0482077	0.415293	-0.0183982
HNRNPA1	-0.099635	0.653572	-0.0184033
PPFIA3	-0.0283533	0.22389	-0.0184287
NTC	-0.0373677	0.320755	-0.0184531
COX17	-0.0200003	0.118382	-0.0185346
PRKAA2	-0.0569833	0.471944	-0.0185828
SYT6	-0.151565	0.753863	-0.0185981
NTC	-0.0860153	0.607699	-0.0186061
NTC	-0.0510433	0.429515	-0.018734
NTC	-0.0292583	0.227013	-0.0188409
DCTN6	-0.0405357	0.340618	-0.0189598
NTC	-0.0285627	0.21314	-0.0191751
RANBP17	-0.0410333	0.340618	-0.0191926
NTC	-0.0769673	0.561248	-0.0193069
NTC	-0.0219797	0.131211	-0.0193867
NTC	-0.049489	0.404812	-0.0194367
NTC	-0.0341897	0.261856	-0.0198963
TBC1D31	-0.064816	0.491088	-0.0200178
NTC	-0.0395497	0.306002	-0.0203394
NTC	-0.0438933	0.339062	-0.0206176
NTC	-0.0834453	0.565399	-0.0206648
NTC	-0.0365663	0.269779	-0.020806
GRIN3A	-0.02181	0.109935	-0.0209129
NTC	-0.014788	0.0368649	-0.0211969
NTC	-0.116283	0.655791	-0.0213071
NTC	-0.0993743	0.607699	-0.0214958
NTC	-0.0695927	0.489155	-0.0216123
NTC	-0.0489	0.361251	-0.0216231
RAC1	-0.118482	0.649142	-0.0222343
NTC	-0.094744	0.582149	-0.0222616
NTC	-0.028521	0.16191	-0.0225523
NTC	-0.148596	0.696241	-0.0233653
NTC	-0.111017	0.612006	-0.0236739
BCL11A	-0.051508	0.346885	-0.0236841
NTC	-0.0513487	0.345311	-0.0237123
NTC	-0.0688213	0.451369	-0.0237756
NTC	-0.0746437	0.470052	-0.0244722
NTC	-0.109521	0.594861	-0.0247062
NTC	-0.142521	0.669169	-0.0248648
NTC	-0.126606	0.633738	-0.0250795
NTC	-0.089543	0.524567	-0.0250899
NTC	-0.06992	0.433114	-0.0254088
NTC	-0.0462247	0.280597	-0.0255122
NTC	-0.0915197	0.524567	-0.0256437
NTC	-0.0472037	0.286115	-0.0256533
NTC	-0.040231	0.224657	-0.026089
NTC	-0.0742087	0.440364	-0.0264322
GSR	-0.19932	0.735257	-0.0266214
IPO9	-0.0704373	0.417056	-0.0267525
C20orf166	-0.01909	0.0384889	-0.027006
NTC	-0.0820707	0.466282	-0.0271942
FLAD1	-0.0922437	0.506699	-0.027235
NTC	-0.14614	0.646932	-0.0276412
NTC	-0.14468	0.642521	-0.0277948
NTC	-0.160631	0.669169	-0.0280244
NTC	-0.0540767	0.303106	-0.0280336
TTC1	-0.058569	0.332068	-0.0280412
NTC	-0.0346657	0.152884	-0.0282746
NTC	-0.042901	0.21314	-0.0288009
NTC	-0.0853303	0.458792	-0.0288745
NTC	-0.0652257	0.358027	-0.0290961
NTC	-0.0970953	0.500814	-0.02916
NTC	-0.041453	0.197741	-0.0291789
ESPNL	-0.35587	0.827883	-0.0291925
AGFG1	-0.118902	0.56748	-0.0292558
NTC	-0.168587	0.669169	-0.0294123
NTC	-0.0689807	0.374331	-0.0294371
NTC	-0.093792	0.485301	-0.0294496
NTC	-0.14671	0.629365	-0.029503
KCNAB1	-0.264252	0.772614	-0.0296061
NTC	-0.0772587	0.408288	-0.0300562
NTC	-0.0445667	0.210889	-0.0301247
NTC	-0.0468027	0.227013	-0.0301385
NUP50	-0.140695	0.609851	-0.0302179
ALDH1L2	-0.0767473	0.403081	-0.0302851
NTC	-0.138276	0.603406	-0.0303365
NTC	-0.0422067	0.187252	-0.0307085
TRIM49C	-0.104483	0.502772	-0.0312017
RPS15A	-0.328918	0.801518	-0.0316047
NTC	-0.072982	0.364494	-0.0319887
SYT10	-0.03339	0.109935	-0.0320165
TCEAL5	-0.0701767	0.346885	-0.0322682
UBE2A	-0.0981903	0.468165	-0.0323636
NTC	-0.115156	0.520568	-0.0326492
CLU	-0.07648	0.371669	-0.0328744
NTC	-0.051685	0.229387	-0.033049
NTC	-0.0518997	0.227013	-0.0334207
NTC	-0.0505477	0.217695	-0.0334702
NTC	-0.0486007	0.204238	-0.0335278
NSD1	-0.2242	0.707638	-0.0336723
NTC	-0.0488337	0.204238	-0.0336885
C11orf52	-0.127117	0.542391	-0.0337733
ACTN1	-0.0659693	0.304552	-0.0340625
NTC	-0.02947	0.0692563	-0.0341717
KCTD8	-0.0567533	0.247751	-0.0343916
EIF2AK4	-0.14947	0.588489	-0.0344173
RFK	-0.0732543	0.337512	-0.0345548
NTC	-0.0266503	0.0480877	-0.0351242
NAPB	-0.191206	0.653572	-0.035317
RAN	-0.131864	0.537626	-0.03554
EIF4H	-0.112327	0.479552	-0.0358507
NTC	-0.107018	0.458792	-0.0362131
NTC	-0.0444357	0.152884	-0.0362434
DCPS	-0.0702767	0.301665	-0.0365772
NTC	-0.0874367	0.380978	-0.0366447
NTC	-0.0884073	0.384329	-0.0367152
CETN3	-0.102085	0.43492	-0.0369129
NTC	-0.0594963	0.239056	-0.0369769
NTC	-0.066043	0.275151	-0.0370124
WDR13	-0.055572	0.214273	-0.0371795
NTC	-0.06895	0.286115	-0.0374716
BIN1	-0.0409497	0.11694	-0.0381666
MAP2K2	-0.0464043	0.146798	-0.0386678
OSBPL11	-0.0605583	0.223486	-0.0394083
NTC	-0.0595733	0.217695	-0.0394466
NTC	-0.017857	0.00571779	-0.0400492
NTC	-0.0416633	0.106558	-0.040514
NTC	-0.077106	0.297369	-0.040612
NTC	-0.062902	0.224657	-0.0407906
NTC	-0.100161	0.387698	-0.0412167
NTC	-0.096665	0.374331	-0.0412513
NTC	-0.06077	0.206438	-0.0416402
NTC	-0.0348053	0.061196	-0.0422285
NTC	-0.0801957	0.297369	-0.0422394
NTC	-0.0510403	0.147656	-0.0424018
NTC	-0.0431257	0.103917	-0.0424061
AAAS	-0.0665867	0.23058	-0.0424276
NTC	-0.027802	0.0297555	-0.0424379
IER5	-0.0308307	0.0418511	-0.0424937
NTC	-0.0235597	0.0152916	-0.0427737
TKT	-0.0642867	0.212622	-0.0432258
TMTC1	-0.0851833	0.31038	-0.0432822
NTC	-0.12375	0.444015	-0.0436344
STC1	-0.0352827	0.0558715	-0.0442025
CCNH	-0.095828	0.343743	-0.0444418
FLT3	-0.0730477	0.245245	-0.0445883
NTC	-0.0667257	0.21314	-0.0447952
KPNA6	-0.242684	0.653572	-0.0448253
NTC	-0.109557	0.387698	-0.0450832
RFWD2	-0.085962	0.298797	-0.0450977
RPRD2	-0.143654	0.483381	-0.0453532
IDH3G	-0.114161	0.3962	-0.0459024
NTC	-0.0366833	0.0554781	-0.0460698
NTC	-0.0995417	0.339062	-0.0467567
SUSD3	-0.23132	0.627184	-0.0468665
NTC	-0.108126	0.367755	-0.0469746
NTC	-0.0773867	0.246495	-0.0470659
RGPD5	-0.0537293	0.131999	-0.0472512
NTC	-0.0532933	0.129648	-0.0472836
NTC	-0.130263	0.433114	-0.0473374
USP10	-0.0528467	0.125804	-0.0475781
NTC	-0.112614	0.377645	-0.0476261
PAF1	-0.652842	0.844033	-0.0480755
MAPK8IP1	-0.106013	0.351285	-0.0481658
NTC	-0.022658	0.00715024	-0.0486168
ZNF703	-0.144823	0.460658	-0.0487506
MYH10	-0.160509	0.491088	-0.0495718
PSPC1	-0.11937	0.382652	-0.0498007
NTC	-0.15947	0.485301	-0.0500717
NTC	-0.080652	0.231778	-0.0512083
VPS41	-0.10982	0.338097	-0.0517206
NTC	-0.134318	0.408288	-0.0522541
RHEB	-0.0734057	0.190355	-0.0528841
NTC	-0.0772323	0.202056	-0.0536401
NTC	-0.125594	0.371034	-0.0540791
NTC	-0.0704133	0.169415	-0.054292
ACTR2	-0.225077	0.566155	-0.0556086
DIP2B	-0.106587	0.298797	-0.0559179
UBE3C	-0.0451133	0.0574672	-0.0559667
HBEGF	-0.119025	0.331355	-0.0570971
NTC	-0.0670967	0.139247	-0.0574492
NTC	-0.0596133	0.107899	-0.0576452
INPP5F	-0.03503	0.0221919	-0.0579328
DIS3	-0.05902	0.100689	-0.0588441
ST8SIA2	-0.104655	0.265797	-0.0602237
NTC	-0.106643	0.26712	-0.061138
NXF1	-0.27653	0.591951	-0.0629698
NTC	-0.06862	0.120572	-0.0630449
NUTF2	-0.250847	0.555049	-0.0641336
TXNDC15	-0.145562	0.359637	-0.0646492
ATF2	-0.15129	0.372449	-0.0648933
HSBP1	-0.149093	0.359637	-0.0662173
NTC	-0.0838483	0.16191	-0.0663012
NTC	-0.0616793	0.0835104	-0.0665063
NTC	-0.0898233	0.181158	-0.0666437
IRS4	-0.192374	0.445848	-0.0674874
NTC	-0.0725808	0.116224	-0.0678417
NUP35	-0.0826233	0.145094	-0.0692674
RTTN	-0.149414	0.343743	-0.0692931
NTC	-0.113853	0.243998	-0.0697482
NTC	-0.0499533	0.0397327	-0.0699772
NTC	-0.110075	0.227013	-0.0708827
TMX2	-0.113947	0.23058	-0.0726043
NTC	-0.0340022	0.00689111	-0.0735029
GRIPAP1	-0.0847467	0.133584	-0.0740895
GLUD1	-0.0596496	0.0550876	-0.0750956
KXD1	-0.216749	0.446634	-0.0758725
CDC37	-0.131987	0.263165	-0.0765221
NTC	-0.11563	0.215409	-0.0770947
RNASEK	-0.0872033	0.128855	-0.0776021
NTC	-0.16235	0.320755	-0.0801727
NTC	-0.110206	0.187252	-0.0801833
URM1	-0.0500467	0.0244376	-0.0806723
PIGS	-0.18468	0.355753	-0.082894
CNTFR	-0.0773933	0.0824192	-0.0838922
ISCU	-0.145143	0.263165	-0.08415
MLLT1	-0.155973	0.28197	-0.0857537
TBC1D23	-0.153704	0.271116	-0.0871266
NTC	-0.0995733	0.131211	-0.0878265
C6orf106	-0.05655	0.0277364	-0.0880455
NYAP1	-0.202131	0.366123	-0.0882048
NTC	-0.158876	0.277865	-0.0883616
NTC	-0.09586	0.119108	-0.0885801
SLMAP	-0.18991	0.340618	-0.088827
NTC	-0.12548	0.19561	-0.0889163
FAM216A	-0.291969	0.494966	-0.0891745
EXOC5	-0.13873	0.214273	-0.0928149
TTI2	-0.16065	0.247751	-0.0973514
NTC	-0.0979467	0.0987902	-0.0984644
NUP205	-0.22666	0.361476	-0.100166
NTC	-0.180207	0.277865	-0.100225
RABIF	-0.220633	0.350046	-0.100581
NTC	-0.0831267	0.0603505	-0.101358
NTC	-0.13279	0.171332	-0.101739
AARS2	-0.173723	0.250275	-0.104509
GRID2	-0.17102	0.235397	-0.107434
HNRNPA2B1	-0.159477	0.20977	-0.108166
TMA16	-0.196958	0.28197	-0.108287
NTC	-0.15909	0.19989	-0.111237
NTC	-0.07134	0.02709	-0.111803
NTC	-0.158493	0.189316	-0.114561
SDHC	-0.233663	0.31926	-0.115863
FKBP4	-0.125093	0.118382	-0.115926
TMEM110-MUSTN1	-0.186307	0.235397	-0.117038
PLAA	-0.15629	0.166571	-0.121656
PXN	-0.200221	0.242756	-0.123102
PRKAB2	-0.0981467	0.0550876	-0.123561
HMGCR	-0.230823	0.284729	-0.12593
OPA1	-0.259114	0.322256	-0.127432
NTC	-0.150425	0.134381	-0.131119
GNB1L	-0.115423	0.0716442	-0.132138
BMS1	-0.184943	0.188282	-0.134119
WDR1	-0.288053	0.337512	-0.135878
SSR1	-0.198143	0.198814	-0.139008
DNAJB14	-0.124087	0.0697288	-0.143517
RAB3A	-0.1642	0.131999	-0.144402
RCC1	-0.35702	0.392771	-0.144901
SSR4	-0.158533	0.121309	-0.145234
WDR73	-0.2508	0.255377	-0.148679
RNF146	-0.237653	0.235397	-0.149293
SYNRG	-0.0801333	0.0129988	-0.151139
FAR1	-0.180907	0.143404	-0.152584
STK11	-0.120803	0.0545655	-0.152585
SLC1A6	-0.162727	0.107227	-0.157795
TNKS	-0.201832	0.164695	-0.158099
CCDC101	-0.252433	0.228198	-0.161983
INSIG1	-0.395616	0.382652	-0.165049
C5orf22	-0.279463	0.252817	-0.166894
XRCC5	-0.22151	0.172296	-0.169173
TASP1	-0.228753	0.180158	-0.170272
C22orf29	-0.141473	0.0607723	-0.172073
XPOT	-0.1238	0.0339159	-0.181936
CHP1	-0.341651	0.293115	-0.182087
NTC	-0.206953	0.131211	-0.182539
BAG6	-0.10072	0.0151626	-0.183232
ARF1	-0.137123	0.0443883	-0.185491
AASDHPPT	-0.23124	0.155551	-0.186871
SPSB3	-0.16478	0.0716442	-0.188643
TP53INP2	-0.138347	0.0410654	-0.191821
TSPO	-0.409219	0.337512	-0.193033
NTC	-0.163175	0.064677	-0.194056
METAP2	-0.31768	0.242756	-0.195319
C19orf73	-0.257423	0.166571	-0.200379
PIGT	-0.16166	0.0550876	-0.203521
NUP133	-0.178553	0.0678556	-0.208624
AMBRA1	-0.222417	0.108574	-0.214471
HEATR5B	-0.450257	0.322256	-0.221436
C17orf59	-0.28853	0.168463	-0.223176
ATP6V1B2	-0.244483	0.118335	-0.226609
IPO7	-0.491813	0.343743	-0.228087
NTC	-0.20087	0.0731086	-0.228195
NTC	-0.26527	0.13761	-0.22849
FXN	-0.133963	0.0191602	-0.230095
RFTN1	-0.24914	0.118382	-0.230881
FYN	-0.164483	0.0382761	-0.233085
NUP88	-0.163177	0.0354985	-0.236572
SLC16A1	-0.37528	0.233536	-0.237044
CAMLG	-0.320153	0.178168	-0.23985
NHLRC2	-0.20642	0.0642334	-0.246102
RNF121	-0.122453	0.00947375	-0.247782
PIGH	-0.182183	0.043104	-0.248768
COG2	-0.194193	0.0463753	-0.258998
PPP1R2	-0.33627	0.16099	-0.26673
SRP9	-0.374763	0.192444	-0.268216
AKT3	-0.26831	0.0994201	-0.268988
SLC17A7	-0.116563	0.00486564	-0.269595
SEC63	-0.32444	0.143404	-0.273645
CYB5B	-0.22891	0.062483	-0.275662
UBE2Q1	-0.193307	0.0344366	-0.282804
DCTN2	-0.24052	0.0633532	-0.288199
WDR7	-0.241843	0.0599316	-0.295616
LENG1	-0.47278	0.23298	-0.299119
TRAPPC1	-0.296197	0.0944723	-0.303511
WDR47	-0.235377	0.0505745	-0.305064
KPNA3	-0.21309	0.0365882	-0.306138
GLS2	-0.445675	0.200971	-0.310576
PIGQ	-0.313823	0.0932668	-0.323324
PGK1	-0.19967	0.0225533	-0.328815
ACSL4	-0.19021	0.0185379	-0.329432
TET2	-0.330543	0.0981642	-0.333203
CPD	-0.242993	0.0418511	-0.334916
NTC	-0.22272	0.028843	-0.34298
TRMT112	-0.416937	0.145094	-0.34954
TFRC	-0.269897	0.0498532	-0.351488
TMEM167A	-0.18784	0.0129988	-0.354285
FAM122A	-0.242577	0.0319	-0.362946
CLINT1	-0.43473	0.143404	-0.366668
CAP1	-0.458783	0.146798	-0.382295
ARPC3	-0.235967	0.0218577	-0.391798
MVP	-0.32992	0.0543129	-0.417381
TADA1	-0.270447	0.0252287	-0.432202
ATP5A1	-0.434963	0.100492	-0.434037
YKT6	-0.271617	0.0248305	-0.435949
UFC1	-0.4429	0.100689	-0.44158
PRKDC	-0.166823	0.00194433	-0.452296
AKT1	-0.424837	0.081878	-0.461726
COG8	-0.275947	0.0201279	-0.468061
APC	-0.38278	0.0596228	-0.468748
BTAF1	-0.387573	0.0616227	-0.469064
ALG13	-0.27788	0.0204598	-0.469367
PROSER1	-0.284253	0.021138	-0.476106
PIGB	-0.319227	0.0264569	-0.503567
TTC14	-0.27795	0.0154216	-0.503609
WRB	-0.378827	0.0443883	-0.512451
TIAL1	-0.27398	0.0127761	-0.518809
ACVR2B	-0.297233	0.0179334	-0.51907
ARPC5	-0.23589	0.00610625	-0.522314
UNC50	-0.40381	0.0477412	-0.533476
VPS13B	-0.395683	0.0437422	-0.537773
HYLS1	-0.274457	0.00947375	-0.555357
STUB1	-0.267173	0.00826008	-0.556526
PRKCZ	-0.354213	0.0261692	-0.56044
TTC3	-0.256627	0.00622151	-0.566145
NUP54	-0.427167	0.0461684	-0.570548
NIPBL	-0.58112	0.100689	-0.579388
WDR11	-0.30422	0.0119187	-0.58525
NUP98	-0.532847	0.0782364	-0.589644
SPAG7	-0.353603	0.0204598	-0.597271
ATXN10	-0.4731	0.0527907	-0.604358
KIF21A	-0.343757	0.016497	-0.612779
POU5F1	-0.39094	0.0267545	-0.614794
PEX7	-0.238407	0.00259077	-0.616656
AMIGO3	-0.734873	0.140694	-0.625909
AGPS	-0.286047	0.00633873	-0.62873
PHOSPHO2	-0.352273	0.0162221	-0.630531
PHOSPHO2-KLHL23	-0.352273	0.0162221	-0.630531
ATF4	-0.301373	0.00776557	-0.635846
PPP2R1A	-0.47846	0.0441598	-0.6483
KIAA1468	-0.304507	0.00695514	-0.657032
TRIP12	-0.34503	0.0121281	-0.661149
LSM12	-0.374353	0.0167759	-0.664595
MTMR3	-0.42626	0.0268776	-0.669488
IRS1	-0.464727	0.0360398	-0.670701
TSSC1	-0.394457	0.0191602	-0.677518
SLC22A15	-0.262507	0.00241477	-0.687012
PDPK1	-0.8429	0.152003	-0.689616
CACNA1C	-0.291803	0.00409008	-0.696905
ATXN7L1	-0.297137	0.00385765	-0.717192
METTL14	-0.602897	0.0616227	-0.729661
AAGAB	-0.453767	0.0225533	-0.747259
COG5	-0.358013	0.00805394	-0.749677
ALKBH8	-0.294973	0.00264373	-0.760377
ADAT2	-0.452893	0.0191602	-0.777889
ARHGDIA	-0.465727	0.021138	-0.780062
RPS12	-0.55406	0.0371437	-0.79237
DDX3X	-0.296477	0.00190437	-0.80649
AHCY	-0.31489	0.00269769	-0.808955
EEF2	-0.363777	0.00552405	-0.821314
HSPE1	-0.549807	0.0314123	-0.826304
FAM60A	-0.32117	0.00220071	-0.853489
SPEN	-0.310083	0.00175196	-0.854737
CCNC	-0.349023	0.00316692	-0.872336
MAU2	-0.602237	0.0344366	-0.88106
OSBPL9	-0.35756	0.00336126	-0.884424
PPP1CB	-0.337173	0.00224633	-0.893012
DYRK1B	-0.96574	0.11694	-0.900105
MDN1	-0.404223	0.0055583	-0.911547
ATF5	-0.66777	0.0395527	-0.936764
TRAPPC12	-0.365187	0.00259077	-0.944582
PPP1R37	-0.586963	0.0236681	-0.954306
TOMM22	-0.40694	0.00441976	-0.958182
PHF21A	-0.398623	0.00385765	-0.962148
RBM15	-0.533367	0.0156845	-0.962476
DDX1	-0.34692	0.00148024	-0.981669
VPS54	-0.466633	0.00748648	-0.991933
MYCBP2	-0.420547	0.00401123	-1.00793
EIF4G1	-0.376433	0.00206888	-1.01045
SSR3	-0.37079	0.00186517	-1.01199
CEP120	-0.610147	0.0218357	-1.01335
NBAS	-0.35056	0.00127492	-1.0147
ADAT3	-0.476457	0.00726688	-1.01897
NUP188	-0.849733	0.0616227	-1.0284
COG6	-0.401407	0.00248773	-1.04534
BRD2	-0.48087	0.00638331	-1.05549
PNPT1	-0.424053	0.00323053	-1.0562
ELP2	-0.480163	0.00599292	-1.0671
PRDX5	-0.3533	0.000900383	-1.076
GABARAP	-0.52892	0.0086596	-1.0909
TBRG1	-0.46435	0.00441976	-1.09336
NUP155	-0.529737	0.00835186	-1.10091
XPO6	-0.341997	0.000575521	-1.10805
PTK2	-0.460633	0.00342842	-1.13542
QSER1	-0.35585	0.000616041	-1.14242
TMEM201	-0.576923	0.0103555	-1.14509
ATP5E	-0.538803	0.00748648	-1.14535
FSD1L	-0.344263	0.00046836	-1.1462
TLK2	-0.586487	0.0107281	-1.15507
ATF6	-0.682023	0.0198007	-1.1617
GLMN	-0.59395	0.0103555	-1.17889
MPI	-0.37541	0.000721134	-1.17953
PCGF3	-0.778437	0.0304562	-1.18036
SCAMP4	-0.643993	0.0132249	-1.20981
C6orf57	-0.329227	0.000209513	-1.21116
VPS29	-0.32835	0.00019477	-1.21834
SNX15	-0.72009	0.0184155	-1.24922
TARDBP	-0.6469	0.0117124	-1.24939
ATXN7L3	-0.561607	0.00588148	-1.25267
TBCD	-0.682227	0.0119187	-1.31245
PPP1R8	-0.527013	0.00275265	-1.34929
NCOA6	-0.752253	0.0159513	-1.35195
POLR3K	-0.44637	0.000920415	-1.35519
PFDN1	-0.405443	0.000426981	-1.36618
TFG	-0.443283	0.000824229	-1.36706
B4GALT1	-0.40474	0.000300301	-1.42567
RNGTT	-0.441127	0.000513457	-1.45108
HSP90AB1	-0.797263	0.0149075	-1.45628
NUP153	-0.487823	0.000983016	-1.4671
PIGK	-0.423493	0.000307507	-1.48737
ISL1	-0.448317	0.000461141	-1.49566
NADK	-0.812773	0.0140423	-1.50571
TAMM41	-0.407003	0.000199572	-1.50587
MAP1B	-0.573633	0.00234019	-1.50909
RAE1	-0.53921	0.00151194	-1.52082
TAF11	-0.406157	0.000164073	-1.53729
UBE2L3	-0.624083	0.00298287	-1.57604
PIM1	-0.42359	0.000168161	-1.59875
EFTUD1	-0.70971	0.0055583	-1.60044
NUP37	-0.456493	0.000293253	-1.61268
DICER1	-0.5461	0.00109618	-1.61652
PGD	-0.906573	0.0159513	-1.6293
C14orf166	-0.443893	0.000209513	-1.63299
METTL16	-0.570703	0.00124783	-1.65723
DHX36	-0.67236	0.00336126	-1.66308
NAA20	-0.58853	0.00122128	-1.7145
CLIP3	-0.46504	0.000204486	-1.71569
SYT11	-0.545367	0.000659871	-1.73456
MLST8	-0.49322	0.000279619	-1.75262
IPO13	-0.52717	0.000407596	-1.78699
RNF41	-0.477983	0.000168161	-1.80404
TIMM44	-0.612563	0.00112021	-1.80749
SLC30A1	-0.72441	0.00286565	-1.84201
PIGC	-0.561937	0.000490426	-1.85969
TARS2	-0.899853	0.00850449	-1.86301
ASNA1	-0.519963	0.000242197	-1.8801
CHORDC1	-0.61285	0.000842686	-1.88411
INO80C	-0.52998	0.000225299	-1.93296
ACTR5	-0.565737	0.000380054	-1.93491
HUWE1	-0.70476	0.00178897	-1.93626
CDC73	-0.51144	0.000160079	-1.94126
BAX	-0.74996	0.00234019	-1.97296
COPS5	-0.663057	0.00104954	-1.97525
LSS	-0.55412	0.000219917	-2.02683
COASY	-1.08335	0.0134545	-2.02709
NAA25	-0.706333	0.00130254	-2.03792
RPAP3	-0.89956	0.00511571	-2.06098
C11orf95	-0.553683	0.000181006	-2.07205
MAP2	-0.454667	1.89e-05	-2.14748
SENP2	-0.576273	0.000152363	-2.1997
UBR4	-0.92043	0.00385765	-2.22162
SNAP25	-0.602477	0.000190076	-2.24186
PFDN2	-0.968993	0.00467265	-2.25818
CSNK2B	-0.682623	0.000407596	-2.31394
C7orf26	-0.62534	0.000185489	-2.33357
KIAA1279	-0.608653	0.000131265	-2.3627
KIF1A	-0.762697	0.000786448	-2.36766
ACAD11	-0.759673	0.000754087	-2.37214
PRPS1	-0.987317	0.00385765	-2.38306
THG1L	-1.16407	0.00881724	-2.39177
DNAJA3	-0.86619	0.00151194	-2.44306
KDM1A	-0.64713	0.000160079	-2.45629
RPTOR	-0.650283	0.000137971	-2.51023
CNOT4	-0.72605	0.000307507	-2.54999
ARL2	-0.69667	0.000214656	-2.55556
FNBP1L	-0.925973	0.00161083	-2.5862
NR2C2AP	-0.683593	0.000131265	-2.65361
TELO2	-0.76225	0.000314875	-2.66929
UFM1	-2.1725	0.0566646	-2.70843
PHF14	-1.0421	0.00234019	-2.74149
HDAC2	-0.861527	0.000611655	-2.76851
ACAT2	-0.862173	0.000611655	-2.77059
SEH1L	-0.781583	0.000209513	-2.87528
CSNK2A1	-0.75937	0.000148638	-2.90677
RPL10A	-1.18687	0.00345126	-2.92211
HDAC8	-0.776997	0.000164073	-2.9409
KTI12	-0.758707	0.000131265	-2.94519
MTOR	-1.30799	0.00495956	-3.01435
RABGAP1	-0.793577	0.000141444	-3.05481
INTS10	-0.820137	0.000181006	-3.0692
ASCC3	-0.79483	0.000131265	-3.08541
CEP350	-0.828203	0.000156176	-3.15246
METTL5	-0.824617	0.000131265	-3.20104
DHX15	-0.843427	0.000137971	-3.25581
FAM103A1	-1.39533	0.00459347	-3.26209
ARL1	-0.84169	0.000131265	-3.26732
UBA5	-0.864407	0.000137971	-3.33679
NUP160	-1.35024	0.00224633	-3.57614
ZC3H13	-0.929237	0.000137971	-3.58705
SEC13	-1.43707	0.00280863	-3.66668
ELAVL2	-0.816057	2.77e-05	-3.71861
VWA9	-1.19677	0.000705164	-3.77186
FDPS	-2.14365	0.0150998	-3.90365
PMVK	-1.06496	0.000131265	-4.13403
NUP43	-1.20636	0.000293253	-4.26179
NANS	-1.12069	0.000131265	-4.35034
ARL8A	-1.121	0.000131265	-4.35156
NTRK2	-1.35998	0.000549901	-4.43316
ZNF259	-1.15475	0.000137971	-4.45757
FASN	-1.40717	0.000659203	-4.47617
MAPKAP1	-1.79543	0.00312067	-4.49891
PYROXD1	-1.75703	0.00269769	-4.51382
IRS2	-1.22313	0.000144999	-4.69514
CELSR3	-1.21127	0.000131265	-4.70196
POU4F1	-1.5637	0.000880756	-4.77733
OXA1L	-1.27814	0.000131265	-4.96154
MAPT	-1.43813	0.000260278	-5.15508
CBLL1	-1.3418	0.000131265	-5.20867
PPP2R2A	-1.4302	0.000199572	-5.2916
SUPT20H	-1.4934	0.000260278	-5.35319
FDFT1	-1.79327	0.000963124	-5.40906
PPCS	-1.4879	0.000131265	-5.77581
ACTR8	-1.67735	0.000137971	-6.47491
IDI1	-1.72988	0.000131265	-6.71513
C9orf114	-1.78571	0.000156176	-6.7971
SMC1A	-1.83601	0.000131265	-7.12712
DDRGK1	-1.97987	0.000131265	-7.68555
UFL1	-2.0437	0.000131265	-7.93334

## Sheet: WT_TotalTau(DAKO)
gene	epsilon	pvalue	gene score
RNF7	2.55112	0.00295562	6.45268
NDUFV2	2.21543	0.00336101	5.47992
METTL14	1.76099	0.00295562	4.45416
CUL5	1.64901	0.0031121	4.13398
GRIN2A	1.60193	0.0031121	4.01594
METTL16	1.65294	0.00391399	3.97924
GRIN3A	1.55197	0.00432726	3.66852
COX19	1.18092	0.00295562	2.98697
COX6C	1.16459	0.00295562	2.94565
TSC1	1.1384	0.00295562	2.87941
STXBP4	1.13077	0.00295562	2.86011
SELRC1	1.13076	0.00295562	2.86008
COX6B1	1.12052	0.00295562	2.83419
COX16	1.11829	0.00295562	2.82855
COX11	1.09556	0.00295562	2.77104
COX17	1.09179	0.00295562	2.76152
CTAGE5	0.980442	0.00295562	2.47988
COX7C	0.969442	0.00295562	2.45206
CARS2	0.967222	0.00295562	2.44644
PTEN	0.951022	0.00295562	2.40547
CPOX	0.936889	0.00295562	2.36972
COX5A	0.925612	0.00295562	2.3412
DOT1L	0.917329	0.00295562	2.32025
NARS2	0.877729	0.00295562	2.22008
COX5B	0.872512	0.00295562	2.20689
MRPS9	0.887929	0.00362794	2.16685
PIK3R3	0.838119	0.00295562	2.1199
COX7B	0.831846	0.00295562	2.10403
RPS15A	0.892532	0.00443657	2.10009
EDC4	0.813749	0.00295562	2.05826
HECTD3	0.854096	0.00391399	2.05613
GRIN1	0.905579	0.00553892	2.04351
MEN1	0.806759	0.00295562	2.04058
NTC	0.723086	0.00157853	2.0259
MRPS35	0.810452	0.0040138	1.9422
C12orf44	0.765662	0.00295562	1.93663
DARS2	0.773359	0.0032761	1.92152
SNRK	0.757532	0.00295562	1.91606
DHX30	0.749742	0.00295562	1.89636
SOX11	0.733892	0.00295562	1.85627
ADAT2	0.979129	0.0128401	1.85196
NDUFB4	0.730602	0.00295562	1.84795
PDS5B	0.719629	0.00295562	1.82019
UQCRFS1	0.730122	0.00344794	1.79788
GRIN3B	0.804082	0.00595795	1.78901
DNAJC2	0.878466	0.00978277	1.76531
PSMG1	0.722462	0.00362794	1.76305
WIPI2	0.684882	0.00295562	1.73231
ATG14	0.684619	0.00295562	1.73164
PNPT1	0.803099	0.00739183	1.7116
MRPS31	0.687622	0.0032761	1.7085
TFAM	0.692542	0.00353689	1.69768
HMBS	0.671859	0.00344794	1.65441
KIAA1109	0.650389	0.00295562	1.64506
RPL14	0.946782	0.0186102	1.63817
OPA1	0.696286	0.00454839	1.6308
FAM53C	0.639582	0.00295562	1.61773
HDAC3	0.638942	0.00295562	1.61611
LRPPRC	0.628572	0.00295562	1.58988
ERAL1	0.627226	0.00295562	1.58647
MRPL48	0.655396	0.00381644	1.58497
SMEK1	0.626396	0.00295562	1.58437
NSUN4	0.629956	0.0031121	1.57926
WARS2	0.611882	0.00295562	1.54767
GRIN2D	0.775606	0.0109676	1.5201
MRPL41	0.609706	0.00353689	1.49462
NDNL2	0.712692	0.00812313	1.48972
SMG9	0.576916	0.00295562	1.45922
NTC	0.729092	0.0101123	1.45465
TAOK1	0.574682	0.00295562	1.45357
KEAP1	0.559906	0.00295562	1.4162
CYCS	0.556032	0.00295562	1.4064
CTSD	0.537286	0.00295562	1.35898
MAP3K12	0.535009	0.00295562	1.35323
KMT2E	0.527146	0.00295562	1.33334
GRIN2C	0.941624	0.0394379	1.32212
NDUFB6	0.530546	0.0032761	1.31822
NDUFS8	0.535516	0.00353689	1.31275
NDUFA5	0.525292	0.00319314	1.31101
MAP4K4	0.513499	0.00295562	1.29882
AARS2	0.519066	0.00319314	1.29547
NDUFB7	0.514886	0.0031121	1.29079
UQCRB	0.523189	0.00353689	1.28253
BECN1	0.507966	0.0031121	1.27344
PSIP1	0.502406	0.00295562	1.27076
AIFM1	0.544736	0.00466275	1.26997
KDM2A	0.522299	0.0037211	1.26884
COX18	0.495532	0.00295562	1.25338
COQ6	0.500259	0.00344794	1.23186
MRPL19	0.507552	0.00391399	1.22187
PSAP	0.477759	0.00295562	1.20842
NDUFS5	0.494286	0.00381644	1.19535
GLCCI1	0.474042	0.00303294	1.1937
SDHC	0.481189	0.00336102	1.19023
FAM161B	0.478309	0.00344794	1.17781
NDUFA8	0.479706	0.0037211	1.16536
FLCN	0.468569	0.0032761	1.16423
RPAP3	0.815726	0.0379437	1.15903
LAMTOR5	0.548189	0.00793447	1.15146
LAMTOR3	0.487652	0.00443657	1.14742
MRPS23	0.482719	0.00422039	1.14629
MARS2	0.480349	0.00432726	1.13544
DNAJA3	0.698002	0.0239452	1.13131
NDUFA9	0.463032	0.0037211	1.12486
C16orf93	0.452309	0.00336102	1.1188
LAMTOR1	0.462942	0.00391399	1.11448
UBE4B	0.455922	0.00362794	1.11261
NDUFB9	0.449766	0.00362794	1.09758
DDA1	0.449332	0.00362794	1.09652
FAM117B	0.424579	0.00319314	1.05966
PIK3C3	0.452096	0.0047797	1.04913
GADD45GIP1	0.437552	0.0040138	1.04857
C11orf73	0.414756	0.0031121	1.03977
TTI2	0.408322	0.0031121	1.02364
TMEM126B	0.418592	0.00362794	1.02151
SMG8	0.405059	0.0037211	0.984021
HSD17B4	0.398719	0.00344794	0.981822
VHL	0.424559	0.00489931	0.980674
BHMT2	0.502476	0.0125564	0.955275
PQLC2	0.387682	0.00344794	0.954645
HMGCR	1.12157	0.143103	0.946994
FUT5	0.374776	0.0031121	0.939542
NDUFA11	0.374776	0.0031121	0.939542
POLG	0.393009	0.00411592	0.937536
ELOVL6	0.385029	0.0037211	0.935362
KMT2B	0.404526	0.00502162	0.930068
NXT1	0.623636	0.0324392	0.92855
TMEM167A	0.648699	0.0394379	0.910829
G3BP1	0.365969	0.00353689	0.897128
SEL1L	0.393599	0.00540527	0.892361
PPP2R4	0.371669	0.00411592	0.886629
SOCS4	0.391072	0.00595795	0.870098
ZIC2	0.349136	0.00344794	0.859726
NFU1	0.437399	0.0114761	0.848644
PRAF2	0.333582	0.00295562	0.843747
WDR45	0.333582	0.00295562	0.843747
NDUFB2	0.357702	0.00443657	0.841656
LRRC4	0.380622	0.00656105	0.830909
MPHOSPH8	0.342386	0.00391399	0.824252
RANBP3	0.367472	0.0058152	0.821461
UQCRQ	0.339649	0.0040138	0.81395
NTC	0.598369	0.0452353	0.804521
CCS	0.352146	0.00527454	0.802123
FAM53B	0.329819	0.0037211	0.801239
TOP1	0.426476	0.0140326	0.7902
SREBF2	0.317709	0.0032761	0.789393
NDUFB8	0.344836	0.00540527	0.781805
FAF2	0.332902	0.0047797	0.772533
FOXO3	0.365086	0.00774975	0.770591
ASPDH	0.370999	0.00851252	0.767946
NTC	0.604649	0.0544987	0.764043
HEXB	0.311216	0.00353689	0.762907
NUDC	0.930989	0.154259	0.75573
ARIH2	0.333699	0.00610385	0.738942
ANKRD52	0.538829	0.0425764	0.738643
GM2A	0.302679	0.00381644	0.731981
NDUFC2	0.340739	0.0072185	0.729711
GSK3B	0.288449	0.00362794	0.703914
C1GALT1C1	0.286076	0.00362794	0.698122
OAZ3	0.304972	0.00739183	0.649972
NDUFA4	0.270716	0.0040138	0.648755
HYOU1	0.376999	0.0229731	0.617818
NPLOC4	0.331072	0.0137257	0.616611
MIDN	0.264422	0.00527454	0.602305
CDK7	0.573612	0.0901707	0.599387
NTC	0.528328	0.0767675	0.588992
LARS2	0.414446	0.0379437	0.588869
MRPS10	0.330136	0.0167143	0.586622
HSD17B10	0.571356	0.0963623	0.58055
LPHN1	0.388056	0.0330875	0.574454
COX4I1	0.283576	0.00955998	0.572693
NDUFS2	0.281492	0.00978277	0.56567
C12orf45	1.17652	0.330925	0.565049
SORBS1	0.239006	0.00432726	0.564959
FBXL5	0.244979	0.00527454	0.558017
GRID2	0.265076	0.00793447	0.556787
SETDB1	0.230686	0.00411592	0.550308
FKBP1A	0.244542	0.00595795	0.544083
CDC7	0.358396	0.0350994	0.521358
ETV1	0.217486	0.00411592	0.518819
MRPS11	0.303099	0.0202598	0.513257
NTC	0.390762	0.0514933	0.503399
RBM33	0.217539	0.00502162	0.500156
METTL6	0.277288	0.0160048	0.497939
RNF11	0.234072	0.00774975	0.494059
UBE2A	0.214116	0.00540527	0.485439
CREB1	0.205496	0.00489931	0.474667
BMPR2	0.246442	0.0120055	0.473322
SEC13	0.249552	0.0143456	0.459995
CHD4	0.274196	0.0215794	0.456799
NTC	0.533042	0.139993	0.455162
SLC16A4	0.312659	0.036498	0.44952
MARCKS	0.189792	0.00432726	0.448629
MXD1	0.258866	0.0190112	0.445506
TMEM261	0.278329	0.0254701	0.443648
CARTPT	0.218822	0.00955998	0.441921
ATP5E	0.308136	0.0379437	0.437818
SNUPN	0.289282	0.0318018	0.433214
RNF183	0.235656	0.0146648	0.432127
WDR26	0.265171	0.0239452	0.429785
PARS2	0.484829	0.132577	0.425452
UBA6	0.241849	0.0178304	0.422955
RPL36A-HNRNPH2	0.508372	0.147489	0.42258
MAPK1	0.189202	0.00595795	0.420957
NTC	0.624379	0.213825	0.418298
AMPD2	0.198522	0.00955998	0.400924
CHMP3	0.331662	0.0627202	0.398855
C11orf52	0.236016	0.0206916	0.397499
TTBK1	0.203119	0.0131295	0.382219
NDUFC1	0.229676	0.0229731	0.376388
SLC35A5	0.192499	0.0112193	0.37538
IPO11	0.252866	0.0357929	0.365695
NTC	0.502462	0.187972	0.364741
NTC	0.526179	0.202757	0.364655
NDUFC1	0.192536	0.0131295	0.362304
NTC	0.328309	0.0788308	0.362225
NTC	0.607249	0.25726	0.35805
DPF2	0.205386	0.0186102	0.355368
TRAPPC1	0.538032	0.221609	0.352095
PPP2R5C	0.184539	0.0134247	0.345475
BCS1L	0.208756	0.0234548	0.340223
DOPEY1	0.182582	0.0140326	0.3383
NTC	0.544689	0.239692	0.337896
BMS1	0.332456	0.0979622	0.335428
BCAS3	0.169662	0.0107209	0.334196
NTC	0.552732	0.26244	0.321121
OXA1L	0.401626	0.168504	0.310613
IRAK4	0.160229	0.0143456	0.295347
MSMO1	0.238486	0.0583689	0.294248
UQCRC1	0.206272	0.0379437	0.293084
MUTYH	0.281929	0.0916878	0.292554
ELN	0.341471	0.140948	0.290572
PLEKHA1	0.167486	0.0198358	0.285154
NTC	0.677559	0.387892	0.278672
CYR61	0.228986	0.0627202	0.275377
DERL1	0.166246	0.0225001	0.273942
ATP6V1B2	0.293032	0.116996	0.273056
RGPD5	0.23959	0.0760854	0.268029
TXN	0.368246	0.189003	0.266437
C9orf72	0.253331	0.0901707	0.264715
LSS	0.244366	0.0857404	0.260693
AMPD2	0.153004	0.0225001	0.252122
NTC	0.195043	0.0514933	0.251264
NTC	0.271502	0.12428	0.245873
NTC	0.710912	0.458711	0.240616
SATB1	0.307622	0.168504	0.237912
NTC	0.448669	0.29786	0.235995
FAM50A	0.228969	0.0932253	0.235944
YKT6	0.175326	0.0459236	0.234579
NTC	0.527442	0.361539	0.233047
NUP160	0.120502	0.0117381	0.232618
SLC1A7	0.211915	0.0801088	0.232326
NTC	0.151949	0.0297108	0.232039
NTC	0.239642	0.108622	0.231034
NTC	0.177716	0.0529782	0.226748
RGPD8	0.154783	0.0357929	0.223848
PIK3R4	0.097479	0.00553892	0.219969
L2HGDH	0.174619	0.0562892	0.2182
TAC1	0.161971	0.0450667	0.218037
NTC	0.114982	0.0131342	0.21635
SRCRB4D	0.249696	0.136713	0.215784
XPO7	0.170159	0.0562892	0.212626
NTC	0.547154	0.415384	0.208767
PDHB	0.169846	0.061608	0.205575
RNF20	0.138752	0.0337469	0.204211
NTC	0.185599	0.0809391	0.202645
TET3	0.099369	0.00934173	0.201677
DLAT	0.178336	0.0747815	0.200843
ARPC4-TTLL3	0.228152	0.138818	0.195653
NTC	0.172179	0.0767675	0.191949
LPXN	0.131106	0.0344175	0.191837
NXF1	0.146746	0.0494898	0.191574
NTC	0.607537	0.485111	0.190863
SLC1A6	0.114252	0.0215794	0.19034
WNK3	0.278091	0.2084	0.189408
TMEM209	0.144026	0.0494898	0.188023
FCGR1B	0.146232	0.0523144	0.187379
NTC	0.531187	0.447648	0.185418
OIP5	0.138439	0.0459236	0.185226
NTC	0.602347	0.492803	0.185117
CA10	0.130709	0.0386847	0.184621
KPNA2	0.148977	0.061608	0.180316
NTC	0.637537	0.524211	0.178825
SERBP1	0.239848	0.18111	0.177981
GRIA2	0.223709	0.16365	0.175854
NPR3	0.098589	0.0182166	0.171499
PIGF	0.110862	0.0287734	0.17084
WNK1	0.21823	0.168504	0.168777
NTC	0.617919	0.540291	0.165214
NTC	0.31441	0.300711	0.164075
PPFIA3	0.10913	0.0330875	0.161549
NUP62	0.466929	0.45324	0.16047
NTC	0.263755	0.252152	0.157814
NTC	0.434049	0.433136	0.157723
NTC	0.109886	0.0378991	0.156188
KPNA4	0.072949	0.00774975	0.153974
UNC50	0.0731157	0.00812313	0.152832
SOX4	0.137266	0.0774078	0.152532
LMAN2L	0.0703423	0.0075689	0.149194
NTC	0.152866	0.108622	0.147375
FOXO1	0.243422	0.249802	0.146638
NTC	0.540752	0.536248	0.146346
ACACA	0.273646	0.292974	0.1459
NTC	0.54039	0.544349	0.142729
NTC	0.657525	0.611264	0.14056
SLC5A7	0.0876957	0.0254701	0.139784
ACSL6	0.121207	0.0709789	0.139251
COMT	0.199146	0.202717	0.13803
VPS16	0.068129	0.0107209	0.134198
P4HB	0.0795457	0.0211314	0.133245
LPXN	0.086211	0.0324392	0.128362
TP53INP2	0.215403	0.254735	0.12793
PRKAB1	0.140111	0.124597	0.126729
SYT2	0.072059	0.0178304	0.12602
NTC	0.074409	0.0206255	0.125423
NTC	0.531535	0.581541	0.125134
PSTK	0.232604	0.296632	0.122764
NTC	0.686436	0.663719	0.122197
NTC	0.461721	0.544349	0.121951
TARS2	0.0759223	0.0259967	0.120343
NTC	0.231854	0.30358	0.120037
KIAA0895	0.112947	0.0932253	0.116388
NTC	0.121286	0.114125	0.114326
IPO5	0.141194	0.158902	0.112796
FOXO3	0.12426	0.124597	0.112393
XPOT	0.061259	0.0149902	0.111748
SATB1	0.197557	0.275139	0.11072
TTC4	0.311104	0.443738	0.10978
PPP2R2B	0.0917967	0.063849	0.109683
NTC	0.0957917	0.0718012	0.109573
NTC	0.11587	0.114125	0.109222
NTC	0.061379	0.0172128	0.108282
NUP54	0.0752223	0.0394379	0.105619
HBEGF	0.132089	0.158902	0.105522
NTC	0.0625703	0.0206255	0.105468
HRAS	0.0957613	0.0814877	0.104275
KPNA1	0.0859	0.061608	0.10397
ZFAND3	0.107808	0.109764	0.103446
ALDH1L2	0.103863	0.101226	0.103313
NTC	0.114617	0.128842	0.102002
GRIN2B	0.691438	0.712084	0.101966
NTC	0.161432	0.234832	0.10158
UBA1	0.0937953	0.0857404	0.100062
NTC	0.587266	0.677107	0.0994491
PIGS	0.0799937	0.0594325	0.0980703
PCID2	0.0581723	0.0206916	0.0979742
CMTR1	0.243561	0.397963	0.0974628
VWC2	0.0786227	0.0583689	0.0970061
INPP5F	0.120846	0.158902	0.0965401
GRIK1	0.14137	0.2084	0.0962875
NTC	0.128262	0.177909	0.0961713
NTC	0.0626947	0.0292539	0.0961621
NTC	0.537719	0.663719	0.0957225
NTC	0.045883	0.00861211	0.0947434
VPS41	0.0998723	0.115153	0.0937525
NTC	0.150449	0.239692	0.0933304
CCNH	0.0618557	0.0311752	0.0931665
NTC	0.140965	0.222988	0.0918694
NTC	0.0911223	0.098248	0.0918218
NTC	0.474856	0.641643	0.0915079
NTC	0.158516	0.265057	0.0914098
NTC	0.142058	0.227673	0.091299
NTC	0.0684157	0.0486278	0.0898377
PDHX	0.0906693	0.10289	0.0895476
CDKN2A	0.211062	0.38048	0.0885761
NTC	0.067239	0.0514933	0.0866206
NTC	0.196144	0.36802	0.0851517
NTC	0.071519	0.0661923	0.0843347
DCTN2	0.122066	0.205544	0.0838707
NTC	0.148982	0.275703	0.0833644
NTC	0.116276	0.192113	0.083305
NTC	0.307589	0.536248	0.0832442
NPEPPS	0.294794	0.522882	0.0830129
NTC	0.116589	0.194208	0.0829802
GPM6A	0.109046	0.173465	0.0829606
NTC	0.155251	0.292212	0.0829511
JUNB	0.0701423	0.0673363	0.0821893
NTC	0.079659	0.0933662	0.0820336
KMT2B	0.104397	0.16728	0.0810701
NTC	0.594989	0.731652	0.0807373
NTC	0.170433	0.336338	0.0806531
NXF1	0.132034	0.248173	0.0799128
ADRM1	0.0712823	0.0787489	0.0786783
RPL18A	0.535411	0.718008	0.07703
CNTFR	0.0965943	0.161263	0.0765478
C22orf29	0.112292	0.2084	0.0764825
NTC	0.132769	0.267691	0.0759926
NTC	0.059819	0.053734	0.0759552
NTC	0.141479	0.292212	0.0755925
PPP6C	0.145084	0.304039	0.0750188
NTC	0.0610687	0.0592803	0.0749367
LY75-CD302	0.099744	0.18111	0.0740157
DHX9	0.120499	0.244937	0.0736183
NTC	0.0868823	0.144993	0.0728642
NTC	0.089535	0.153629	0.0728391
NTC	0.0511933	0.0378991	0.0727647
NTC	0.133016	0.283876	0.0727424
NTC	0.213826	0.458711	0.0723716
NTC	0.251859	0.516264	0.0723159
VPS41	0.078519	0.122661	0.0715538
GAPDH	0.0710157	0.106282	0.0691365
NTC	0.139964	0.321176	0.0690382
DHX30	0.122762	0.275139	0.0688019
NTC	0.0935593	0.185927	0.0683599
NTC	0.0475123	0.0390465	0.0669172
LEPR	0.0896723	0.18111	0.0665419
NTC	0.085955	0.170152	0.0661134
THG1L	0.0575657	0.0747815	0.0648308
NTC	0.0498163	0.0507639	0.0644845
FADS2	0.11694	0.282182	0.0642553
NTC	0.0672907	0.111347	0.0641498
BBOX1	0.0780317	0.151977	0.0638473
NTC	0.0662157	0.111347	0.0631249
NTC	0.049379	0.0529782	0.0630028
NTC	0.229882	0.53222	0.0629668
AAAS	0.0739873	0.143103	0.0624712
NTC	0.0339663	0.0145509	0.0623999
NTC	0.0795007	0.16637	0.0619251
NTC	0.148314	0.384536	0.0615597
FRMD4B	0.115058	0.30032	0.0601079
NTC	0.148808	0.394659	0.0600852
CHST8	0.0628643	0.111538	0.0598832
NTC	0.133306	0.358326	0.0594172
NTC	0.0534333	0.0777936	0.0592606
NTC	0.078527	0.179889	0.0585023
EIF3L	0.087539	0.217141	0.0580609
ST3GAL3	0.0627143	0.118861	0.0580083
AMN	0.182206	0.482428	0.0576804
PDE10A	0.100742	0.268217	0.0575752
NTC	0.12215	0.339425	0.0573195
NTC	0.0784223	0.194208	0.0558157
NTC	0.0658483	0.144993	0.0552239
STK11	0.114956	0.330925	0.0552098
OAZ3	0.0573377	0.109764	0.0550179
NTC	0.0687857	0.158996	0.0549333
NTC	0.109476	0.315238	0.0548872
NTC	0.0608257	0.128842	0.0541314
NTC	0.0702897	0.172067	0.0537225
USP8	0.227834	0.581219	0.0536913
NTC	0.189218	0.524211	0.0530746
MYH15	0.0387757	0.0433933	0.0528349
POM121	0.113211	0.342904	0.0526234
NTC	0.761322	0.854239	0.05209
TLN2	0.0425457	0.061608	0.0514957
NUP93	0.128036	0.397963	0.0512344
ISL1	0.102052	0.319219	0.0506088
NTC	0.0755577	0.21609	0.0502735
NTC	0.057617	0.135126	0.0500842
FAHD2A	0.0371907	0.0450667	0.050064
NTC	0.0582767	0.138356	0.0500599
DRAXIN	0.104055	0.330925	0.0499746
MYADM	0.044908	0.0774078	0.0499025
NTC	0.0840163	0.25726	0.0495383
ATP5S	0.129852	0.415921	0.0494723
NTC	0.0515857	0.111347	0.0491778
NTC	0.114965	0.374573	0.0490283
NTC	0.033109	0.0330844	0.0490138
NBAS	0.270436	0.659582	0.0488761
NTC	0.0989927	0.321176	0.0488288
NUP210	0.12609	0.415921	0.0480389
NTC	0.0771903	0.239692	0.0478847
NTC	0.066771	0.19632	0.0472095
NDUFB3	0.06843	0.2084	0.0466078
NTC	0.0512957	0.12428	0.0464534
NTC	0.0555527	0.14669	0.0463087
NTC	0.114676	0.394659	0.0463038
NTC	0.100186	0.345653	0.0462216
NTC	0.0888123	0.30358	0.0459805
NTC	0.096283	0.333269	0.0459467
NTC	0.089229	0.306467	0.0458294
NTC	0.12129	0.422432	0.0453918
NTC	0.037274	0.0609495	0.045289
NTC	0.0653057	0.202757	0.0452584
NTC	0.0599957	0.177909	0.0449848
ACTR1A	0.076147	0.25806	0.0447957
NTC	0.0317317	0.0390465	0.0446915
HMGB1	0.0919237	0.326993	0.0446255
NTC	0.550631	0.830289	0.0444747
NTC	0.09792	0.351953	0.0444082
NTC	0.0371257	0.0644049	0.0442197
NTC	0.0611057	0.192113	0.0437788
NTC	0.0743413	0.26244	0.0431901
NTC	0.06394	0.211577	0.0431296
NTC	0.064624	0.21609	0.0429986
TNKS	0.045749	0.115153	0.0429456
NTC	0.050739	0.143311	0.0428095
NTC	0.0800677	0.295027	0.042447
NTC	0.195368	0.611264	0.0417641
NTC	0.105315	0.401497	0.0417382
NTC	0.07229	0.265057	0.0416868
NTC	0.053248	0.168253	0.0412159
FAS	0.0686033	0.251439	0.0411323
SUMO1	0.0901477	0.351043	0.0409848
NTC	0.578289	0.849438	0.0409824
ARPC3	0.299719	0.729907	0.0409813
NTC	0.100588	0.394659	0.0406153
NTC	0.0724337	0.275703	0.0405309
NTC	0.0610917	0.220671	0.0400917
NTC	0.0589247	0.209346	0.0400178
NTC	0.089132	0.358326	0.0397281
GRIA1	0.0648257	0.244937	0.039605
CALB1	0.061749	0.229201	0.039506
KCNK10	0.0514773	0.170971	0.0394871
NTC	0.0630883	0.237253	0.0394168
KPNA5	0.045499	0.140948	0.0387169
NTC	0.0816157	0.336338	0.0386225
NTC	0.073345	0.29786	0.0385786
NTC	0.0515343	0.181885	0.0381459
NTC	0.213243	0.663719	0.0379607
NTC	0.069745	0.289415	0.0375562
NTC	0.0404457	0.118394	0.0374798
NTC	0.037632	0.103332	0.0370964
NTC	0.0519857	0.194208	0.0369999
NTC	0.144968	0.556614	0.0368865
NTC	0.535573	0.854239	0.0366441
NTC	0.0319823	0.0718012	0.0365836
NTC	0.234596	0.704189	0.0357314
NTC	0.0699937	0.309373	0.035663
NTC	0.658683	0.883156	0.0355442
RGPD2	0.0909407	0.406883	0.0355151
NTC	0.123392	0.516264	0.0354294
NTC	0.0844163	0.381197	0.0353579
NTC	0.061124	0.265057	0.0352478
FH	0.015109	0.00466275	0.0352245
NTC	0.12482	0.524211	0.0350113
SUCLG2	0.0936627	0.425077	0.0347987
ISCU	0.0281023	0.0583689	0.0346732
IPO4	0.0661227	0.30032	0.0345435
NTC	0.0362993	0.112729	0.0344105
NTC	0.0412357	0.14669	0.0343741
NTC	0.0585823	0.259841	0.0342878
NTC	0.062279	0.283876	0.0340586
LRRC55	0.090169	0.420485	0.0339261
NTC	0.110251	0.492803	0.0338831
NTC	0.046031	0.183898	0.0338523
NTC	0.124966	0.536248	0.03382
NTC	0.0310723	0.0820103	0.0337486
GPM6A	0.0652013	0.304039	0.0337137
NTC	0.064458	0.306467	0.0331067
NTC	0.0535413	0.244623	0.0327407
NTC	0.0596823	0.283876	0.0326386
URB1	0.0459863	0.197147	0.03243
NTC	0.0497037	0.222988	0.0323928
NTC	0.147129	0.602703	0.0323531
NTC	0.121502	0.544349	0.0320915
ALAD	0.071525	0.359302	0.0317957
NTC	0.0414957	0.172067	0.0317152
PPP2R1A	0.0538963	0.25806	0.0317061
NTC	0.0797177	0.404942	0.0312977
NTC	0.0631507	0.321176	0.0311495
NTC	0.0753407	0.387892	0.0309868
SLC7A11	0.0244623	0.0542714	0.0309553
NTC	0.0436607	0.19632	0.0308696
NTC	0.0916777	0.462432	0.0307076
NTC	0.17239	0.663719	0.0306882
NTC	0.031469	0.108622	0.0303387
NTC	0.068529	0.364771	0.0300143
NTC	0.219533	0.731652	0.0297897
NTC	0.131452	0.594197	0.0297174
NTC	0.0458143	0.225322	0.0296509
GRIA4	0.0354087	0.147489	0.0294331
NTC	0.0484057	0.249625	0.0291747
MAPK8IP1	0.0641867	0.355157	0.028857
NTC	0.0777957	0.425983	0.0288317
ARHGAP35	0.0384343	0.178535	0.0287595
PABPC1	0.127892	0.597642	0.0285915
NTC	0.171306	0.686091	0.0280288
NTC	0.173844	0.690599	0.0279496
NTC	0.028959	0.108622	0.0279188
NTC	0.020168	0.0420446	0.027757
NTC	0.060666	0.348794	0.0277505
C6orf57	0.028829	0.111538	0.0274619
PPCDC	0.103744	0.543743	0.0274512
NTC	0.0551253	0.318198	0.027414
ID3	0.0348227	0.16365	0.0273736
NTC	0.117793	0.585745	0.0273624
NTC	0.0408633	0.218372	0.0270026
NTC	0.053115	0.312296	0.0268461
NTC	0.0629127	0.374573	0.02683
NTC	0.111432	0.57735	0.0265834
NTC	0.066713	0.401497	0.0264396
RAB4A	0.134734	0.636758	0.0264113
NTC	0.0413857	0.234832	0.0260416
NTC	0.0906727	0.516264	0.0260347
NTC	0.082858	0.488949	0.025747
SNX15	0.017279	0.0324392	0.0257272
MYH14	0.133854	0.642433	0.025723
ID1	0.0939693	0.533261	0.0256593
KPNA1	0.068859	0.429699	0.02526
TMCO6	0.029542	0.140948	0.0251385
NTC	0.081481	0.492803	0.0250413
NTC	0.016241	0.0288031	0.0250203
NTC	0.0353333	0.19632	0.0249819
NTC	0.0408523	0.247115	0.0248015
NTC	0.103459	0.57735	0.0246813
NTC	0.038039	0.225322	0.0246187
NTC	0.0252243	0.111347	0.0240469
NTC	0.041854	0.267691	0.0239558
NTC	0.142802	0.681593	0.023773
NTC	0.045995	0.312296	0.0232474
NTC	0.0512557	0.351953	0.0232452
NTC	0.262179	0.815993	0.023154
NTC	0.021082	0.0798793	0.0231389
NTC	0.170473	0.731652	0.0231325
NTC	0.0313243	0.183898	0.0230367
NTC	0.0938153	0.569012	0.0229734
SORBS1	0.0228657	0.0995833	0.0229071
NTC	0.119639	0.646033	0.0227009
ERN1	0.0750483	0.50244	0.0224332
NTC	0.0729383	0.492803	0.0224159
SLC17A8	0.0191873	0.0697472	0.0221896
NTC	0.066198	0.462432	0.0221731
NTC	0.097995	0.594197	0.0221537
BNC2	0.106492	0.619861	0.0221189
GCSH	0.0453473	0.326993	0.0220144
RFWD2	0.0785363	0.528059	0.0217795
NTC	0.0863953	0.560732	0.0217064
NTC	0.161532	0.736264	0.0214784
MTMR6	0.0369643	0.264801	0.0213314
NTC	0.103752	0.624206	0.0212351
NTC	0.069839	0.496673	0.0212261
NTC	0.0387963	0.283876	0.0212166
NTC	0.0417587	0.312296	0.0211062
NTC	0.085366	0.569012	0.0209043
NTC	0.0479607	0.36802	0.0208211
TP53INP2	0.0235283	0.130546	0.0208046
AKT2	0.0165097	0.0552726	0.0207607
NTC	0.0449377	0.345653	0.0207324
NTC	0.034684	0.254697	0.0206014
NTC	0.0284123	0.190034	0.0204901
NTC	0.108557	0.650436	0.0202779
NTC	0.049649	0.391267	0.0202333
NTC	0.054521	0.42955	0.0200084
C16orf72	0.0611923	0.472587	0.0199192
NTC	0.024102	0.150129	0.0198489
NTC	0.0942093	0.619879	0.0195666
SOX4	0.0873713	0.597642	0.0195326
NTC	0.0491093	0.401497	0.0194629
FBXO42	0.0810195	0.575792	0.0194232
NTC	0.0162557	0.0652936	0.0192651
NTC	0.065598	0.512314	0.0190539
NTC	0.0698003	0.536248	0.0188904
NTC	0.0313083	0.249625	0.0188699
RPL10A	0.167286	0.772052	0.0187951
NTC	0.0245423	0.172067	0.0187578
NTC	0.0519157	0.436738	0.0186782
NTC	0.0981943	0.646033	0.0186319
NTC	0.0219587	0.143311	0.018527
HNRNPA2B1	0.0696133	0.543743	0.0184201
NTC	0.067531	0.536248	0.0182762
NTC	0.0496523	0.42955	0.0182217
NTC	0.030148	0.252152	0.0180387
NTC	0.0454223	0.404942	0.0178331
MGEA5	0.117183	0.706177	0.0177047
CACNA1A	0.0554493	0.482428	0.0175535
NTC	0.0793007	0.602703	0.0174379
NTC	0.0493423	0.443994	0.0173992
NTC	0.020389	0.143311	0.0172026
NTC	0.559285	0.931679	0.0171888
NTC	0.0342227	0.318198	0.017019
NTC	0.045049	0.422432	0.0168593
HSP90AA1	0.0809607	0.619861	0.016816
NTC	0.041215	0.394659	0.0166417
NTC	0.0416947	0.401497	0.0165243
TANC2	0.0262383	0.238554	0.0163311
ENC1	0.072456	0.597642	0.0161982
FADS1	0.13978	0.765987	0.0161836
NTC	0.0750733	0.611264	0.0160485
NTC	0.0477113	0.462432	0.015981
NTC	0.1249	0.745516	0.0159301
NTC	0.146731	0.78288	0.0155982
NTC	0.100263	0.699649	0.0155529
NTC	0.0565457	0.53222	0.0154883
NTC	0.0405023	0.415384	0.0154537
NTC	0.0525403	0.50838	0.015437
NTC	0.0797187	0.641643	0.0153623
NTC	0.0121557	0.0544987	0.0153601
AMIGO3	0.0451037	0.458035	0.0152947
NTC	0.0385707	0.404942	0.0151431
NTC	0.0878847	0.677107	0.0148826
NTC	0.044385	0.462432	0.0148668
CHRNA5	0.0599267	0.565011	0.0148584
NTC	0.0178077	0.14669	0.0148445
NTC	0.172683	0.820752	0.0148142
CDH13	0.0604467	0.570389	0.0147386
NBEA	0.0372657	0.402408	0.0147324
SEMA3D	0.0299313	0.323091	0.0146866
NTC	0.0304613	0.330219	0.0146579
NTC	0.0744147	0.637264	0.0145615
NTC	0.024119	0.249625	0.0145368
NTC	0.062997	0.589964	0.0144373
FDPS	0.162059	0.814881	0.014408
GRID1	0.045393	0.482428	0.01437
NTC	0.0756487	0.646033	0.014354
NTC	0.0754393	0.646033	0.0143142
NTC	0.110099	0.745516	0.0140424
NTC	0.0179807	0.16637	0.0140056
NTC	0.00710533	0.0108507	0.0139587
NTC	0.00821203	0.0202926	0.0139002
MRPL30	0.104092	0.735882	0.0138642
SLMAP	0.0616467	0.597642	0.0137817
NTC	0.097222	0.722457	0.0137266
NTC	0.0350527	0.408405	0.0136323
NTC	0.158676	0.820752	0.0136125
UBE2K	0.0182437	0.18111	0.0135378
NTC	0.0530377	0.556614	0.0134952
NTC	0.0758087	0.663719	0.0134952
NTC	0.0212427	0.232428	0.0134617
CDK5	0.105784	0.747878	0.0133466
ATP2B1	0.0785407	0.676913	0.0133101
NTC	0.0599243	0.602703	0.0131771
TKT	0.013908	0.115153	0.0130558
NTC	0.0373697	0.447648	0.0130444
PNO1	0.12695	0.790331	0.0129732
ASS1	0.0630753	0.625471	0.0128543
NTC	0.032449	0.404942	0.0127397
NTC	0.0251607	0.312296	0.012717
NTC	0.650371	0.956048	0.0126954
NTC	0.0367003	0.451318	0.0126806
NTC	0.072667	0.672633	0.0125149
SLC1A2	0.0408757	0.497396	0.0123975
NTC	0.039181	0.488949	0.012175
PIN1	0.0966817	0.753899	0.0118615
NTC	0.02668	0.361539	0.0117884
NTC	0.0673083	0.66817	0.0117866
NTC	0.0339977	0.451318	0.0117468
NTC	0.0264383	0.361539	0.0116816
NTC	0.112152	0.787588	0.0116303
NTC	0.0209783	0.281134	0.0115609
NTC	0.0589283	0.637264	0.0115311
NTC	0.0343207	0.462432	0.0114958
NTC	0.0529733	0.606977	0.0114861
NTC	0.0938177	0.754805	0.0114613
KRAS	0.0138417	0.14972	0.0114155
NTC	0.0773033	0.713303	0.0113424
ATRX	0.12642	0.814881	0.0112395
VANGL2	0.09414	0.759936	0.0112237
NTC	0.217094	0.887992	0.0112001
NTC	0.0214473	0.30358	0.0111039
NTC	0.0340927	0.477485	0.0109451
NTC	0.0475057	0.598443	0.0105927
NTC	0.484139	0.95117	0.010526
NTC	0.0171983	0.244623	0.0105168
NTC	0.0758473	0.72705	0.0105
NTC	0.098234	0.78288	0.0104427
NTC	0.058523	0.663719	0.010418
NTC	0.0760347	0.731652	0.0103176
NTC	0.0204153	0.315238	0.0102355
NTC	0.0340293	0.500559	0.0102273
NTC	0.115463	0.820752	0.00990538
ALDOC	0.0501163	0.636758	0.0098241
SALL3	0.0632027	0.700287	0.00977896
NTC	0.0593047	0.686091	0.00970335
NTC	0.0277873	0.447648	0.00969955
MTMR9	0.0655653	0.712084	0.00966886
CLMP	0.0660083	0.718008	0.00949667
NTC	0.0267357	0.443994	0.00942761
PAM	0.0726727	0.741872	0.00942354
NTC	0.478632	0.956048	0.00934304
NTC	0.0511933	0.659279	0.00926244
NTC	0.129665	0.849438	0.00918912
NTC	0.0195243	0.339425	0.00916191
NTC	0.13357	0.854239	0.00913891
NTC	0.0432573	0.615565	0.00911545
NTC	0.0119957	0.177909	0.00899437
NTC	0.084591	0.78288	0.00899243
HUNK	0.0432107	0.619861	0.0089751
MYADM	0.0419357	0.614273	0.00887522
NTC	0.0787757	0.773488	0.00878714
B3GALT2	0.00869533	0.0979622	0.00877308
NTC	0.043439	0.628546	0.00876004
NTC	0.0685857	0.745516	0.00874763
NTC	0.131846	0.859046	0.00869962
NTC	0.0905217	0.801758	0.00868617
NTC	0.028438	0.496673	0.00864315
NTC	0.13548	0.863859	0.00861075
AGXT	0.018126	0.342904	0.00842546
SERF2	0.0648777	0.741872	0.00841276
NTC	0.0397147	0.624206	0.00812849
NTC	0.0108397	0.177909	0.0081276
NTC	0.00503567	0.0246139	0.00810148
NTC	0.0674773	0.759463	0.00806311
NTC	0.0244363	0.469926	0.00801441
KCNAB1	0.0772867	0.790331	0.00789802
NTC	0.139468	0.878325	0.00785831
NTC	0.020203	0.411886	0.00778267
NTC	0.0709043	0.77818	0.00772289
CSNK1D	0.0508867	0.706177	0.0076883
EMC2	0.10018	0.839614	0.0076057
EIF2AK3	0.014397	0.296632	0.00759848
NTC	0.083253	0.811241	0.00756355
NTC	0.0586863	0.745516	0.00748504
DDX19B	0.0686987	0.778131	0.00748452
LIPT2	0.0231327	0.477493	0.00742634
MAP2K2	0.0231317	0.477493	0.00742602
NTC	0.016862	0.371287	0.00725555
NTC	0.0406827	0.663719	0.00724217
PPP1R17	0.032078	0.597642	0.00717132
NTC	0.0512523	0.72705	0.00709516
NTC	0.0416653	0.677107	0.00705571
NTC	0.0354117	0.632899	0.00703509
NUTF2	0.0183993	0.420485	0.00692275
NTC	0.042837	0.690599	0.00688708
NTC	0.0255903	0.540291	0.00684214
NTC	0.099914	0.854239	0.00683615
NTC	0.12441	0.883156	0.00671346
NTC	0.0110357	0.247115	0.00669976
NTC	0.043028	0.699649	0.00667451
NTC	0.075298	0.815993	0.00664983
NTC	0.0520517	0.745516	0.00663883
NTC	0.0267073	0.573174	0.00645552
TRMT112	0.003569	0.0156601	0.00644278
WDR13	0.0156883	0.389162	0.00643017
NTC	0.036595	0.66817	0.00640826
SLC17A6	0.0239377	0.543743	0.00633405
NTC	0.0187077	0.458711	0.00633182
CADM2	0.0713627	0.821048	0.0061109
NTC	0.029335	0.619879	0.00609268
NTC	0.0520143	0.764129	0.006077
NTC	0.0951287	0.863859	0.00604613
NTC	0.0674963	0.815993	0.00596084
NTC	0.0397343	0.713303	0.00583006
ZNF883	0.02065	0.528059	0.00572661
NTC	0.0136667	0.381197	0.00572429
NTC	0.083626	0.854239	0.00572172
NTC	0.08539	0.859046	0.00563432
ACTN1	0.00972967	0.264801	0.00561479
NTC	0.0476543	0.764129	0.00556761
NTC	0.0370803	0.708741	0.00554397
NTC	0.118255	0.897675	0.00554389
NTC	0.03265	0.677107	0.00552903
KCNIP4	0.0246747	0.597642	0.00551624
NTC	0.0458727	0.759463	0.00548149
NTC	0.025172	0.606977	0.00545799
ARPC3	0.0680867	0.833415	0.0053883
NTC	0.01148	0.34253	0.00534166
NTC	0.00990633	0.289415	0.00533435
TSPO	0.0408537	0.741872	0.00529754
NTC	0.0317467	0.690599	0.00510404
NTC	0.0358517	0.722457	0.00506181
CMIP	0.00645333	0.166063	0.00503183
NTC	0.0101753	0.339425	0.00477484
NTC	0.038055	0.750156	0.00475111
NTC	0.056124	0.825517	0.00467366
FDFT1	0.00536567	0.134633	0.00467268
NTC	0.086199	0.883156	0.00465152
NTC	0.096531	0.897675	0.00452543
NTC	0.040977	0.77818	0.00446321
TPD52L2	0.0579463	0.839614	0.00439931
NTC	0.0358617	0.754805	0.00438105
NTC	0.0122703	0.440357	0.00437063
NTC	0.013174	0.469926	0.00432069
NTC	0.0150377	0.516264	0.00431774
NTC	0.0334043	0.745516	0.00426049
NTC	0.016431	0.556614	0.0041808
NTC	0.0179593	0.585745	0.00417179
NTC	0.056881	0.844642	0.00417093
NTC	0.0401707	0.787588	0.00416574
NTC	0.053449	0.839852	0.00405129
NTC	0.026979	0.708741	0.0040337
NTC	0.14137	0.936549	0.00402475
NTC	0.0308627	0.745516	0.00393632
TRIM49C	0.0725803	0.883266	0.00391269
TNFRSF12A	0.0316173	0.753899	0.00387902
NTC	0.00439	0.131955	0.00386133
NTC	0.003269	0.0680204	0.0038161
NTC	0.0372857	0.792304	0.00376989
NTC	0.0363227	0.787588	0.0037667
NTC	0.0392233	0.806496	0.00366338
NTC	0.04343	0.825517	0.00361658
NTC	0.0317187	0.78288	0.00337185
NTC	0.0138	0.57735	0.00329214
NTC	0.0187323	0.66817	0.00328028
NTC	0.0138447	0.585745	0.00321599
NTC	0.0639483	0.892832	0.0031482
NTC	0.00274533	0.0777936	0.00304473
NTC	0.0109467	0.528208	0.00303436
NTC	0.008614	0.451318	0.00297628
NTC	0.0271723	0.77818	0.00295961
NTC	0.035236	0.825517	0.00293423
ANK2	0.0268947	0.778131	0.00293009
NTC	0.00518233	0.275703	0.00289982
NTC	0.048503	0.873498	0.00284898
NTC	0.0605727	0.897675	0.00283969
NTC	0.023963	0.764129	0.00279967
NTC	0.0294123	0.806496	0.00274705
NTC	0.00381033	0.19632	0.00269404
FBXL5	0.021931	0.753899	0.00269064
NTC	0.102513	0.94142	0.00268752
NTC	0.0179607	0.708741	0.00268534
NTC	0.0185847	0.72705	0.00257278
G3BP2	0.010107	0.559657	0.00254776
NTC	0.0228767	0.77818	0.00249173
HMBS	0.0194668	0.753899	0.00238832
NTC	0.0182103	0.740885	0.00237188
NTC	0.0189493	0.754805	0.00231495
NTC	0.133461	0.960927	0.00231014
NTC	0.0573253	0.912229	0.00228705
NTC	0.0203997	0.773488	0.00227551
H2AFY2	0.000952333	0.00489931	0.00219976
NTC	0.02403	0.811241	0.00218313
NTC	0.200389	0.975574	0.00215216
NTC	0.030149	0.849438	0.00213661
NTC	0.023876	0.815993	0.00210857
SSR1	0.00698833	0.50244	0.00208893
NTC	0.0589877	0.921948	0.00208187
NTC	0.0313763	0.859046	0.00207032
NTC	0.00503833	0.394659	0.00203437
MRPL30	0.00333933	0.254735	0.00198327
NTC	0.03239	0.868676	0.0019804
NTC	0.0169467	0.764129	0.00197993
NTC	0.0905517	0.95117	0.00196875
NTC	0.00254033	0.175946	0.00191699
GAPDH	0.0154397	0.753899	0.00189424
NTC	0.0403193	0.897675	0.0018902
NTC	0.00642767	0.50838	0.00188853
NTC	0.020715	0.811241	0.00188196
NTC	0.0436633	0.907374	0.00184318
POU5F1	0.0662203	0.939897	0.00178263
NTC	0.0441	0.912229	0.00175941
NTC	0.0118093	0.717875	0.00169997
DHX15	0.0171423	0.79645	0.00169438
NTC	0.0965637	0.960927	0.00167146
NTC	0.033595	0.892832	0.0016539
NTC	0.062192	0.94142	0.00163045
NTC	0.0311493	0.887992	0.00160703
GPC2	0.0535377	0.933584	0.00159791
NTC	0.0281473	0.878325	0.00158596
RGPD3	0.0519147	0.933584	0.00154947
NTC	0.032906	0.897675	0.00154265
NTC	0.077471	0.956048	0.00151226
NTC	0.00969567	0.699649	0.00150399
NTC	0.042308	0.921948	0.00149319
NTC	0.012446	0.759463	0.00148722
NTC	0.0981863	0.965808	0.0014835
NTC	0.012873	0.768804	0.00146989
NTC	0.008064	0.66817	0.00141211
NTC	0.010539	0.736264	0.00140134
NTC	0.017821	0.835067	0.001395
NTC	0.0489277	0.936549	0.00139295
TMEM194A	0.0460007	0.933584	0.00137295
NTC	0.0276723	0.892832	0.00136232
GRIK4	0.00700433	0.653845	0.00129247
NEURL1B	0.014371	0.821048	0.00123061
NTC	0.011789	0.787588	0.00122253
NTC	0.00407067	0.512314	0.00118238
TPD52	0.00931467	0.759936	0.00111052
NTC	0.0335693	0.926812	0.00110806
NTC	0.167587	0.985343	0.00107468
NTC	0.00983133	0.77818	0.00107083
PPP2R2B	0.0444027	0.946214	0.00106614
NTC	0.117482	0.980458	0.00100695
NTC	0.006126	0.690599	0.000984902
NTC	0.0484857	0.956048	0.000946455
UTS2	0.001119	0.143103	0.000944828
IPO9	0.03845	0.946214	0.000923216
NTC	0.107182	0.980458	0.000918662
NTC	0.00603	0.708741	0.00090156
NTC	0.083432	0.975574	0.000896054
NTC	0.0311757	0.936549	0.000887561
NTC	0.035172	0.946294	0.000843206
NTC	0.000609667	0.0592803	0.000748116
NTC	0.00143033	0.318198	0.000711309
NTC	0.0185467	0.921948	0.000654574
NTC	0.00190333	0.485111	0.000597948
NTC	0.0180423	0.926812	0.000595544
NTC	0.00459433	0.745516	0.000585976
PDHA1	0.009479	0.870752	0.000569741
NTC	0.0525273	0.975574	0.00056414
NTC	0.0419667	0.97069	0.000542178
NTC	0.00463967	0.764129	0.000542067
NTC	0.00850667	0.868676	0.000520117
NTC	0.005709	0.815993	0.000504182
DDX19A	0.00162633	0.492379	0.000500423
SLC3A2	0.0263297	0.958856	0.000480424
NTC	0.0371483	0.97069	0.000479929
NTC	0.0747937	0.985343	0.000479628
NTC	0.00905233	0.887992	0.000467019
NTC	0.0122963	0.917087	0.000462211
NTC	0.0538903	0.980458	0.000461898
NTC	0.00204467	0.611264	0.00043709
NTC	0.0243693	0.960927	0.000421819
NTC	0.0110377	0.921948	0.000389556
PFKP	0.0126183	0.933584	0.000376612
NTC	0.0331247	0.975574	0.000355757
PRKAG1	0.00684433	0.89581	0.000327051
NTC	0.001733	0.650436	0.000323716
NTC	0.006271	0.887992	0.000323528
NTC	0.0121683	0.94142	0.00031901
NTC	0.00273	0.801758	0.000261962
NTC	0.00987267	0.946294	0.000236685
GIGYF2	0.032204	0.984169	0.000223177
NTC	0.0196133	0.975574	0.000210646
NTC	0.000260667	0.162651	0.000205599
NTC	0.00141233	0.731652	0.000191647
NTC	0.00720133	0.94142	0.000188793
NTC	0.044089	0.990228	0.000188027
PPP1CA	0.000616333	0.512608	0.000178869
NTC	0.00242	0.844642	0.000177452
NTC	0.000209667	0.144993	0.000175838
NTC	0.039432	0.990228	0.000168166
NTC	0.018713	0.980458	0.000160391
NTC	0.003578	0.902523	0.00015937
ZNF827	0.110565	0.996834	0.00015228
NTC	0.015212	0.985343	9.75e-05
NTC	0.00179933	0.907374	7.6e-05
NTC	0.034471	0.995114	7.33e-05
GRIK3	0.001181	0.877005	6.73e-05
PLSCR3	0.00513033	0.971509	6.44e-05
NTC	0.00104433	0.868676	6.39e-05
NTC	0.000995667	0.956048	1.94e-05
YJEFN3	0.011803	0.996834	1.63e-05
NTC	-0.100698	1	0
NTC	-0.0268797	1	0
NTC	0	0.194208	0
NTC	-0.0570583	1	0
NTC	-0.013147	1	0
NTC	-0.0863303	1	0
NTC	0.0529327	1	0
NTC	-0.002199	0.995114	-4.68e-06
NTC	-0.00087	0.980458	-7.46e-06
NTC	-0.000571333	0.830289	-4.61e-05
CLU	-0.000503	0.706177	-7.6e-05
NTC	-0.0109803	0.975574	-0.000117928
NTC	-0.00250833	0.887992	-0.000129408
NTC	-0.03436	0.990228	-0.000146536
NTC	-0.00372233	0.907374	-0.000157133
NTC	-0.074596	0.995114	-0.000158678
NTC	-0.004621	0.912229	-0.000184359
NTC	-0.000134	0.0202926	-0.000226817
NTC	-0.0211523	0.975574	-0.000227175
NTC	-0.0162687	0.965808	-0.000245805
NTC	-0.00180333	0.722457	-0.000254608
HSPE1	-0.002031	0.741872	-0.000263362
NTC	-0.00139	0.560732	-0.00034923
NTC	-0.009348	0.917087	-0.000351385
NTC	-0.000957	0.425983	-0.000354672
NTC	-0.00174667	0.619879	-0.000362771
NTC	-0.0091	0.912229	-0.000363054
NTC	-0.088417	0.990228	-0.000377073
MIDN	-0.00087	0.355157	-0.000391134
NTC	-0.00231667	0.66817	-0.000405679
NTC	-0.0634693	0.985343	-0.000407009
NTC	-0.00135767	0.496673	-0.000412635
NTC	-0.00582833	0.849438	-0.000413044
NTC	-0.00389967	0.78288	-0.000414553
NTC	-0.0667067	0.985343	-0.000427769
NTC	-0.00911733	0.892832	-0.00044885
NTC	-0.029713	0.965808	-0.000448936
NTC	-0.002846	0.695118	-0.000449501
NR1H3	-0.00311033	0.694416	-0.000492616
NTC	-0.019435	0.94142	-0.000509516
NTC	-0.00843833	0.868676	-0.000515939
NTC	-0.087305	0.985343	-0.000559859
NTC	-0.044526	0.97069	-0.000575243
HRAS	-0.00361567	0.688563	-0.000585942
NTC	-0.0126527	0.897675	-0.000593165
NTC	-0.001853	0.473697	-0.000601297
NTC	-0.0723553	0.980458	-0.000620163
NTC	-0.0969533	0.985343	-0.000621731
NTC	-0.154422	0.990228	-0.000658565
NTC	-0.058224	0.97069	-0.000752211
NTC	-0.00251933	0.500559	-0.000757172
NTC	-0.001451	0.292212	-0.000775272
STC1	-0.009227	0.821048	-0.000790123
NTC	-0.0103803	0.835067	-0.000812556
NTC	-0.024675	0.926812	-0.000814475
NTC	-0.00788867	0.787588	-0.000818062
NTC	-0.008091	0.787588	-0.000839044
NTC	-0.0107457	0.835067	-0.000841154
NTC	-0.0454827	0.956048	-0.000887836
NTC	-0.0165917	0.883156	-0.000895328
NTC	-0.00630233	0.717875	-0.000907228
NTC	-0.0469813	0.956048	-0.00091709
NTC	-0.00340767	0.52023	-0.000967113
NTC	-0.00543167	0.654852	-0.00099865
NTC	-0.11778	0.980458	-0.0010095
NTC	-0.00125467	0.148402	-0.00103957
NTC	-0.0340943	0.931679	-0.00104784
NAALAD2	-0.015428	0.852042	-0.00107285
NTC	-0.0496077	0.95117	-0.00107856
NTC	-0.0227787	0.892832	-0.0011214
NTC	-0.040821	0.936549	-0.00116216
RIPK2	-0.009691	0.741872	-0.00125664
NTC	-0.0837287	0.965808	-0.00126506
NTC	-0.0360047	0.921948	-0.00127073
NTC	-0.030229	0.907374	-0.00127607
NTC	-0.0452357	0.936549	-0.00128784
MPHOSPH8	-0.0543903	0.946214	-0.00130596
NTC	-0.00613633	0.611264	-0.00131177
NTC	-0.0551107	0.946294	-0.00132121
FLT3	-0.106417	0.971509	-0.00133586
NTC	-0.023922	0.878325	-0.00134788
NTC	-0.0202037	0.854239	-0.00138234
NTC	-0.008599	0.690599	-0.0013825
MAD2L1	-0.013471	0.784224	-0.00142199
NTC	-0.032167	0.902523	-0.00143277
NTC	-0.01559	0.801758	-0.00149597
NTC	-0.0472817	0.926812	-0.00156068
NTC	-0.0199293	0.830289	-0.0016097
NTC	-0.050454	0.926812	-0.00166539
NTC	-0.0422323	0.912229	-0.0016849
NTC	-0.0704107	0.946294	-0.00168801
NTC	-0.00518267	0.466171	-0.00171782
NTC	-0.004264	0.394659	-0.00172171
NTC	-0.00879767	0.632899	-0.0017478
ANXA6	-0.029277	0.870752	-0.00175971
NTC	-0.0127993	0.72705	-0.00177189
NTC	-0.0473083	0.917087	-0.00177829
NTC	-0.00125667	0.0362319	-0.00181074
NTC	-0.005343	0.455006	-0.00182721
NTC	-0.0365013	0.887992	-0.00188314
WDHD1	-0.010731	0.665339	-0.00189892
NTC	-0.02371	0.830289	-0.00191507
FHAD1	-0.0363397	0.883266	-0.00195901
NTC	-0.113194	0.960927	-0.00195933
NTC	-0.0302587	0.859046	-0.00199657
NTC	-0.0772767	0.94142	-0.00202592
NTC	-0.0191857	0.78288	-0.00203953
NTC	-0.015664	0.740885	-0.00204022
NTC	-0.0270157	0.839852	-0.00204772
NTC	-0.105756	0.956048	-0.00206438
NTC	-0.0144833	0.717875	-0.00208489
NTC	-0.02031	0.78288	-0.00215905
NTC	-0.0121433	0.663719	-0.00216171
NTC	-0.0386933	0.878325	-0.00218017
NTC	-0.0146597	0.704189	-0.00223282
NTC	-0.010717	0.615565	-0.00225835
NTC	-0.023924	0.801758	-0.00229567
CDH10	-0.014185	0.688563	-0.00229877
NTC	-0.106931	0.95117	-0.00232486
LOC100130705	-0.0265403	0.814881	-0.00235959
NTC	-0.005472	0.36802	-0.00237555
NTC	-0.00928333	0.552511	-0.00239194
NTC	-0.00514467	0.34253	-0.00239382
NTC	-0.00428567	0.275703	-0.00239808
GLB1L2	-0.0283027	0.821048	-0.0024236
EMC4	-0.00455	0.289346	-0.00245055
NTC	-0.0336553	0.844642	-0.00246786
NTC	-0.01225	0.628546	-0.00247037
NTC	-0.113966	0.95117	-0.00247781
NTC	-0.027504	0.811241	-0.00249874
SGK1	-0.0531873	0.89581	-0.00254152
NTC	-0.0192113	0.736264	-0.00255447
NTC	-0.0119777	0.611264	-0.00256048
NTC	-0.0186793	0.72705	-0.00258589
NTC	-0.0195193	0.736264	-0.00259542
NTC	-0.0124413	0.615565	-0.00262171
NTC	-0.0352307	0.835067	-0.0027578
NTC	-0.00835733	0.466171	-0.00277008
NTC	-0.025799	0.77818	-0.00281002
NTC	-0.0125587	0.594197	-0.00283914
NTC	-0.0173683	0.686091	-0.00284178
NTC	-0.0249383	0.764129	-0.00291362
NTC	-0.0731107	0.912229	-0.00291682
NTC	-0.0398843	0.844642	-0.00292461
NTC	-0.0229553	0.745516	-0.00292779
NTC	-0.0133767	0.598443	-0.00298269
NTC	-0.0709673	0.907374	-0.00299578
NTC	-0.115228	0.94142	-0.00302086
NTC	-0.0164977	0.654852	-0.00303321
NTC	-0.077041	0.912229	-0.00307363
NTC	-0.0109877	0.524211	-0.00308197
NTC	-0.0352283	0.815993	-0.00311114
NTC	-0.0635403	0.892832	-0.00312812
NTC	-0.0311283	0.792304	-0.00314733
NTC	-0.084873	0.917087	-0.00319032
PHLDA1	-0.0181057	0.665339	-0.00320392
ASNA1	-0.107448	0.933584	-0.00320693
NTC	-0.0691377	0.897675	-0.00324122
NTC	-0.0216807	0.708741	-0.00324153
NTC	-0.0511873	0.863859	-0.00325333
NTC	-0.0695027	0.897675	-0.00325833
NTC	-0.0226647	0.717875	-0.0032626
NTC	-0.190372	0.960927	-0.00329522
NUP88	-0.101308	0.927276	-0.00332198
NTC	-0.00499333	0.21609	-0.0033224
NUP214	-0.00704767	0.334887	-0.00334835
NTC	-0.0527233	0.863859	-0.00335096
TTC7B	-0.0179917	0.648129	-0.00338853
NTC	-0.0395917	0.820752	-0.00339649
NTC	-0.0353963	0.801758	-0.00339652
NTC	-0.103364	0.926812	-0.00341185
NTC	-0.0019203	0.0161007	-0.0034434
PRKCZ	-0.006819	0.307789	-0.00348961
PRKAG3	-0.00346267	0.0963623	-0.00351839
NTC	-0.012878	0.528208	-0.00356972
NTC	-0.061022	0.873498	-0.00358432
TXNDC15	-0.0709997	0.889534	-0.00360942
HSBP1	-0.0463247	0.833415	-0.00366608
NTC	-0.0714137	0.887992	-0.00368431
NTC	-0.008791	0.377876	-0.00371552
ARPC4-TTLL3	-0.0781567	0.89581	-0.00373466
NTC	-0.17341	0.95117	-0.00377024
DIS3	-0.00558767	0.2084	-0.00380577
NTC	-0.004517	0.143311	-0.00381108
TMEM158	-0.00266767	0.036498	-0.00383539
NTC	-0.007604	0.30358	-0.00393679
ARF1	-0.165667	0.946214	-0.00397781
NTC	-0.034583	0.764129	-0.00404044
NTC	-0.020947	0.637264	-0.00409892
NTC	-0.023292	0.663719	-0.00414635
NTC	-0.020307	0.624206	-0.00415628
NTC	-0.0806627	0.887992	-0.00416147
NTC	-0.063416	0.859046	-0.0041844
NTC	-0.111418	0.917087	-0.00418814
NTC	-0.0777623	0.883156	-0.00419625
NTC	-0.0223737	0.646033	-0.00424529
NTC	-0.0911203	0.897675	-0.00427178
TLN2	-0.043234	0.79645	-0.00427332
NTC	-0.070337	0.868676	-0.00430056
NTC	-0.00785433	0.281134	-0.00432842
NTC	-0.0379653	0.768804	-0.00433504
NTC	-0.097464	0.902523	-0.00434121
NTC	-0.005197	0.144993	-0.00435848
NTC	-0.0188087	0.585745	-0.00436909
NTC	-0.00619933	0.19632	-0.00438315
NTC	-0.0112053	0.404942	-0.00439929
NTC	-0.134527	0.926812	-0.00444048
PPCDC	-0.018885	0.581219	-0.00445044
NTC	-0.0197227	0.594197	-0.0044587
NTC	-0.01954	0.589964	-0.00447807
NTC	-0.0538233	0.825517	-0.00448207
NTC	-0.009628	0.339425	-0.004518
NTC	-0.0164237	0.528208	-0.00455256
NTC	-0.031122	0.713303	-0.00456641
NTC	-0.045221	0.792304	-0.00457222
NTC	-0.004199	0.0798793	-0.00460868
NTC	-0.0855917	0.883156	-0.00461874
NTC	-0.0294227	0.695118	-0.00464705
NTC	-0.117725	0.912229	-0.00469677
NTC	-0.056526	0.825517	-0.00470713
NTC	-0.00864067	0.281134	-0.00476176
EIF1	-0.0263537	0.659582	-0.00476293
NTC	-0.0278813	0.672633	-0.00480178
PAM	-0.00683067	0.197147	-0.00481706
NTC	-0.00756033	0.225322	-0.00489303
NTC	-0.0166173	0.492803	-0.00510695
PSTK	-0.064993	0.833415	-0.00514347
TFG	-0.0141243	0.425077	-0.00524765
NTC	-0.0363817	0.713303	-0.00533814
SGK1	-0.0136963	0.406883	-0.00534883
NTC	-0.059017	0.811241	-0.0053617
WDR47	-0.0809513	0.85827	-0.00537324
NTC	-0.071767	0.839852	-0.00543975
NTC	-0.021715	0.560732	-0.00545578
PFDN1	-0.0195843	0.522882	-0.00551487
NTC	-0.0997727	0.878325	-0.00562168
NTC	-0.01542	0.418899	-0.00582707
NTC	-0.00716933	0.151871	-0.00586827
NTC	-0.00224767	0.00229133	-0.00593364
NTC	-0.0290947	0.624206	-0.00595487
NTC	-0.0143433	0.381197	-0.00600772
NTC	-0.029844	0.624206	-0.00610824
NTC	-0.0972187	0.863859	-0.00617896
NTC	-0.0779903	0.830289	-0.00629932
NTC	-0.016725	0.415384	-0.00638143
NTC	-0.0457287	0.722457	-0.00645632
NTC	-0.053044	0.754805	-0.00648014
NTC	-0.0195757	0.466171	-0.00648845
BCL11A	-0.0360173	0.659582	-0.00650945
NTC	-0.083189	0.835067	-0.0065119
NTC	-0.029729	0.602703	-0.0065373
NTC	-0.063658	0.787588	-0.0066014
NTC	-0.0349	0.641643	-0.00672547
CYP3A7-CYP3AP1	-0.0190907	0.443738	-0.0067366
MYO1B	-0.013529	0.315379	-0.0067803
SEPHS2	-0.009566	0.194404	-0.00680424
NTC	-0.0964617	0.849438	-0.00683608
NTC	-0.100613	0.854239	-0.006884
NTC	-0.0371723	0.650436	-0.00694361
NTC	-0.0297473	0.57735	-0.00709654
NTC	-0.108656	0.859046	-0.00716951
PRAF2	-0.00427433	0.0206916	-0.00719886
NTC	-0.064058	0.768804	-0.0073144
NTC	-0.0170857	0.371287	-0.00735179
NTC	-0.069302	0.78288	-0.00736714
NTC	-0.11656	0.863859	-0.00740824
NTC	-0.04554	0.686091	-0.00745119
SLC1A3	-0.044971	0.682728	-0.00745404
NTC	-0.0321007	0.585745	-0.0074567
BRD2	-0.006762	0.0774078	-0.00751404
NTC	-0.026212	0.516264	-0.00752621
NTC	-0.0446373	0.677107	-0.007559
PPP1R15B	-0.14903	0.889534	-0.00757627
EIF2AK1	-0.026496	0.512608	-0.00768953
NTC	-0.0370633	0.619879	-0.0076978
CHST2	-0.0194037	0.393548	-0.00785854
NTC	-0.145754	0.883156	-0.00786524
NTC	-0.0152777	0.30358	-0.00790966
HS3ST4	-0.0182633	0.367683	-0.0079359
NTC	-0.019187	0.384536	-0.00796382
NTC	-0.029673	0.536248	-0.00803053
NTC	-0.0143647	0.275703	-0.00803788
NTC	-0.144802	0.878325	-0.00815883
RAB3A	-0.103412	0.833415	-0.00818388
NTC	-0.031814	0.552511	-0.00819717
CDC73	-0.124298	0.85827	-0.0082504
NTC	-0.074072	0.773488	-0.00826246
NTC	-0.0169267	0.321176	-0.0083492
NTC	-0.0402723	0.619879	-0.00836429
NTC	-0.114935	0.844642	-0.00842785
NTC	-0.0273043	0.488949	-0.00848445
CAMKK2	-0.0207777	0.384806	-0.0086177
NTC	-0.0502707	0.672633	-0.00865771
NTC	-0.11472	0.839852	-0.00869547
IRX3	-0.025311	0.448475	-0.00881486
NTC	-0.041264	0.611264	-0.00882104
NTC	-0.037584	0.581541	-0.00884802
NTC	-0.0467233	0.646033	-0.00886552
ARHGEF2	-0.0230683	0.411387	-0.00889859
OPRK1	-0.123839	0.845823	-0.0090056
NTC	-0.0579037	0.695118	-0.00914538
NTC	-0.0316033	0.512314	-0.00917963
NTC	-0.0686733	0.731652	-0.00931866
NTC	-0.0431933	0.606977	-0.00936551
NTC	-0.119689	0.835067	-0.00936909
NTC	-0.0929483	0.792304	-0.00939785
NTC	-0.0740303	0.745516	-0.00944206
NTC	-0.0168043	0.273014	-0.00947453
NTC	-0.00669767	0.0384691	-0.00947645
NTC	-0.0299707	0.477485	-0.00962178
NR4A1	-0.0217677	0.359302	-0.0096766
CYBRD1	-0.0279173	0.443738	-0.0098513
RANBP17	-0.009567	0.0932253	-0.00985847
NTC	-0.006227	0.0258114	-0.00988965
NTC	-0.0155223	0.230042	-0.00990625
MAB21L1	-0.0198127	0.315379	-0.00992947
FKBP4	-0.00729333	0.0433933	-0.00993773
NTC	-0.0355363	0.524211	-0.00996773
NTC	-0.0357983	0.52023	-0.0101597
WARS	-0.0485473	0.614273	-0.0102745
NTC	-0.123557	0.825517	-0.010289
NTC	-0.0314423	0.466171	-0.0104217
NTC	-0.0125763	0.14669	-0.0104836
NTC	-0.0929883	0.768804	-0.0106178
GFER	-0.223051	0.89581	-0.0106583
NTC	-0.0741787	0.717875	-0.0106781
NTC	-0.020031	0.292212	-0.0107026
TMSB15A	-0.0563133	0.642433	-0.0108219
NTC	-0.025907	0.381197	-0.0108512
NTC	-0.11657	0.806496	-0.0108874
NTC	-0.0193303	0.273014	-0.0108987
NTC	-0.0343967	0.48129	-0.0109241
NTC	-0.111218	0.797027	-0.010958
NTC	-0.103517	0.78288	-0.0110044
NTC	-0.0119683	0.118394	-0.0110907
NTC	-0.0266847	0.377876	-0.0112783
NTC	-0.300908	0.917087	-0.0113109
SSR4	-0.0279127	0.389162	-0.0114406
NTC	-0.019928	0.265057	-0.0114917
HTR1B	-0.0274343	0.38048	-0.0115133
ARL2	-0.100314	0.765987	-0.0116143
SNX15	-0.100314	0.765987	-0.0116143
NTC	-0.0589747	0.632899	-0.0117162
GSK3A	-0.033656	0.448475	-0.0117211
NTC	-0.113421	0.787588	-0.0117619
NTC	-0.0157177	0.177909	-0.0117851
NTC	-0.026977	0.364771	-0.0118154
NTC	-0.048933	0.573174	-0.0118278
NTC	-0.042964	0.528208	-0.0119094
NTC	-0.0499337	0.57735	-0.0119122
NTC	-0.0368677	0.473697	-0.0119635
NTC	-0.025302	0.333269	-0.0120742
NTC	-0.113696	0.78288	-0.0120864
NTC	-0.0161343	0.175946	-0.0121753
NTC	-0.0615443	0.632899	-0.0122268
FXN	-0.164658	0.842717	-0.012237
NTC	-0.102424	0.759463	-0.012239
NTC	-0.041765	0.50838	-0.0122711
NTC	-0.092894	0.736264	-0.0123518
NTC	-0.0537557	0.585745	-0.012487
NTC	-0.0378043	0.466171	-0.0125304
NTC	-0.035904	0.447648	-0.0125328
CNN3	-0.0312793	0.393548	-0.0126682
NTC	-0.01871	0.209346	-0.0127066
IPO8	-0.005991	0.0075689	-0.0127067
NTC	-0.0687397	0.650436	-0.0128402
NTC	-0.0337827	0.415384	-0.0128898
NTC	-0.0350615	0.425983	-0.0129941
NTC	-0.056433	0.585745	-0.0131089
NTC	-0.0307767	0.374573	-0.0131251
NTC	-0.087914	0.708741	-0.0131442
LEMD3	-0.00961767	0.0425764	-0.0131842
NTC	-0.0888677	0.708741	-0.0132868
NTC	-0.06415	0.619879	-0.0133235
DPF2	-0.0118423	0.0747815	-0.0133369
NTC	-0.0989047	0.731652	-0.0134209
FKBP5	-0.0297387	0.351043	-0.0135204
WRB	-0.032271	0.38048	-0.0135431
NTC	-0.0204063	0.21609	-0.0135777
FABP3	-0.0306023	0.359302	-0.013604
NTC	-0.076711	0.663719	-0.0136558
NTC	-0.0419753	0.469926	-0.0137667
NTC	-0.0792833	0.66817	-0.0138836
NTC	-0.0701703	0.632899	-0.0139404
NTC	-0.11546	0.754805	-0.0141052
NTC	-0.020561	0.204937	-0.0141538
NTC	-0.100367	0.722457	-0.0141705
TELO2	-0.109331	0.741872	-0.014177
NTC	-0.0466843	0.492803	-0.0143473
NTC	-0.0286967	0.315238	-0.0143874
NTC	-0.108733	0.736264	-0.0144578
NTC	-0.0605567	0.573174	-0.0146374
NTC	-0.0288923	0.309373	-0.0147212
IER5	-0.0364303	0.393548	-0.0147544
NTC	-0.13548	0.77818	-0.0147565
NTC	-0.0496977	0.504461	-0.0147688
TPR	-0.0148823	0.101226	-0.0148036
NTC	-0.076935	0.641643	-0.0148259
NTC	-0.0261057	0.267691	-0.014942
NTC	-0.0630513	0.57735	-0.0150416
NAPB	-0.0597847	0.559657	-0.0150704
PCGF3	-0.011116	0.0433933	-0.0151464
NTC	-0.114199	0.736264	-0.0151846
APC	-0.0805033	0.642433	-0.0154705
NTC	-0.091549	0.677107	-0.0155031
NTC	-0.0539923	0.512314	-0.0156828
NTC	-0.0206573	0.172067	-0.0157884
NTC	-0.0320713	0.318198	-0.0159492
STK11	-0.00817767	0.0109676	-0.0160273
NTC	-0.0506033	0.48129	-0.0160713
NTC	-0.0346377	0.34253	-0.016117
NTC	-0.068642	0.581541	-0.0161597
NTC	-0.0768583	0.615565	-0.0161961
NTC	-0.04051	0.398069	-0.0162057
NTC	-0.130628	0.750156	-0.0163088
NTC	-0.0566377	0.512314	-0.0164512
NTC	-0.014617	0.0737552	-0.0165495
NTC	-0.040271	0.387892	-0.016563
NTC	-0.0822893	0.628546	-0.0165947
CREB3L4	-0.0163687	0.0947834	-0.0167495
NTC	-0.0774833	0.606977	-0.0168005
NTC	-0.114611	0.713303	-0.0168164
NTC	-0.055876	0.492803	-0.0171722
NTC	-0.0260077	0.218372	-0.017186
HSP90AB1	-0.012621	0.0433933	-0.0171971
NTC	-0.195288	0.815993	-0.0172465
NTC	-0.068775	0.560732	-0.0172793
NTC	-0.0792427	0.602703	-0.0174252
NTC	-0.0470277	0.425983	-0.0174288
RPRD2	-0.0227677	0.170971	-0.0174646
NTC	-0.0205127	0.139993	-0.0175157
NTC	-0.0713293	0.564865	-0.0176936
NTC	-0.087771	0.628546	-0.0177002
ACAT2	-0.0237673	0.178535	-0.0177846
NTC	-0.0351933	0.312296	-0.0177879
NTC	-0.039389	0.351953	-0.0178635
TNPO1	-0.0411693	0.367683	-0.0178892
PGAM2	-0.041981	0.367683	-0.0182419
NTC	-0.119967	0.704189	-0.0182722
NTC	-0.0387053	0.336338	-0.0183163
NTC	-0.0738717	0.564865	-0.0183243
NTC	-0.116876	0.695118	-0.0184595
NTC	-0.0622177	0.500559	-0.0186992
PHLDA2	-0.0223387	0.138818	-0.0191566
NTC	-0.0397067	0.327186	-0.0192659
NTC	-0.0651107	0.504461	-0.0193491
NTC	-0.0550607	0.443994	-0.0194157
NTC	-0.0491157	0.401497	-0.0194654
NTC	-0.0348187	0.275703	-0.0194831
NTC	-0.0357643	0.283876	-0.0195585
NTC	-0.034214	0.267691	-0.0195829
NTC	-0.0620147	0.48129	-0.0196954
NTC	-0.0776093	0.556614	-0.0197474
ST8SIA2	-0.072334	0.533261	-0.0197515
INPP5K	-0.034614	0.268217	-0.0197824
CLIP3	-0.109996	0.659582	-0.0198797
NTC	-0.044824	0.355131	-0.0201534
NTC	-0.0846297	0.57735	-0.0201893
NTC	-0.034308	0.25726	-0.0202289
NTC	-0.181465	0.773488	-0.0202418
NTC	-0.0123943	0.0230923	-0.0202837
NTC	-0.0381423	0.292212	-0.0203795
SETMAR	-0.017178	0.0649945	-0.0203924
GPX4	-0.0335143	0.244937	-0.0204754
TTBK2	-0.0251827	0.151977	-0.020605
NTC	-0.0541917	0.415384	-0.0206769
NTC	-0.032669	0.225322	-0.0211433
PTMA	-0.110138	0.642433	-0.0211654
EIF4B	-0.123072	0.671116	-0.0213164
NTC	-0.045981	0.34253	-0.021395
NTC	-0.129286	0.681593	-0.0215228
NTC	-0.0204663	0.088681	-0.0215341
NTC	-0.0509667	0.377876	-0.0215411
BTAF1	-0.117112	0.648129	-0.0220567
NTC	-0.052668	0.381197	-0.02206
NTC	-0.0561923	0.404942	-0.0220615
SIAE	-0.0551323	0.397963	-0.0220616
NTC	-0.0383787	0.265057	-0.0221315
NTC	-0.025773	0.138356	-0.0221391
NTC	-0.0314887	0.19632	-0.0222636
NTC	-0.074104	0.500559	-0.0222716
NTC	-0.018767	0.0644049	-0.022353
NTC	-0.018979	0.0661923	-0.0223799
NTC	-0.0361077	0.239692	-0.0223992
NTC	-0.058785	0.415384	-0.0224294
NTC	-0.082094	0.53222	-0.0224863
NTC	-0.0783597	0.516264	-0.0224993
NTC	-0.047961	0.339425	-0.022506
NTC	-0.0375223	0.249625	-0.0226152
NTC	-0.0204577	0.0767675	-0.0228067
NTC	-0.0396027	0.265057	-0.0228373
NTC	-0.0644877	0.440357	-0.0229702
NTC	-0.0305493	0.175946	-0.0230532
PIGK	-0.0186773	0.0552726	-0.0234866
NTC	-0.109275	0.606977	-0.0236938
NTC	-0.0762637	0.488949	-0.0236979
CLU	-0.0135943	0.0178304	-0.0237743
NTC	-0.0643383	0.425983	-0.0238443
NTC	-0.0245977	0.10728	-0.023847
ZNF146	-0.025104	0.110648	-0.0240009
GNG12	-0.0152177	0.0259967	-0.0241212
NTC	-0.0899153	0.536248	-0.0243342
NTC	-0.0946623	0.552511	-0.0243906
NTC	-0.0983403	0.564865	-0.0243939
NTC	-0.100344	0.569012	-0.0245722
NTC	-0.0442477	0.275703	-0.0247592
NTC	-0.076373	0.473697	-0.024783
NTC	-0.0507827	0.321176	-0.0250489
RAN	-0.177007	0.718008	-0.0254662
NTC	-0.0829373	0.485111	-0.0260555
NTC	-0.0196637	0.0458974	-0.0263142
NTC	-0.075502	0.447648	-0.026355
NTC	-0.0304467	0.133533	-0.0266229
NTC	-0.0665583	0.394659	-0.0268748
C6orf106	-0.0153343	0.0170793	-0.0271039
NTC	-0.063348	0.371287	-0.027258
KPNA3	-0.0393547	0.202717	-0.0272771
FAM167A	-0.0955677	0.517732	-0.0273223
NTC	-0.093722	0.50838	-0.0275366
NTC	-0.0403767	0.204937	-0.0277945
GNG2	-0.084253	0.467708	-0.0278056
NTC	-0.0982397	0.52023	-0.0278809
EIF4G1	-0.325694	0.821048	-0.0278897
NTC	-0.0490153	0.267691	-0.0280547
DDX19B	-0.0314683	0.126556	-0.0282497
EEF2	-0.246314	0.765987	-0.028518
NTC	-0.0533957	0.292212	-0.0285294
MAP3K7	-0.0854197	0.462857	-0.0285774
NTC	-0.0350037	0.150129	-0.0288268
NTC	-0.0826413	0.447648	-0.0288471
NTC	-0.0899243	0.477485	-0.0288693
NTC	-0.0572627	0.312296	-0.0289425
NTC	-0.0632483	0.345653	-0.0291802
NTC	-0.116172	0.560732	-0.0291877
PPP1R15A	-0.0673967	0.367683	-0.0292856
NTC	-0.0558977	0.295027	-0.0296335
MAGEL2	-0.0525007	0.271663	-0.0297138
NTC	-0.0954853	0.485111	-0.0299975
NTC	-0.0424323	0.19632	-0.0300012
PACRGL	-0.035372	0.140948	-0.0300994
NTC	-0.0894137	0.458711	-0.030263
NTC	-0.067851	0.355131	-0.0305066
NTC	-0.0208083	0.0341065	-0.0305292
NTC	-0.100709	0.496673	-0.0306083
GNB1L	-0.032381	0.113334	-0.0306207
NTC	-0.0940033	0.469926	-0.0308304
NTC	-0.063592	0.327186	-0.0308551
NTC	-0.0325827	0.108622	-0.0314124
COTL1	-0.092384	0.45324	-0.0317497
NTC	-0.0901687	0.443994	-0.0317955
NTC	-0.067237	0.333269	-0.0320858
NTC	-0.0825877	0.408405	-0.0321191
NTC	-0.0222657	0.0356902	-0.0322285
XRCC5	-0.135261	0.575792	-0.0324267
NTC	-0.119127	0.53222	-0.0326298
NTC	-0.0361743	0.12428	-0.0327595
NTC	-0.0742603	0.361539	-0.0328115
CDKN2A	-0.207632	0.694416	-0.0328849
MAPKAP1	-0.0411777	0.158902	-0.0328956
KTI12	-0.070081	0.338881	-0.0329348
TMEM110-MUSTN1	-0.0243877	0.0442233	-0.0330294
NRBP1	-0.0622743	0.292974	-0.0332029
PRKAA2	-0.051753	0.226142	-0.0334127
MYH10	-0.032071	0.0886739	-0.0337452
SSR3	-0.0315543	0.0828859	-0.0341266
NTC	-0.0452397	0.175946	-0.0341388
NTC	-0.0633077	0.286637	-0.0343551
NTC	-0.118303	0.512314	-0.0343628
GLS	-0.0951143	0.434349	-0.0344467
NTC	-0.126685	0.53222	-0.0347002
NTC	-0.0357017	0.104635	-0.0349992
KCTD8	-0.023131	0.0305591	-0.0350402
NTC	-0.068034	0.30358	-0.035223
GIMAP1-GIMAP5	-0.0843017	0.38048	-0.0353787
PFDN2	-0.188424	0.648129	-0.0354876
NTC	-0.138642	0.552511	-0.0357225
NTC	-0.063531	0.270344	-0.0360909
NTC	-0.0522727	0.200595	-0.0364696
SHMT1	-0.100107	0.429699	-0.0367229
METAP2	-0.151154	0.570389	-0.0368557
NTC	-0.059501	0.239692	-0.0369112
NTC	-0.0641633	0.26244	-0.037277
NTC	-0.139549	0.536248	-0.0377667
NTC	-0.100134	0.418899	-0.0378398
FAM167A	-0.0845637	0.355157	-0.0380181
NTC	-0.075417	0.312296	-0.0381183
ATP5I	-0.021381	0.0160048	-0.0383949
NTC	-0.052319	0.183898	-0.0384766
NTC	-0.0443507	0.135126	-0.0385523
NTC	-0.140964	0.53222	-0.0386114
MCAM	-0.0946843	0.389162	-0.0388082
NTC	-0.138627	0.524211	-0.0388839
NTC	-0.150372	0.548423	-0.0392298
NTC	-0.0348077	0.0718012	-0.0398154
NTC	-0.083445	0.330219	-0.0401536
NTC	-0.0610773	0.218372	-0.0403601
NTC	-0.0554087	0.185927	-0.0404848
NTC	-0.058161	0.200595	-0.0405778
NTC	-0.0797577	0.306467	-0.0409648
NTC	-0.0233443	0.0166486	-0.0415208
NTC	-0.0572927	0.187972	-0.0415891
NTC	-0.0515833	0.155402	-0.0417073
NTC	-0.108818	0.411886	-0.0419191
NUP50	-0.108821	0.411387	-0.0419776
SEC62	-0.029231	0.036498	-0.0420263
NTC	-0.150021	0.52023	-0.0425767
NTC	-0.0517557	0.148402	-0.0428827
NDUFS5	-0.0547383	0.16365	-0.043029
NTC	-0.054484	0.160815	-0.0432424
TMA16	-0.0607043	0.19169	-0.0435494
NTC	-0.064551	0.209346	-0.0438388
NTC	-0.0358477	0.0592803	-0.0439883
NTC	-0.315396	0.722457	-0.04453
NTC	-0.0466297	0.109978	-0.0447036
NTC	-0.0490177	0.119844	-0.045164
UQCRC1	-0.0579283	0.161263	-0.0459063
NR1H3	-0.0961997	0.330925	-0.0462019
NTC	-0.0536177	0.136733	-0.0463324
NTC	-0.0358593	0.0500433	-0.0466406
PPP1R8	-0.0656377	0.19169	-0.0470885
EIF2AK4	-0.025901	0.0146648	-0.0474953
NTC	-0.093702	0.309373	-0.0477429
NTC	-0.146812	0.466171	-0.0486617
NTC	-0.0641267	0.173998	-0.0487013
NTC	-0.077747	0.234832	-0.0489217
NTC	-0.0571883	0.138356	-0.049125
VPS13D	-0.196991	0.559657	-0.0496572
NTC	-0.11412	0.364771	-0.0499823
PPARG	-0.086535	0.261416	-0.0504212
NTC	-0.293423	0.672633	-0.0505338
NTC	-0.0867777	0.259841	-0.0507903
NTC	-0.138464	0.42955	-0.0508144
C9orf64	-0.0421377	0.061608	-0.0510019
LMNB1	-0.13329	0.411387	-0.0514163
PEX7	-0.0994883	0.30032	-0.0519742
PRKAB2	-0.0971077	0.289346	-0.0523005
NTC	-0.0995607	0.29786	-0.0523677
NTC	-0.0749207	0.19632	-0.0529716
GMCL1	-0.059593	0.128539	-0.0530953
NTC	-0.106161	0.312296	-0.0536573
C11orf52	-0.0731383	0.183714	-0.0538195
EMC3	-0.109794	0.323091	-0.0538731
NTC	-0.0645707	0.144993	-0.0541524
NTC	-0.149268	0.433136	-0.0542403
TMX2	-0.0871803	0.238554	-0.0542622
YIPF5	-0.0545843	0.0995833	-0.0546833
NTC	-0.116517	0.333269	-0.0556024
NTC	-0.033357	0.0209632	-0.0559911
PPARG	-0.0365367	0.0281985	-0.0566236
KPNA6	-0.289957	0.636758	-0.0568391
LENG1	-0.146998	0.406883	-0.0574071
NTC	-0.047826	0.0626575	-0.057536
NTC	-0.065077	0.127307	-0.0582536
MVP	-0.120498	0.326993	-0.0584971
NTC	-0.17007	0.447648	-0.0593651
FDFT1	-0.0997587	0.251439	-0.0598121
NTC	-0.125433	0.333269	-0.0598572
NTC	-0.0795467	0.175946	-0.0600276
IRS4	-0.071348	0.143103	-0.0602427
EEF2	-0.070218	0.136713	-0.0606816
KPNB1	-0.168861	0.434349	-0.0611548
NTC	-0.150688	0.391267	-0.0614093
NTC	-0.0662847	0.116957	-0.0617756
TBC1D31	-0.126732	0.323091	-0.0621843
NTC	-0.125777	0.318198	-0.0625491
FAM216A	-0.189957	0.467708	-0.0626905
AMN	-0.0553343	0.0697472	-0.0639927
NTC	-0.157589	0.391267	-0.0642216
NTC	-0.098242	0.220671	-0.0644718
RPS16	-0.219488	0.50751	-0.0646512
CHTOP	-0.0680203	0.111538	-0.0647947
NTC	-0.0441093	0.0335921	-0.0650067
SPIDR	-0.0784343	0.143103	-0.0662261
NTC	-0.147895	0.355131	-0.0664952
NTC	-0.0889367	0.177909	-0.0666849
AASDHPPT	-0.0433943	0.0281985	-0.0672514
ATF3	-0.0979603	0.205544	-0.067308
NTC	-0.182143	0.422432	-0.0681656
HMGB1	-0.0531477	0.0513583	-0.0685281
NTC	-0.136065	0.309373	-0.0693276
NTC	-0.132032	0.295027	-0.0699951
NTC	-0.098559	0.194208	-0.0701477
NTC	-0.178319	0.398069	-0.0713349
MLYCD	-0.115684	0.238554	-0.0720032
TIA1	-0.108447	0.214199	-0.0725707
UBAP2L	-0.0479977	0.0305591	-0.0727097
NUP205	-0.472791	0.700287	-0.073152
NTC	-0.136484	0.286637	-0.0740657
NTC	-0.046901	0.0258114	-0.0744876
NTC	-0.112191	0.211577	-0.0756764
RAE1	-0.402238	0.648129	-0.075757
SERF2	-0.0409243	0.0137257	-0.0762202
NEO1	-0.153001	0.311568	-0.0774867
EFTUD1	-0.541298	0.718008	-0.0778769
NTC	-0.0615477	0.053734	-0.0781502
NTC	-0.0957483	0.148402	-0.0793334
NTC	-0.216865	0.42955	-0.0795863
PAF1	-0.694478	0.765987	-0.0804057
CHORDC1	-0.243928	0.467708	-0.0805023
OPTN	-0.207014	0.406883	-0.0808454
C16orf72	-0.126281	0.223113	-0.0822687
PREB	-0.059151	0.0402035	-0.0825592
IDH3G	-0.0527977	0.0270783	-0.0827539
SYT10	-0.15564	0.292974	-0.0829828
NTC	-0.101818	0.14669	-0.0848753
RAB35	-0.173435	0.323091	-0.0851003
ESPNL	-0.047751	0.0163562	-0.0852985
C7orf26	-0.296688	0.50751	-0.0873909
WDR1	-0.0457243	0.0117381	-0.0882663
FAM76B	-0.130439	0.2084	-0.088842
STUB1	-0.0539143	0.0211314	-0.0903104
NTC	-0.178621	0.306467	-0.0917426
JKAMP	-0.0662343	0.0402035	-0.0924457
BAG4	-0.070432	0.0467942	-0.093661
NUPL1	-0.881994	0.781334	-0.0945175
TIMM44	-0.215071	0.363477	-0.0945285
CACNG4	-0.111748	0.140948	-0.0950908
MAP2	-0.122033	0.166063	-0.0951523
LRFN4	-0.0697037	0.0425764	-0.0955519
NTC	-0.166978	0.265057	-0.0962896
NTC	-0.159232	0.247115	-0.0966699
MDN1	-0.314334	0.48739	-0.0981111
NTC	-0.25763	0.408405	-0.100195
DR1	-0.212278	0.334887	-0.100853
TTC22	-0.147318	0.202717	-0.102108
ZWINT	-0.12109	0.143103	-0.102243
SLC1A3	-0.146494	0.199918	-0.102421
PIGB	-0.168514	0.244937	-0.102953
ESPNL	-0.147258	0.199918	-0.102955
USP22	-0.081596	0.0532854	-0.103904
DNMT1	-0.216374	0.330925	-0.103918
MAPK8IP1	-0.12148	0.138818	-0.104176
NTC	-0.0930607	0.0737552	-0.105364
PPP1R2	-0.237129	0.355157	-0.106608
PLSCR3	-0.0732077	0.0324392	-0.109001
KCNK3	-0.0647543	0.0206916	-0.10906
NTC	-0.126762	0.136733	-0.109539
XRCC4	-0.140808	0.166063	-0.109791
ADAT3	-0.0958343	0.0709789	-0.110101
NTC	-0.154743	0.194208	-0.110136
PRKAG2	-0.113265	0.106282	-0.110268
GLUD1	-0.22314	0.319219	-0.110657
NTC	-0.092991	0.0617987	-0.112428
PGK1	-0.205711	0.282182	-0.113032
RAB3GAP1	-0.0899543	0.0542714	-0.113831
GLRB	-0.112133	0.0947834	-0.114742
NTC	-0.153299	0.177909	-0.114944
NTC	-0.197068	0.25726	-0.116197
PHOX2B	-0.12311	0.113334	-0.116418
BBOX1	-0.192993	0.248173	-0.116808
NTC	-0.287714	0.391267	-0.117251
C20orf166	-0.079571	0.0330875	-0.117792
PRKAA1	-0.113518	0.0916878	-0.117796
NTC	-0.168838	0.19632	-0.119374
RGPD6	-0.153018	0.16365	-0.120285
CAPRIN1	-0.193485	0.238554	-0.120428
SRP9	-0.126454	0.108012	-0.122222
TMTC1	-0.461551	0.53849	-0.124075
LIX1L	-0.0688943	0.0156601	-0.124368
NTC	-0.0886377	0.0390465	-0.124839
SCG2	-0.0889977	0.0386847	-0.125706
OMA1	-0.124058	0.0932253	-0.127837
TNPO3	-0.325778	0.402408	-0.128791
CSE1L	-0.419636	0.492379	-0.129122
MTMR3	-0.107404	0.0594325	-0.131675
PMVK	-0.283371	0.342904	-0.131719
NUP153	-0.0956177	0.0394379	-0.134255
ACSL6	-0.33813	0.397963	-0.135305
MAP2K1	-0.0857877	0.0259967	-0.13598
FSD1L	-0.121104	0.0747815	-0.136388
NTC	-0.140264	0.102042	-0.139033
ACTR8	-0.124288	0.0747815	-0.139973
NTC	-0.0811143	0.0177937	-0.141929
BAX	-0.149459	0.111538	-0.142371
TSC2	-0.102761	0.0372149	-0.146875
PRKCZ	-0.12705	0.0697472	-0.14693
RCC1	-0.352644	0.367683	-0.153233
RASGRF2	-0.0775743	0.00978277	-0.155889
CETN3	-0.0921677	0.0190112	-0.15862
NTC	-0.138935	0.0708402	-0.159736
EGFL8	-0.132511	0.0552726	-0.166631
SPTLC2	-0.202091	0.14972	-0.166669
BAG3	-0.137584	0.0594325	-0.168675
FUS	-0.191497	0.130546	-0.169329
CCDC101	-0.135728	0.0542714	-0.171754
RTN4RL2	-0.0894877	0.0117381	-0.172747
RSRC2	-0.231468	0.175986	-0.174647
C14orf166	-0.177941	0.101226	-0.177
UBXN7	-0.172951	0.0886739	-0.181979
SLC35A1	-0.171076	0.0857404	-0.182506
NTC	-0.108334	0.0190073	-0.186452
PXN	-0.119331	0.0265328	-0.188092
SLC17A7	-0.130144	0.0357929	-0.188215
XPO1	-0.407708	0.330925	-0.19581
RPS12	-0.281861	0.199918	-0.197063
SRR	-0.446225	0.351043	-0.202872
CLCC1	-0.183306	0.0774078	-0.203693
KIF21A	-0.158727	0.0513583	-0.204661
INSIG1	-0.213244	0.108012	-0.206107
COG8	-0.416364	0.319219	-0.206479
PPP1CB	-0.447104	0.342904	-0.207826
CPD	-0.157321	0.0450667	-0.211777
SMAP1	-0.16949	0.0542714	-0.214478
PIGS	-0.126498	0.0198358	-0.215368
GRIA3	-0.175645	0.0583689	-0.216714
GRIK5	-0.175014	0.0573212	-0.217313
MTG2	-0.106318	0.00871341	-0.218994
ELP2	-0.141611	0.0259967	-0.224465
ZC3H13	-0.152814	0.0330875	-0.226216
PARM1	-0.170351	0.0467942	-0.226534
CACNA1C	-0.166044	0.0417726	-0.228993
MMAB	-0.222064	0.0916878	-0.230434
POU5F1	-0.734811	0.472587	-0.239195
YJEFN3	-0.196821	0.0605122	-0.239759
SPAG7	-0.190678	0.0552726	-0.239775
ATF5	-0.171944	0.0402035	-0.239989
SLC1A1	-0.16815	0.036498	-0.241755
NUP107	-0.248471	0.104575	-0.243644
VPS54	-0.184564	0.0459236	-0.24694
NTC	-0.260371	0.109978	-0.249616
TBC1D23	-0.129708	0.0117381	-0.250388
DIP2B	-0.185299	0.0425764	-0.254013
GSR	-0.115391	0.00610385	-0.255521
FAM103A1	-0.339337	0.175986	-0.256037
AMIGO3	-0.181634	0.0386847	-0.256551
NTC	-0.146864	0.0175011	-0.258031
ARFGEF1	-0.108841	0.00362794	-0.265609
AGFG1	-0.17436	0.0299536	-0.265647
PLEKHA5	-0.959187	0.528059	-0.266
EIF4H	-0.209201	0.0523144	-0.268066
POC1B-GALNT4	-0.24301	0.0774078	-0.270037
GRIK2	-0.158511	0.0190112	-0.272796
GRIPAP1	-0.182344	0.0305591	-0.276226
NADK	-0.157371	0.0167143	-0.279634
ZYX	-0.17965	0.0276335	-0.279995
COG2	-0.300058	0.113334	-0.283746
CHP1	-0.260158	0.0801088	-0.285216
ELAVL2	-0.174908	0.0225001	-0.288216
C16orf13	-0.227058	0.0523144	-0.290947
NTC	-0.160304	0.0153085	-0.290963
SUSD3	-0.195004	0.0311752	-0.293714
RANGAP1	-0.522561	0.271663	-0.295754
RASSF8	-0.192004	0.0287734	-0.29588
AGPS	-0.181591	0.0229731	-0.297588
EXOC5	-0.346168	0.136713	-0.299154
RNASEK	-0.583021	0.304039	-0.301463
SYT6	-0.225997	0.0459236	-0.302376
UBE3C	-0.151708	0.0100102	-0.303348
DCTN6	-0.556268	0.282182	-0.305653
NAA25	-0.458318	0.214199	-0.306698
RCC1	-0.217411	0.0386847	-0.307085
RHBDL3	-0.206281	0.0318018	-0.308916
ZNF259	-0.475594	0.220112	-0.312634
CMAS	-0.204148	0.0293584	-0.312809
ATXN7L1	-0.173011	0.0149902	-0.315605
ZNF703	-0.165591	0.0120055	-0.318038
STX7	-0.185594	0.0186102	-0.321124
BIN1	-0.273574	0.063849	-0.326879
ACSL4	-0.184254	0.0167143	-0.327404
ATP5A1	-0.217724	0.0287734	-0.335515
LSM12	-0.220398	0.0287734	-0.339635
TOMM22	-0.224211	0.0305591	-0.339648
C12orf75	-0.297128	0.0697472	-0.34362
UBE2Q1	-0.201814	0.0190112	-0.347321
USP10	-0.156364	0.00567555	-0.351193
NADK	-0.221148	0.0254701	-0.352503
RTTN	-0.251101	0.0394379	-0.352568
GLUL	-0.426661	0.147489	-0.354658
ZC4H2	-0.199128	0.0160048	-0.357583
COG6	-0.152931	0.00454839	-0.358186
RANBP2	-0.525151	0.205544	-0.360828
SMC1A	-0.606671	0.251439	-0.36374
UBLCP1	-0.204634	0.0163562	-0.365542
ARSA	-0.189474	0.0117381	-0.365761
XPO6	-0.205118	0.0163562	-0.366405
FAR1	-0.200228	0.0146648	-0.367162
FASN	-0.250238	0.0337469	-0.368291
PIGT	-0.188094	0.0109676	-0.368644
OSBPL11	-0.206768	0.0160048	-0.371303
MAP1B	-0.240988	0.0287734	-0.371364
RNGTT	-0.642214	0.261416	-0.374198
MAP2	-0.185461	0.00871341	-0.382015
NYAP1	-0.181351	0.00774975	-0.38278
SET	-0.243708	0.0265328	-0.384136
PLAA	-0.221118	0.0182166	-0.384641
ATP1B1	-0.302398	0.0513583	-0.389908
L3MBTL3	-0.204511	0.0117381	-0.394788
IL2RB	-0.168521	0.00443657	-0.396522
LBR	-0.191804	0.00851252	-0.397024
HNRNPA1	-0.221808	0.0160048	-0.398311
VPS13B	-0.237121	0.0206916	-0.399361
C19orf73	-0.214874	0.0137257	-0.400196
ATP5J2	-0.317511	0.0532854	-0.404316
RABGAP1	-0.219438	0.0128401	-0.415051
SLC16A1	-0.455612	0.116996	-0.424553
TCEAL5	-0.39804	0.0857404	-0.424635
TSEN15	-0.218364	0.0112193	-0.425818
RBM14-RBM4	-0.371644	0.0697472	-0.429797
MLLT1	-0.240898	0.0156601	-0.43487
COPS5	-0.500518	0.130546	-0.442576
BRD2	-0.231318	0.0117381	-0.446536
IRS1	-0.233484	0.0120055	-0.448435
RNF41	-0.278544	0.0234548	-0.453963
NUDT5	-0.360351	0.0513583	-0.464633
PITPNB	-0.249898	0.0128401	-0.472664
GLS2	-0.199621	0.00391399	-0.480564
ACTR2	-0.473754	0.0963623	-0.481378
SYNRG	-0.212051	0.00502162	-0.487538
ASCC3	-0.497311	0.104575	-0.487649
SLC22A15	-0.256878	0.0122782	-0.490859
TASP1	-0.243114	0.00912794	-0.495863
PI4KB	-0.251958	0.0107209	-0.496299
PHF21A	-0.227741	0.00656105	-0.497165
ACTR5	-0.263808	0.0128401	-0.498974
ATF6	-0.40679	0.0583689	-0.501904
SERPINH1	-0.309808	0.0234548	-0.504915
FAM60A	-0.302801	0.0202598	-0.512753
CDC37	-0.453774	0.0722284	-0.517889
DHPS	-0.367114	0.0386847	-0.518535
ATP5L	-0.418348	0.0573212	-0.519456
PIGH	-0.278684	0.0131295	-0.524415
RFTN1	-0.254734	0.00812313	-0.532465
UBE2L3	-0.239254	0.00567555	-0.537363
AKT1	-0.374921	0.036498	-0.539036
PIGQ	-0.265988	0.00934173	-0.539841
NUPL2	-0.405998	0.0459236	-0.54321
KLHDC7A	-0.257808	0.0075689	-0.546802
CLINT1	-0.250908	0.00640533	-0.550355
FYN	-0.268351	0.00871341	-0.552753
RAC1	-0.273471	0.00891852	-0.560535
OSBPL9	-0.243374	0.00489931	-0.562162
WDR73	-0.276394	0.00912794	-0.563741
RNF121	-0.246241	0.00489931	-0.568784
FECH	-0.283311	0.00934173	-0.575
WDR11	-0.246444	0.00443657	-0.579872
RPS6KA3	-0.308551	0.0131295	-0.580616
NUP133	-0.479124	0.0594325	-0.587395
PPFIA3	-0.266291	0.00610385	-0.589674
CYB5B	-0.248704	0.0040138	-0.596006
PPP2R1A	-0.518474	0.068533	-0.603556
MTOR	-0.510441	0.0649945	-0.605957
RNF146	-0.257104	0.00411592	-0.613331
TFRC	-0.376424	0.0229731	-0.616877
ARPC5	-0.276201	0.0058152	-0.617429
QSER1	-0.272841	0.00454839	-0.639032
C11orf95	-0.267891	0.00411592	-0.639063
PHOSPHO2-KLHL23	-0.45526	0.0394379	-0.639224
PHOSPHO2	-0.45526	0.0394379	-0.639224
AMBRA1	-0.264481	0.00381644	-0.639605
PIGL	-0.269654	0.00422039	-0.640334
C5orf22	-0.539441	0.0649945	-0.640383
DNAJB14	-0.304568	0.00774975	-0.642855
NIPBL	-0.284568	0.00540527	-0.645167
INO80C	-0.314261	0.00851252	-0.650502
RPTOR	-0.353321	0.0143456	-0.651269
PPP1R37	-0.282488	0.00489931	-0.652508
KIAA0895	-1.1	0.248173	-0.665773
RFK	-0.282988	0.00443657	-0.665856
RBM14-RBM4	-0.300661	0.0058152	-0.672108
USP16	-0.283001	0.00411592	-0.675108
GABARAP	-0.283268	0.00411592	-0.675744
ACVR2B	-0.282308	0.0040138	-0.676534
FNBP1L	-0.381498	0.0167143	-0.677888
MAD1L1	-0.420361	0.0229731	-0.688879
TLK2	-0.289574	0.00411592	-0.690789
RNF111	-0.292674	0.00411592	-0.698184
UBA1	-0.437718	0.0249527	-0.70161
ATF4	-0.318901	0.00595795	-0.709524
XRN2	-0.898958	0.161263	-0.712394
TBCD	-0.369281	0.0114761	-0.716481
HYLS1	-0.315454	0.00514667	-0.721909
BAG6	-0.306871	0.00432726	-0.725378
NFS1	-0.525678	0.0409817	-0.72933
FADS2	-0.344261	0.0075689	-0.730166
ATP5A1	-0.430741	0.0178304	-0.753297
AKT3	-0.321018	0.00411592	-0.765798
TTC3	-0.328181	0.00411592	-0.782887
FLAD1	-0.329091	0.00411592	-0.785057
IPO7	-0.493824	0.0254701	-0.787141
IPO13	-0.694291	0.0722284	-0.792389
ZC3H15	-0.329984	0.00391399	-0.794398
TIAL1	-0.336071	0.0040138	-0.805375
RABIF	-0.366781	0.00595795	-0.816052
PDPK1	-0.411481	0.0102423	-0.818684
SEC63	-0.523148	0.0265328	-0.824595
PIM1	-0.340148	0.0037211	-0.82633
TBRG1	-0.346534	0.00391399	-0.83424
[truncated: 135 more rows]

## Sheet: V337M_TotalTau(DAKO)
gene	epsilon	pvalue	gene score
WDR26	1.16898	0.000131265	4.53781
CUL5	1.15737	0.000131265	4.49273
DOT1L	1.09336	0.000131265	4.24426
MEN1	1.06733	0.000131265	4.14323
UBA6	0.95604	0.000134579	3.70085
WIPI2	0.932347	0.000131265	3.61923
ATG14	0.920667	0.000134579	3.56392
C16orf93	0.918633	0.000134579	3.55605
PDS5B	0.844927	0.000144999	3.24336
DNMT1	0.78615	0.000134579	3.04321
HMBS	0.635683	2.62e-05	2.91242
KEAP1	0.888847	0.000537494	2.9062
PIK3R3	0.900607	0.000616041	2.8913
HDAC3	0.70824	0.000160079	2.68824
KMT2E	0.6925	0.000131265	2.68818
FAM53C	0.774783	0.000457678	2.58734
MAP3K12	0.76754	0.000457678	2.56315
C12orf44	0.683633	0.000190076	2.54385
SMG9	0.639163	0.000144999	2.45351
RNF7	0.79916	0.000920415	2.42626
CTAGE5	1.44863	0.0218357	2.40594
RNF20	0.9715	0.00342842	2.39466
SNRK	0.657337	0.000337983	2.28168
BECN1	0.789003	0.00133072	2.2691
SOCS4	0.581327	0.000137971	2.24404
SMG8	0.57065	0.000141444	2.19667
KIAA1109	0.57456	0.000160079	2.18084
HECTD3	1.04971	0.00881724	2.15681
TAOK1	0.816687	0.00310445	2.04826
PSAP	0.52219	0.000152363	1.99326
RBM14-RBM4	0.562157	0.000306196	1.97542
MAP4K4	0.69621	0.00190437	1.89386
PTEN	0.493267	0.000152363	1.88286
GLCCI1	0.639803	0.00116974	1.87585
PSMG1	0.98438	0.0125567	1.87143
GIGYF2	0.479707	0.000137971	1.85177
TTC4	0.528987	0.000398214	1.79849
MUTYH	0.467097	0.000160079	1.77294
NXT1	0.510853	0.000371267	1.75239
SEL1L	0.501283	0.000398214	1.7043
C11orf73	0.450863	0.000225299	1.64441
SREBF2	0.63237	0.00253877	1.64124
MAP2K7	0.468587	0.000314875	1.64093
SMEK1	0.803097	0.00914023	1.63755
PSIP1	0.43151	0.000176625	1.61943
FAM53B	0.429983	0.000172344	1.61829
SORBS1	0.44438	0.000242289	1.60673
ZIC2	0.449083	0.00028636	1.59114
EDC4	0.500313	0.00073744	1.56712
FAF2	0.44306	0.000293253	1.56522
MSMO1	0.439483	0.000293253	1.55259
CHMP3	0.649503	0.00425202	1.54024
RNF11	0.42563	0.000248089	1.53456
TSC1	0.543503	0.00171565	1.5031
WDR45	0.383803	0.000137971	1.48156
KMT2B	0.474187	0.000766551	1.47731
PIK3C3	0.533477	0.00323053	1.32874
ATRX	0.357177	0.000199572	1.32152
COX17	0.360503	0.000230805	1.31106
BCAS3	0.34306	0.000172344	1.29114
ELOVL6	0.357733	0.000254115	1.28604
MARCKS	0.336963	0.000168161	1.27179
TTBK1	0.33994	0.000248089	1.22562
VPS16	0.359223	0.000389035	1.22496
MRPL41	0.378927	0.000616041	1.2165
LAMTOR1	0.386187	0.000721134	1.21339
COX16	0.335467	0.000279619	1.19206
CTSD	0.321703	0.000225299	1.17333
SELRC1	0.33407	0.000314875	1.16987
UBE4B	0.350773	0.000490426	1.16086
ACACA	0.45116	0.00298287	1.13934
ERAL1	0.311877	0.000266581	1.1147
FAM117B	0.556787	0.0101735	1.10941
COX6C	0.3968	0.00168003	1.10099
UBE2A	0.549183	0.0109189	1.0774
COX7C	0.298717	0.00036267	1.02773
VPS13D	0.373073	0.00202657	1.00478
COX7B	0.440647	0.00535183	1.00093
WARS2	0.352793	0.00151194	0.995042
MRPS35	0.296447	0.000501818	0.978112
MRPS23	0.356573	0.00190437	0.969968
COX18	0.462983	0.0086596	0.954904
NSUN4	0.32283	0.00116974	0.946509
BHMT2	0.404893	0.00486564	0.936462
LAMTOR5	0.47247	0.0105403	0.934142
FBXL5	0.383937	0.00464404	0.895764
HSD17B4	0.312333	0.00135946	0.895345
FKBP1A	0.292917	0.00107262	0.869832
C1GALT1C1	0.284473	0.000900383	0.866384
COX4I1	0.411553	0.00835186	0.855297
SEPSECS	0.32867	0.00280863	0.838603
COX6B1	0.3925	0.00762488	0.831224
COX5A	0.402833	0.00930566	0.818256
ARIH2	0.30655	0.00243763	0.801025
CARS2	0.32368	0.00401123	0.775771
RANBP3	0.25903	0.00110813	0.76554
SERBP1	0.32998	0.0055583	0.744124
SETDB1	0.284977	0.00248773	0.742135
MRPL48	0.23962	0.000900383	0.72978
COX11	0.39208	0.0151626	0.713282
DHX30	0.41485	0.0201945	0.703074
PPP2R5C	0.267443	0.00304311	0.67307
LRPPRC	0.224507	0.00102691	0.67093
STXBP4	0.265553	0.00329531	0.659131
SNUPN	0.217057	0.000940859	0.656917
GSK3B	0.33357	0.0117124	0.644241
FH	0.311213	0.00881724	0.63944
WNK3	0.408897	0.0277364	0.636631
CSNK1D	0.345473	0.0149075	0.63104
COX19	0.398507	0.0286188	0.615035
BNC2	0.288717	0.00762488	0.611435
WDHD1	0.356607	0.0201279	0.604877
PARS2	0.237127	0.00292372	0.600894
FBXO42	0.33199	0.0156845	0.599086
DPH5	0.28667	0.00930566	0.582299
MRPS31	0.28235	0.00930566	0.573524
DOPEY1	0.221267	0.00310445	0.55494
PRAF2	0.383803	0.0358312	0.554879
VHL	0.36831	0.0344366	0.53883
NARS2	0.213533	0.00323053	0.531853
NUPL2	0.331987	0.0273041	0.519151
AMBRA1	0.183337	0.00198506	0.495417
MRPL19	0.27038	0.0149075	0.493875
VPS41	0.304097	0.0244792	0.489961
SRR	0.440753	0.0862903	0.468978
MRPS9	0.285183	0.0232913	0.465649
TNPO3	0.28368	0.0240502	0.459244
MIDN	0.34445	0.0483836	0.453056
FADS1	0.24197	0.0141645	0.447354
PLEKHA1	0.229333	0.0132249	0.430827
NDUFA4	0.1964	0.00820169	0.409709
CDK5	0.28456	0.043104	0.388562
MRPS11	0.2952	0.0498532	0.384441
PPARG	0.321747	0.064439	0.383152
RAE1	0.175403	0.00695514	0.378467
CDC7	0.303133	0.0574672	0.376061
NDUFV2	0.262593	0.0377063	0.373824
MXD1	0.288607	0.0543129	0.365115
PIN1	0.31202	0.0678556	0.364569
TXN	0.27716	0.0491407	0.36268
FLCN	0.316533	0.0716442	0.362373
NTC	0.218363	0.0238584	0.354264
GRIK1	0.318653	0.0786903	0.351818
CMAS	0.204347	0.0214844	0.340825
SOX11	0.43432	0.170372	0.333819
C9orf72	0.245483	0.0463753	0.327404
NDUFB7	0.26749	0.0642334	0.318912
AIFM1	0.261083	0.0633532	0.312838
BBOX1	0.250197	0.0578955	0.309582
PREB	0.249437	0.0582791	0.307926
GRIK5	0.262127	0.0669347	0.307828
COX5B	0.257587	0.0678556	0.300968
MPHOSPH8	0.599373	0.316834	0.299188
PIK3R4	0.3273	0.133584	0.286141
NTC	0.182052	0.030221	0.276663
HSP90AB1	0.16821	0.0236681	0.273482
ST3GAL3	0.22551	0.0716442	0.258168
NTC	0.29278	0.13761	0.252186
SATB1	0.14273	0.0179928	0.24905
YIPF5	0.232203	0.0862903	0.247073
MRPS10	0.268057	0.121309	0.245569
POM121	0.204553	0.0697288	0.236584
PDHA1	0.189593	0.0574672	0.235206
NTC	0.17644	0.0467135	0.234764
NPLOC4	0.22647	0.0920735	0.234592
VPS54	0.233997	0.10197	0.232014
NTC	0.13956	0.0227357	0.229338
NRBP1	0.196097	0.0706812	0.225648
FECH	0.289557	0.166571	0.225391
PSTK	0.299873	0.181288	0.222395
SERF2	0.220227	0.0978452	0.22231
CMTR1	0.198353	0.0766219	0.221292
OAZ3	0.204257	0.084658	0.219031
NTC	0.20305	0.0891438	0.213184
PFKP	0.154777	0.0450425	0.208388
NTC	0.192093	0.0835104	0.207126
NTC	0.146457	0.0397327	0.205164
NTC	0.160737	0.0546989	0.202853
EIF3L	0.151635	0.0477412	0.200326
CREB1	0.140563	0.0382761	0.199188
ALAD	0.210394	0.115512	0.197218
GRIN3A	0.182143	0.0851696	0.194842
DDA1	0.183863	0.0897239	0.192522
NTC	0.168943	0.0731086	0.191925
NTC	0.11172	0.0196388	0.190693
RNASEK	0.282637	0.218845	0.186502
NTC	0.214043	0.139247	0.183267
NTC	0.217627	0.151126	0.178598
RNGTT	0.12929	0.0437422	0.175718
TLN2	0.211073	0.148618	0.174754
DARS2	0.20835	0.145094	0.174671
NPEPPS	0.0622767	0.00168003	0.172798
AARS2	0.06376	0.00198506	0.172294
MAP2K2	0.217693	0.162834	0.171598
RASGRF2	0.118347	0.0360398	0.1708
NTC	0.141848	0.064677	0.168693
CNTFR	0.149477	0.0776505	0.165898
FADS2	0.0500433	0.000507935	0.164852
NTC	0.163803	0.0987902	0.164669
CCNC	0.0581133	0.00151194	0.163907
SYT2	0.15491	0.0885674	0.163078
OPA1	0.248796	0.221157	0.163036
NTC	0.15202	0.0857282	0.162187
GRIK3	0.124247	0.0498532	0.161807
NTC	0.185427	0.140898	0.157816
AMN	0.29919	0.302484	0.155369
NTC	0.101987	0.0311708	0.153618
NTC	0.178053	0.140898	0.15154
NTC	0.109387	0.044064	0.148319
MYADM	0.112267	0.0488752	0.147172
NTC	0.0866767	0.0213104	0.144872
NTC	0.124513	0.0740986	0.140724
NTC	0.181549	0.169415	0.139983
PPP2R4	0.231835	0.257955	0.136425
NTC	0.184007	0.183173	0.135639
SLC1A3	0.22206	0.247691	0.134588
NTC	0.0910413	0.0346993	0.132891
NTC	0.112162	0.0655723	0.132719
HMGCR	0.270437	0.328304	0.130817
SNX15	0.158707	0.152283	0.129719
NTC	0.133773	0.107899	0.129357
IPO5	0.115106	0.0756044	0.129086
NTC	0.139377	0.119108	0.128792
NTC	0.143697	0.131211	0.126745
NTC	0.170371	0.185204	0.124771
NUP205	0.159629	0.168463	0.123472
INPP5F	0.24093	0.31038	0.122418
C9orf64	0.15499	0.166571	0.120644
NTC	0.18769	0.231778	0.11917
NTC	0.14308	0.147656	0.118864
MAP3K7	0.206573	0.271116	0.117095
SPTLC2	0.0554967	0.00805394	0.11621
CPOX	0.303621	0.417056	0.115317
NTC	0.15623	0.185204	0.114415
METTL6	0.166093	0.20977	0.112654
NDUFC1	0.168793	0.2174	0.111866
TMCO6	0.140927	0.16099	0.111783
NTC	0.09357	0.0664778	0.110162
NTC	0.115005	0.112	0.109345
ANXA6	0.102188	0.0920735	0.105853
NTC	0.116223	0.12354	0.105553
NTC	0.141358	0.181158	0.104879
NTC	0.0898467	0.0750996	0.10102
NTC	0.105027	0.109252	0.10099
NTC	0.0334533	0.000993814	0.10045
RHBDL3	0.26399	0.420594	0.0992965
NTC	0.16996	0.261856	0.0989062
NTC	0.14133	0.19989	0.0988192
NTC	0.162109	0.246495	0.0985933
SLC16A4	0.139333	0.200971	0.0970963
NTC	0.138051	0.19989	0.0965265
NTC	0.0790333	0.0603505	0.0963669
IRX3	0.0597567	0.0244376	0.0963242
NTC	0.0664333	0.0357681	0.0960961
LEMD3	0.257043	0.424149	0.0957439
NTC	0.169904	0.275151	0.0952188
NTC	0.14031	0.210889	0.094842
GLUD1	0.208687	0.353225	0.0943157
NTC	0.0593533	0.02709	0.093018
NTC	0.145534	0.241518	0.089802
NTC	0.153071	0.261856	0.0890779
NTC	0.137587	0.227013	0.0885988
NTC	0.157983	0.280597	0.0871938
NTC	0.150533	0.264479	0.0869495
NTC	0.141813	0.243998	0.0868769
NTC	0.0919667	0.114802	0.0864532
COQ6	0.121902	0.198814	0.0855205
NTC	0.123036	0.202056	0.0854523
IPO13	0.117823	0.188282	0.0854444
CADM2	0.162035	0.31038	0.0823308
TSC2	0.04452	0.0144085	0.0819783
NTC	0.114808	0.193495	0.0818963
NDNL2	0.160527	0.322256	0.0789469
RPL14	0.329763	0.580043	0.0780023
HSD17B10	0.0880567	0.130428	0.0778974
RPL18A	0.231232	0.460658	0.0778377
NTC	0.176145	0.364494	0.077206
NTC	0.124255	0.241518	0.0766716
UBA1	0.351473	0.609926	0.0754694
LMAN2L	0.0436833	0.0191602	0.0750305
NTC	0.223204	0.462528	0.0747426
NTC	0.145283	0.306002	0.0747157
IRAK4	0.0426	0.0176376	0.0747016
NTC	0.0512333	0.0352303	0.0744463
NTC	0.133418	0.277865	0.0742024
NTC	0.103443	0.19561	0.0733009
NFU1	0.0680587	0.0874228	0.0720316
SOX4	0.111547	0.227186	0.0717935
DHX15	0.216413	0.468165	0.07133
NTC	0.100066	0.19561	0.0709077
NTC	0.124716	0.272456	0.0704274
GRIN3B	0.0860567	0.152003	0.070407
RGPD6	0.0743133	0.11694	0.0692627
SEPHS2	0.136997	0.313322	0.0690476
TFAM	0.223247	0.491088	0.0689476
NTC	0.0447567	0.028843	0.0689235
NTC	0.156693	0.367755	0.0680741
NTC	0.07811	0.135988	0.0676822
ACTN1	0.0937633	0.192444	0.0671059
NTC	0.0780567	0.139247	0.0668333
NTC	0.0373928	0.0172019	0.0659767
CLCC1	0.02801	0.00450585	0.0657177
NTC	0.0571333	0.0711611	0.0655752
PRKAG1	0.139158	0.343743	0.064537
NTC	0.177373	0.433114	0.0644571
NTC	0.0551707	0.0702034	0.0636472
HNRNPA2B1	0.0703413	0.125804	0.0633286
NTC	0.138008	0.351633	0.0626433
RCC1	0.0835833	0.179887	0.0622696
NTC	0.05066	0.0629166	0.0608545
NTC	0.0398507	0.0297555	0.0608294
SEC62	0.0909733	0.218845	0.06003
NPR3	0.0521063	0.072618	0.0593468
NTC	0.161165	0.429515	0.0591512
PDHX	0.159397	0.427722	0.0587918
NTC	0.07148	0.154658	0.0579437
FOXO3	0.134917	0.373978	0.0576301
NTC	0.040274	0.0374239	0.057465
NTC	0.058143	0.103917	0.0571729
NTC	0.10271	0.277865	0.0571238
NTC	0.0695583	0.156447	0.0560384
NTC	0.0605323	0.119108	0.0559353
NTC	0.0633133	0.131211	0.0558442
POLG	0.142723	0.410033	0.0552598
NTC	0.0856647	0.227013	0.0551637
GLS	0.0284063	0.0115094	0.0550784
NTC	0.0971067	0.272456	0.0548365
NTC	0.0372893	0.0341753	0.0546769
ATP5I	0.101395	0.290301	0.0544642
SLC35A5	0.154049	0.445848	0.0540424
NDUFB4	0.143248	0.420594	0.0538808
NTC	0.0509733	0.0879933	0.0538049
NTC	0.0341544	0.0275194	0.0532932
NTC	0.129762	0.391085	0.0529075
SLC3A2	0.116983	0.353225	0.0528705
NTC	0.0663643	0.16191	0.0524761
NTC	0.06484	0.160073	0.051592
NTC	0.0500943	0.0975407	0.0506361
NTC	0.20078	0.561248	0.0503648
NTC	0.0550497	0.122049	0.050286
NTC	0.0223603	0.00571779	0.0501491
SCG2	0.141033	0.442188	0.0499812
GLB1L2	0.11837	0.37931	0.0498346
NTC	0.0396233	0.0554781	0.0497621
NTC	0.064047	0.167515	0.0496971
ETV1	0.13511	0.431313	0.0493432
NTC	0.0763963	0.229387	0.0488503
NTC	0.2144	0.594861	0.0483653
NTC	0.113234	0.374331	0.0483222
SLC7A11	0.0391373	0.0582791	0.0483145
NTC	0.111764	0.371034	0.0481241
NTC	0.197924	0.573745	0.0477554
SPIDR	0.0624433	0.172671	0.0476305
NTC	0.0485933	0.106558	0.0472528
CDKN2A	0.116477	0.395159	0.0469666
NTC	0.0704543	0.217695	0.0466515
NTC	0.0354567	0.0487874	0.0465082
LAMTOR3	0.0255633	0.0154216	0.0463174
PPP1R15A	0.0362027	0.0527907	0.0462468
KPNA1	0.180077	0.553864	0.0462071
GLE1	0.0916567	0.313322	0.0461958
ZNF146	0.0326667	0.0388533	0.0460787
NTC	0.0252863	0.0152916	0.0459086
NTC	0.107065	0.377645	0.0452795
LIX1L	0.0662617	0.20977	0.0449424
LOC100130705	0.02782	0.0260419	0.044076
ASPDH	0.336756	0.739894	0.044058
NTC	0.0419453	0.0914813	0.0435673
TNPO1	0.154356	0.522566	0.0435067
PNO1	0.14083	0.491088	0.043494
NTC	0.0757317	0.26712	0.0434165
G3BP1	0.128919	0.460658	0.0433969
NTC	0.114493	0.418822	0.0432751
NTC	0.105498	0.391085	0.0430147
NTC	0.0502267	0.139247	0.0430048
NTC	0.02815	0.0297555	0.0429691
MARS2	0.0599067	0.192444	0.0428749
DERL1	0.05298	0.155551	0.0428146
NTC	0.0541447	0.16191	0.0428137
HEXB	0.03198	0.0505745	0.0414483
PPFIA3	0.0311733	0.0478961	0.0411394
NTC	0.0267117	0.028843	0.0411349
TANC2	0.0241123	0.0198007	0.041071
NTC	0.087419	0.339062	0.0410625
NTC	0.0673797	0.246495	0.0409797
TRAPPC1	0.07901	0.304552	0.0407959
NTC	0.0721403	0.272456	0.0407379
NTC	0.07258	0.275151	0.0406759
NTC	0.105907	0.415293	0.0404188
NTC	0.112038	0.43673	0.0403099
ACTR2	0.224133	0.662467	0.0400831
NTC	0.0524253	0.175213	0.0396563
NTC	0.082052	0.332887	0.0391965
NTC	0.134713	0.512619	0.0390946
NTC	0.044297	0.131211	0.0390712
BCL11A	0.0255927	0.0314123	0.0384632
GRID1	0.084326	0.353225	0.038111
NTC	0.130847	0.512619	0.0379724
NTC	0.040902	0.119108	0.0377958
RAB4A	0.045564	0.148518	0.0377371
NTC	0.0922197	0.391085	0.0376006
NTC	0.0879367	0.374331	0.0375265
NTC	0.169501	0.603406	0.0371868
NTC	0.067542	0.283347	0.0369915
NDUFS8	0.0672333	0.28197	0.0369647
P4HB	0.0738337	0.316281	0.0369114
NTC	0.056666	0.224657	0.0367467
OPRK1	0.0738597	0.31926	0.0366238
NTC	0.087218	0.380978	0.036553
NTC	0.0491833	0.181158	0.0364912
NTC	0.101345	0.43673	0.0364627
NTC	0.0885733	0.387698	0.0364485
C20orf166	0.0559867	0.223486	0.0364333
NTC	0.0774473	0.339062	0.0363786
NTC	0.08674	0.380978	0.0363527
NTC	0.0505173	0.191397	0.0362747
CREB3L4	0.181714	0.63155	0.0362688
NTC	0.0736133	0.323761	0.036054
STK11	0.26494	0.732146	0.0358735
NTC	0.0807313	0.361251	0.0356986
NTC	0.032838	0.082419	0.0355955
NTC	0.0528257	0.21314	0.0354637
NTC	0.03991	0.129648	0.0354095
NTC	0.0739367	0.332887	0.0353198
MAD1L1	0.0494933	0.194551	0.0351881
NTC	0.0527133	0.217695	0.0349042
NTC	0.0285013	0.0603505	0.0347522
PDE10A	0.0794303	0.369392	0.0343546
NTC	0.122453	0.524567	0.0343112
NTC	0.0398387	0.139247	0.0341105
ATF5	0.0659567	0.307457	0.033784
NTC	0.0814023	0.387698	0.0334975
NTC	0.13336	0.561248	0.0334527
KCNAB1	0.126754	0.546837	0.0332276
NTC	0.155817	0.612006	0.0332271
KPNA5	0.0247687	0.0457048	0.033191
NDUFC2	0.0559433	0.255377	0.0331642
NTC	0.133653	0.565399	0.0330986
NTC	0.150653	0.603406	0.0330519
RPL36A-HNRNPH2	0.070038	0.337512	0.0330377
NTC	0.0537393	0.243998	0.0329215
NTC	0.0353233	0.117659	0.0328286
NTC	0.0698497	0.339062	0.0328098
NTC	0.0423633	0.169415	0.0326642
NTC	0.0268973	0.061196	0.0326339
GRIN1	0.182438	0.662467	0.0326264
NTC	0.0497633	0.222319	0.0324966
NTC	0.0241947	0.0460388	0.0323453
NTC	0.158393	0.625005	0.0323306
COMT	0.18575	0.67141	0.032137
SEMA3D	0.0636393	0.313322	0.0320748
FAM161B	0.0772087	0.386012	0.031918
IPO11	0.077487	0.38939	0.0317398
NTC	0.0293597	0.0835104	0.0316573
EIF2AK1	0.0322437	0.104572	0.0316176
NTC	0.0216967	0.0352303	0.0315271
NTC	0.119025	0.544793	0.0313951
NTC	0.0666887	0.339062	0.031325
NTC	0.0584567	0.291705	0.0312776
NTC	0.118192	0.544793	0.0311754
NTC	0.0481537	0.227013	0.0310085
NTC	0.109235	0.520568	0.0309706
NTC	0.0866603	0.440364	0.0308674
GRIK4	0.0286953	0.0840607	0.0308592
NTC	0.09014	0.455072	0.0308207
NTC	0.109869	0.524567	0.0307852
NTC	0.0788743	0.408288	0.0306848
NTC	0.0141851	0.00689111	0.0306642
NTC	0.0496767	0.243998	0.0304326
NTC	0.028406	0.0857282	0.0303057
NTC	0.127152	0.577939	0.0302771
RNF183	0.118609	0.559178	0.0299428
NTC	0.155471	0.642521	0.0298679
NTC	0.04447	0.21314	0.0298542
NTC	0.050502	0.256664	0.0298283
NTC	0.0645117	0.345311	0.0297908
NTC	0.0194843	0.0297555	0.0297415
NTC	0.0987027	0.500814	0.0296427
NTC	0.0496133	0.254095	0.0295202
NTC	0.0466467	0.234186	0.0294079
NTC	0.0806527	0.433114	0.029309
PHLDA2	0.0663967	0.362871	0.029231
HSP90AA1	0.0401627	0.188282	0.0291256
NTC	0.0658363	0.361251	0.0291122
NTC	0.0214967	0.0447142	0.0290109
NTC	0.0835647	0.451369	0.0288689
NTC	0.092945	0.489155	0.0288644
NTC	0.120668	0.577939	0.0287331
NTC	0.166494	0.673653	0.0285644
RPAP3	0.237767	0.758538	0.0285374
NTC	0.127749	0.599127	0.0284217
NTC	0.03864	0.185204	0.028298
GRIN2D	0.0321467	0.131999	0.0282708
NTC	0.0679803	0.384329	0.028232
NTC	0.0433533	0.224657	0.0281137
NTC	0.0493233	0.269779	0.0280646
NTC	0.0233987	0.0637918	0.0279669
NTC	0.0600233	0.342178	0.0279558
ARHGEF2	0.0623837	0.356422	0.0279501
CCS	0.209168	0.735257	0.0279368
KLHDC7A	0.129513	0.609851	0.0278164
MYO1B	0.090749	0.494966	0.027717
NTC	0.0246117	0.0750996	0.0276724
NTC	0.038	0.187252	0.0276478
CACNA1A	0.044202	0.237833	0.02757
NTC	0.0592587	0.345311	0.027365
NTC	0.17016	0.691701	0.0272395
MAGEL2	0.0972997	0.526572	0.027102
NTC	0.134172	0.629365	0.0269817
NTC	0.141867	0.646932	0.0268329
NTC	0.210885	0.746868	0.0267309
NTC	0.068685	0.408288	0.0267208
NTC	0.145755	0.655791	0.0267075
NTC	0.06722	0.401353	0.0266509
NTC	0.032535	0.152884	0.0265368
NTC	0.0374237	0.19561	0.0265188
NTC	0.076334	0.451369	0.026371
NTC	0.0638777	0.387698	0.026286
NTC	0.0834117	0.485301	0.0261903
PAF1	0.143383	0.658013	0.0260621
LRRC55	0.039718	0.221157	0.0260272
NTC	0.03283	0.16191	0.0259596
NTC	0.0257947	0.100053	0.0257888
NTC	0.101163	0.557112	0.0257012
NTC	0.0382077	0.21314	0.0256501
NTC	0.12105	0.616326	0.0254435
KRAS	0.0910513	0.526572	0.0253616
NTC	0.158346	0.691701	0.0253483
NTC	0.0460673	0.286115	0.0250358
NUP50	0.0415777	0.250275	0.0250124
ANK2	0.12152	0.622831	0.0249881
CA10	0.067402	0.427722	0.0248604
NTC	0.0941073	0.544793	0.0248226
NTC	0.0580533	0.374331	0.024774
NTC	0.161049	0.705353	0.024414
NTC	0.0627317	0.408288	0.0244047
NTC	0.0664283	0.429515	0.0243807
ELN	0.02032	0.0633532	0.0243481
RPS15A	0.131427	0.653572	0.0242754
NTC	0.112079	0.607699	0.024244
NTC	0.02797	0.135988	0.024236
NTC	0.120369	0.629365	0.0242059
NTC	0.043097	0.280597	0.023786
DRAXIN	0.0986833	0.575841	0.0236542
NTC	0.0964497	0.569564	0.0235778
TAC1	0.018742	0.0558715	0.0234802
NTC	0.197642	0.760878	0.0234571
NTC	0.0478043	0.326784	0.0232204
NTC	0.0449233	0.306002	0.023103
NTC	0.160998	0.719101	0.0230565
NTC	0.149279	0.700792	0.0230503
NTC	0.112287	0.625005	0.0229197
NTC	0.113661	0.629365	0.022857
NTC	0.115171	0.633738	0.0228142
EIF2AK4	0.02585	0.131999	0.0227333
NTC	0.041805	0.286115	0.0227193
NTC	0.0988787	0.59061	0.0226135
NTC	0.0958747	0.582149	0.0225273
NTC	0.0679757	0.466282	0.0225238
NTC	0.135817	0.682654	0.0225183
NTC	0.0793917	0.520568	0.0225093
EIF1	0.070452	0.479552	0.0224858
WRB	0.03748	0.255377	0.0222188
NTC	0.0519783	0.374331	0.0221815
NTC	0.0173827	0.0531677	0.0221516
NTC	0.186176	0.760878	0.0220963
NTC	0.07598	0.516586	0.0217954
NTC	0.108327	0.629365	0.0217842
NTC	0.10985	0.633738	0.0217602
NTC	0.098869	0.603406	0.0216909
FAM76B	0.05383	0.3962	0.0216443
NTC	0.0711077	0.496911	0.0215969
NTC	0.0382103	0.272456	0.0215775
NTC	0.165811	0.742216	0.0214675
NTC	0.0392913	0.286115	0.0213533
NTC	0.016194	0.0480877	0.0213431
NTC	0.0472267	0.354821	0.0212516
KCNIP4	0.0611757	0.453219	0.0210256
NTC	0.0984883	0.612006	0.0210021
NTC	0.0242263	0.135988	0.0209921
NTC	0.0461533	0.351633	0.0209495
NTC	0.0227547	0.120572	0.020906
NTC	0.057456	0.433114	0.0208794
FKBP4	0.0514	0.392786	0.0208604
JKAMP	0.0512787	0.392786	0.0208111
NTC	0.154002	0.732941	0.0207796
NTC	0.048109	0.371034	0.0207151
TTC22	0.0935973	0.601265	0.0206788
NEURL1B	0.122893	0.6804	0.0205521
QSER1	0.0636867	0.47574	0.0205473
NTC	0.140105	0.714508	0.0204543
NTC	0.107978	0.646932	0.020423
NTC	0.0622727	0.473839	0.0201993
NTC	0.110233	0.655791	0.0201985
NTC	0.06997	0.516586	0.0200714
CHST8	0.0793837	0.559178	0.0200404
C16orf72	0.0711033	0.522603	0.0200389
ARHGAP35	0.0700933	0.518575	0.0199898
NTC	0.105566	0.646932	0.019967
NTC	0.0931783	0.612006	0.0198698
NTC	0.0834233	0.577939	0.0198646
KIAA0895	0.05609	0.444753	0.019737
HTR1B	0.0957433	0.622831	0.0196877
RGPD2	0.0799377	0.56748	0.0196686
SLC1A7	0.167577	0.763221	0.0196651
NTC	0.0773767	0.557112	0.0196581
NTC	0.100657	0.638123	0.0196378
FCGR1B	0.0545963	0.438546	0.0195447
NTC	0.0155903	0.0562667	0.019484
NTC	0.174332	0.774967	0.0193014
NTC	0.0239727	0.158252	0.0191937
NTC	0.0410733	0.342178	0.0191298
NTC	0.141705	0.732941	0.0191204
MGEA5	0.0972183	0.635929	0.0191123
NTC	0.0894887	0.612006	0.019083
NTC	0.13542	0.723705	0.0190182
ALDOC	0.101075	0.649142	0.0189677
NTC	0.137323	0.728318	0.0189065
NTC	0.0608333	0.489155	0.018892
NTC	0.0664677	0.520568	0.0188451
NTC	0.041034	0.348463	0.0187872
NTC	0.111887	0.682654	0.0185508
NTC	0.0523043	0.444015	0.0184426
NTC	0.0460593	0.397913	0.0184335
NTC	0.012783	0.0368649	0.018323
NTC	0.0265337	0.204238	0.0183046
NTC	0.0364653	0.314799	0.0183044
NTC	0.0283533	0.229387	0.01813
TRIM49C	0.0200883	0.125804	0.0180856
NTC	0.0415713	0.367755	0.0180603
NTC	0.026159	0.208655	0.0178031
NTC	0.112942	0.696241	0.017759
PAM	0.0634667	0.525407	0.0177392
TIA1	0.0515143	0.453219	0.0177051
NTC	0.0385347	0.351633	0.0174913
NTC	0.108481	0.691701	0.0173658
PPP1R15B	0.1621	0.78204	0.0173076
NTC	0.0361883	0.332887	0.0172873
NTC	0.079855	0.607699	0.0172736
CMIP	0.134693	0.744541	0.0172556
NTC	0.109473	0.696241	0.0172137
NTC	0.030929	0.280597	0.0170703
NTC	0.100667	0.678148	0.0169801
NTC	0.0602617	0.524567	0.0168853
NTC	0.062316	0.536656	0.0168443
NTC	0.05583	0.500814	0.0167671
WARS	0.0304837	0.28197	0.0167598
NTC	0.023768	0.197741	0.0167304
NTC	0.0293907	0.269779	0.0167231
NTC	0.0141843	0.0664778	0.0166995
NTC	0.0340733	0.323761	0.0166883
NTC	0.0502493	0.466282	0.0166502
NTC	0.10965	0.705353	0.0166222
NTC	0.022903	0.191397	0.0164458
NTC	0.132474	0.751529	0.016434
ZYX	0.0562133	0.510642	0.0164078
NTC	0.0511143	0.477643	0.0164024
NTC	0.14019	0.765566	0.0162645
NTC	0.045151	0.43673	0.0162447
TP53INP2	0.0358433	0.352399	0.0162358
NTC	0.0557567	0.512619	0.0161809
NTC	0.108428	0.709926	0.0161327
NTC	0.151072	0.784402	0.0159322
NTC	0.0523343	0.500814	0.0157172
NDUFS5	0.0472847	0.465543	0.0157004
NTC	0.109368	0.719101	0.0156626
NTC	0.036032	0.367755	0.0156538
BCS1L	0.086084	0.658013	0.0156471
NTC	0.0457433	0.455072	0.0156406
GSK3A	0.0309733	0.313322	0.0156109
NTC	0.0314177	0.320755	0.0155149
NTC	0.0980393	0.696241	0.0154158
ATP2B1	0.046602	0.468165	0.0153601
NTC	0.059573	0.55299	0.0153271
ATF3	0.0930577	0.684912	0.0152955
NTC	0.097215	0.696241	0.0152861
NTC	0.0243743	0.239056	0.0151486
NTC	0.11631	0.742216	0.0150586
GRIA2	0.079731	0.649687	0.0149333
IRS4	0.0363753	0.38939	0.0148999
NTC	0.0183517	0.154658	0.0148764
ALDH1L2	0.037546	0.403081	0.0148159
NTC	0.0385	0.415293	0.0146933
NTC	0.03523	0.384329	0.0146309
RPL10A	0.0420533	0.450759	0.0145528
NTC	0.0218	0.217695	0.0144349
NTC	0.0221897	0.224657	0.0143895
MAD2L1	0.161483	0.815276	0.0143228
CCNH	0.127788	0.772614	0.014317
NTC	0.0235103	0.246495	0.0142988
GIMAP1-GIMAP5	0.0439802	0.473279	0.0142884
NTC	0.0287827	0.320755	0.0142136
NTC	0.117088	0.756199	0.0142103
NTC	0.04156	0.455072	0.0142102
NTC	0.0410937	0.451369	0.0141965
NTC	0.0466047	0.496911	0.0141548
NTC	0.0245707	0.26712	0.0140862
NTC	0.044801	0.485301	0.014067
NDUFB2	0.03029	0.343743	0.0140475
NTC	0.05505	0.557112	0.0139859
NTC	0.042195	0.466282	0.0139814
NTC	0.0239727	0.261856	0.0139506
CALB1	0.046085	0.498861	0.0139186
NUPL1	0.0384787	0.434861	0.0139158
TMEM158	0.0203303	0.212013	0.0136953
NTC	0.086823	0.696241	0.0136521
GMCL1	0.0816173	0.6804	0.0136494
PABPC1	0.0942583	0.716804	0.0136297
NTC	0.0276133	0.329827	0.0133017
NTC	0.040568	0.470052	0.0133004
GRIN2C	0.043495	0.494966	0.0132844
NTC	0.0489567	0.536656	0.0132332
NTC	0.0872097	0.705353	0.0132204
NTC	0.0286003	0.348463	0.0130945
NTC	0.0395067	0.466282	0.0130906
NTC	0.023354	0.275151	0.0130882
NTC	0.0339653	0.411782	0.013088
NTC	0.0466867	0.524567	0.0130816
NTC	0.091219	0.719101	0.0130635
NTC	0.020135	0.227013	0.0129659
NTC	0.0887883	0.714508	0.0129624
NTC	0.0211267	0.243998	0.0129425
LRRC4	0.340562	0.916759	0.0128544
NTC	0.062015	0.625005	0.0126583
NTC	0.0451133	0.524567	0.0126407
ATP1B1	0.041822	0.498861	0.0126311
NTC	0.0287307	0.364494	0.0125929
NTC	0.0843833	0.709926	0.0125552
NTC	0.096772	0.742216	0.012529
TMSB15A	0.0248733	0.31926	0.0123336
NTC	0.0348517	0.444015	0.0122888
NTC	0.0310833	0.404812	0.0122079
NTC	0.071118	0.673653	0.0122013
NTC	0.109586	0.774967	0.012133
NTC	0.117771	0.789131	0.0121128
NTC	0.015904	0.173264	0.0121076
NTC	0.055171	0.603406	0.012104
CHD4	0.0491	0.56748	0.012081
NTC	0.103509	0.765566	0.0120088
HS3ST4	0.075546	0.69397	0.0119861
KDM2A	0.114048	0.786765	0.0118786
NTC	0.0436843	0.536656	0.011808
NTC	0.105292	0.774967	0.0116576
NTC	0.0264137	0.364494	0.0115774
FAS	0.024415	0.337512	0.0115168
NTC	0.0947457	0.756199	0.0114987
NTC	0.123965	0.808124	0.0114695
FUT5	0.0582037	0.635929	0.0114423
NDUFA11	0.0582037	0.635929	0.0114423
NTC	0.059465	0.642521	0.011424
NDUFS2	0.106736	0.78204	0.0113963
NTC	0.04063	0.528581	0.01125
NTC	0.0549513	0.625005	0.0112165
NTC	0.0609803	0.655791	0.0111737
NTC	0.0429637	0.55299	0.0110538
ATP5J2	0.0155497	0.196674	0.010982
NTC	0.0207513	0.297369	0.0109298
NTC	0.0297687	0.429515	0.0109258
NTC	0.043861	0.565399	0.010862
NTC	0.0226133	0.332887	0.0108025
NTC	0.0230677	0.342178	0.0107437
NTC	0.023568	0.351633	0.0106978
NTC	0.0564	0.646932	0.0106676
TMEM167A	0.116267	0.810506	0.0106086
LPHN1	0.096211	0.777323	0.0105253
FAM50A	0.0515983	0.627184	0.0104541
NTC	0.0368683	0.520568	0.010453
NTC	0.030604	0.458792	0.0103559
TMEM126B	0.042638	0.571653	0.0103554
NTC	0.0910573	0.770262	0.0103224
CYP3A7-CYP3AP1	0.0326047	0.487226	0.0101814
NTC	0.0266507	0.415293	0.0101711
NTC	0.119498	0.822444	0.0101447
NTC	0.115499	0.817663	0.0100975
NTC	0.0869063	0.765566	0.0100826
NTC	0.0129213	0.167515	0.0100263
NTC	0.079012	0.746868	0.0100153
PHOX2B	0.112468	0.815276	0.00997541
NTC	0.158947	0.865741	0.00995202
NTC	0.0223073	0.358027	0.00995095
NTC	0.0618757	0.691701	0.00990517
SIAE	0.038644	0.555049	0.00988005
NTC	0.115465	0.822444	0.00980225
NTC	0.126613	0.836823	0.00979563
NTC	0.0405767	0.573745	0.00979039
NTC	0.01107	0.134381	0.00964929
C11orf52	0.09423	0.791182	0.00958543
NTC	0.0359243	0.548884	0.00935899
NTC	0.0318683	0.508668	0.00935545
LARS2	0.108504	0.820053	0.00934853
NTC	0.0366847	0.557112	0.00932003
NTC	0.0813637	0.770262	0.00922349
NTC	0.0345073	0.540717	0.0092145
NTC	0.105387	0.817663	0.0092135
NTC	0.075783	0.756199	0.00919731
NTC	0.0198753	0.345311	0.00917822
NTC	0.091538	0.793868	0.00917685
NTC	0.0215423	0.377645	0.00911059
NXF1	0.0169647	0.290533	0.00910671
NTC	0.0344747	0.544793	0.00909334
NTC	0.059659	0.705353	0.00904391
TPR	0.0443467	0.627184	0.00898486
NTC	0.0288557	0.489155	0.00896123
ARSA	0.0669107	0.735257	0.00893666
NTC	0.111676	0.832023	0.00891894
GRIK2	0.075597	0.763221	0.00887127
NTC	0.0629377	0.723705	0.00883888
NTC	0.037965	0.586372	0.0088013
NTC	0.0646103	0.732941	0.00871793
SLC5A7	0.064896	0.735257	0.00866758
NTC	0.0165487	0.300228	0.00864748
IPO9	0.0829937	0.786765	0.00864418
NTC	0.101198	0.822444	0.00859107
NTC	0.121928	0.851257	0.00852757
NTC	0.0248683	0.455072	0.00850298
SLC1A6	0.094893	0.815276	0.00841656
NTC	0.0872607	0.803364	0.00829739
NTC	0.082615	0.793868	0.00828231
FKBP5	0.0721407	0.767913	0.00827365
ENC1	0.040919	0.63155	0.00816711
NTC	0.116628	0.851257	0.00815691
KCNK10	0.0727757	0.772614	0.0081536
NDUFB6	0.06943	0.763221	0.00814758
NTC	0.140753	0.875422	0.00813305
NTC	0.0601243	0.732941	0.00811263
UQCRQ	0.11573	0.853668	0.00795192
ADRM1	0.0242903	0.471944	0.00792131
SHMT1	0.0867637	0.810506	0.00791664
NTC	0.021306	0.425933	0.00789725
NTC	0.03273	0.573745	0.00789714
BAG3	0.011169	0.198814	0.00783565
NTC	0.0202953	0.411782	0.00782046
NTC	0.0916867	0.822444	0.00778364
NTC	0.042799	0.660238	0.00771663
NTC	0.106373	0.84644	0.00770183
NTC	0.0431013	0.664698	0.00764513
PFDN1	0.0306167	0.563322	0.007631
NTC	0.0895737	0.822444	0.00760426
UBE2L3	0.032458	0.584259	0.00757552
UBE2K	0.0927943	0.829626	0.00752725
NTC	0.080735	0.808124	0.00746978
USP8	0.0263733	0.526572	0.00734608
NTC	0.0171563	0.374331	0.00732137
NTC	0.0912647	0.832023	0.0072888
NTC	0.166384	0.904573	0.00724708
NTC	0.0825823	0.817663	0.0072198
NTC	0.017045	0.380978	0.00714355
NTC	0.0645193	0.774967	0.00714336
WNK1	0.126096	0.877846	0.00713476
MAPK8IP1	0.0145633	0.327354	0.00706296
NTC	0.127212	0.88027	0.00704553
NTC	0.124328	0.88027	0.00688577
NTC	0.0224893	0.496911	0.00683049
NTC	0.10408	0.860908	0.00676975
NTC	0.0278	0.577939	0.00661967
RIPK2	0.0550947	0.758538	0.00661261
NTC	0.104333	0.865741	0.00653253
NTC	0.0999847	0.860908	0.00650335
NTC	0.103862	0.865741	0.006503
NTC	0.01239	0.303106	0.00642304
NTC	0.110773	0.875422	0.00640071
MAPK1	0.068002	0.805743	0.00637881
ZFAND3	0.0486613	0.739894	0.00636638
NTC	0.0573317	0.774967	0.00634757
CDH10	0.037919	0.6804	0.00634142
NTC	0.0217747	0.512619	0.00631913
NTC	0.100685	0.865741	0.0063041
H2AFY2	0.0325467	0.640321	0.00630111
NTC	0.0252133	0.565399	0.00624396
NTC	0.0212597	0.508668	0.00624111
NTC	0.123025	0.889979	0.00622755
NTC	0.0690747	0.81289	0.00621452
NTC	0.150407	0.909445	0.00620031
NTC	0.116802	0.885122	0.00619014
NTC	0.0797577	0.836823	0.00617057
NTC	0.050782	0.756199	0.0061631
NTC	0.094375	0.860908	0.00613848
NTC	0.045114	0.732941	0.00608727
NTC	0.109082	0.88027	0.00604142
NTC	0.0136597	0.361251	0.00604017
NTC	0.0962043	0.865741	0.00602355
NTC	0.092308	0.860908	0.00600403
NTC	0.0550993	0.77968	0.00595532
MAB21L1	0.133103	0.902138	0.00595328
NTC	0.15203	0.91432	0.0059142
NTC	0.0412333	0.719101	0.00590502
NTC	0.159856	0.919199	0.00584919
NTC	0.0539173	0.77968	0.00582757
NTC	0.0591447	0.798612	0.0057763
NTC	0.0436107	0.737574	0.00576509
NTC	0.0957193	0.870579	0.00576151
NTC	0.0371247	0.705353	0.00562785
NTC	0.02451	0.59061	0.00560543
NTC	0.204163	0.938743	0.005605
FAHD2A	0.100674	0.88027	0.00557575
NTC	0.0268977	0.620659	0.00557177
POC1B-GALNT4	0.080918	0.853668	0.00555997
CHST2	0.014887	0.424149	0.00554513
NTC	0.092	0.870579	0.00553764
NTC	0.0309693	0.664698	0.00549321
NTC	0.0824973	0.860908	0.00536591
NTC	0.105295	0.889979	0.00533004
NTC	0.128904	0.909445	0.00531387
NTC	0.0848343	0.865741	0.00531166
NTC	0.066431	0.832023	0.00530547
NTC	0.015479	0.455072	0.00529258
LY75-CD302	0.0769653	0.853668	0.00528838
NTC	0.0155097	0.458792	0.00524823
NTC	0.033868	0.700792	0.0052296
NTC	0.015132	0.455072	0.00517393
KPNA2	0.026622	0.640321	0.00515408
NTC	0.0315343	0.687172	0.00513804
NTC	0.0589553	0.822444	0.00500495
NDUFB8	0.075191	0.858493	0.0049824
NTC	0.027534	0.660238	0.00496436
NTC	0.043825	0.774967	0.00485216
NTC	0.0772933	0.865741	0.0048395
NTC	0.0389407	0.751529	0.00483075
NTC	0.0714673	0.85608	0.00482304
NTC	0.0902217	0.885122	0.00478145
NUTF2	0.0553267	0.820053	0.00476684
NTC	0.0892993	0.885122	0.00473257
NTC	0.044854	0.784402	0.00473037
NTC	0.00427233	0.0781687	0.00472933
NTC	0.0264267	0.664698	0.00468745
KPNB1	0.253263	0.958323	0.00468236
GM2A	0.0525953	0.815276	0.00466496
OMA1	0.0897697	0.88755	0.0046507
NTC	0.01304	0.440364	0.00464469
NTC	0.0438487	0.784402	0.00462435
NTC	0.008818	0.300228	0.00460783
NTC	0.0387713	0.760878	0.00460157
NTC	0.055576	0.82723	0.00457799
NTC	0.0300453	0.705353	0.00455467
NTC	0.0174687	0.548884	0.00455093
CDC37	0.0202933	0.596992	0.00454634
NTC	0.0580627	0.836823	0.0044921
NTC	0.159091	0.938743	0.00436761
NTC	0.028886	0.709926	0.00429787
NTC	0.0774743	0.88027	0.00429084
NTC	0.0386803	0.774967	0.00428256
NTC	0.109023	0.91432	0.00424118
DDX19B	0.156223	0.939942	0.00420225
XPO7	0.0709657	0.873	0.00418595
NTC	0.03164	0.737574	0.00418263
NTC	0.0112693	0.433114	0.00409525
NTC	0.00407833	0.100053	0.0040774
NTC	0.0327283	0.751529	0.00406009
LPXN	0.0163433	0.56837	0.00401014
NTC	0.00382967	0.0926683	0.00395631
NTC	0.0187583	0.616326	0.00394281
NTC	0.015672	0.561248	0.00393125
NTC	0.0991027	0.91432	0.00385525
DLAT	0.0860173	0.902138	0.00384729
NTC	0.0231463	0.682654	0.00383765
YKT6	0.175389	0.950977	0.00382876
NTC	0.0827773	0.899704	0.00379949
NTC	0.16419	0.948529	0.00376808
NTC	0.086315	0.904573	0.00375957
NTC	0.0574243	0.860908	0.00373508
NTC	0.018737	0.633738	0.00371162
NTC	0.10031	0.919199	0.00367038
NTC	0.041775	0.817663	0.0036522
NTC	0.03434	0.784402	0.00362155
NTC	0.13008	0.938743	0.00357116
NTC	0.0153317	0.59061	0.00350635
NTC	0.127587	0.938743	0.0035027
NTC	0.108791	0.928965	0.00348137
NTC	0.021562	0.691701	0.00345168
NTC	0.07881	0.904573	0.00343268
RANBP17	0.140385	0.946082	0.00337927
NTC	0.122595	0.938743	0.00336567
NTC	0.0813963	0.909445	0.00335545
NTC	0.024117	0.728318	0.0033204
SLC17A8	0.11594	0.936297	0.00331427
NTC	0.0717687	0.899704	0.00329419
NTC	0.0179867	0.660238	0.00324298
NTC	0.0137093	0.586372	0.00317819
NTC	0.0112693	0.524567	0.00315766
NTC	0.042169	0.841628	0.0031576
NDUFB9	0.00982267	0.483381	0.00310112
NTC	0.00474533	0.227013	0.00305575
NTC	0.00688	0.364494	0.00301557
NTC	0.024304	0.751529	0.00301501
L3MBTL3	0.0133187	0.596992	0.0029838
NTC	0.043956	0.85608	0.00296641
NTC	0.061407	0.89484	0.00296318
NTC	0.080937	0.919199	0.00296152
NTC	0.008674	0.458792	0.00293515
NTC	0.0465993	0.865741	0.00291768
NTC	0.0128777	0.594861	0.002905
NTC	0.112504	0.943635	0.00283467
NTC	0.102386	0.938743	0.00281085
NTC	0.0942823	0.933853	0.00280222
NTC	0.012243	0.599127	0.00272384
NTC	0.014789	0.655791	0.00270986
NTC	0.0732033	0.919199	0.00267854
GRIA3	0.0423833	0.868159	0.00260236
NTC	0.0595307	0.904573	0.00259294
NTC	0.00968033	0.540717	0.00258494
NTC	0.0939883	0.938743	0.00258031
HSPE1	0.00343333	0.178157	0.00257224
NTC	0.0321457	0.836823	0.002487
CARTPT	0.142753	0.960772	0.00248097
NTC	0.0600863	0.909445	0.00247697
NTC	0.0974147	0.943635	0.00245447
NTC	0.028522	0.822444	0.00242134
NTC	0.051234	0.899704	0.00235165
AGXT	0.00163333	0.0365882	0.00234654
FABP3	0.154533	0.965673	0.00234427
NTC	0.050928	0.899704	0.0023376
NTC	0.0728143	0.928965	0.00233009
NTC	0.125362	0.958323	0.0023177
NTC	0.00788267	0.516586	0.0022612
TTBK2	0.0228637	0.800988	0.00220347
NTC	0.03131	0.851257	0.0021898
DPF2	0.0342467	0.864963	0.00215762
NTC	0.0444487	0.89484	0.00214486
NTC	0.025198	0.822444	0.00213916
PDHB	0.0373593	0.877846	0.00211386
NTC	0.03094	0.85608	0.00208801
NTC	0.0346227	0.870579	0.002084
NTC	0.0160017	0.742216	0.00207173
NTC	0.019524	0.784402	0.00205903
NTC	0.041921	0.89484	0.00202289
NTC	0.035807	0.88027	0.00198314
NTC	0.069884	0.938743	0.00191856
NTC	0.01955	0.798612	0.00190933
NAALAD2	0.00136203	0.0412364	0.00188603
NTC	0.0272327	0.860908	0.00177131
NTC	0.0952003	0.958323	0.00176008
NTC	0.0206123	0.822444	0.00174986
RPRD2	0.00257033	0.212013	0.00173147
NTC	0.050442	0.924081	0.00172966
NTC	0.0416067	0.909445	0.00171517
NTC	0.0235583	0.84644	0.00170572
NTC	0.0617107	0.938743	0.00169417
NTC	0.0567657	0.933853	0.00168717
NTC	0.0217033	0.836823	0.00167911
NTC	0.007095	0.582149	0.00166709
GSR	0.0846907	0.955874	0.00165989
NTC	0.101963	0.963222	0.00165929
TBC1D23	0.037042	0.902138	0.00165677
NTC	0.0603127	0.938743	0.00165579
RAB3GAP1	0.0369357	0.902138	0.00165202
NTC	0.0446917	0.919199	0.00163528
NUP93	0.0118133	0.730629	0.0016102
GRIA1	0.0349263	0.902138	0.00156215
KCTD8	0.079606	0.955874	0.00156023
NTC	0.016776	0.808124	0.00155215
NTC	0.130413	0.973025	0.00154876
XRCC4	0.0311863	0.892409	0.00154173
NTC	0.026412	0.875422	0.00152615
NTC	0.0549273	0.938743	0.00150795
NTC	0.0293387	0.889979	0.00148513
KCNK3	0.0222867	0.858493	0.00147679
NTC	0.104696	0.968123	0.00147301
USP22	0.0141027	0.786765	0.00146886
NTC	0.013124	0.774967	0.00145305
NTC	0.011912	0.756199	0.00144568
NTC	0.102206	0.968123	0.00143798
C16orf13	0.010253	0.72601	0.00142575
NTC	0.00374433	0.447684	0.00130688
NTC	0.0891163	0.968123	0.00125381
NTC	0.0830467	0.968123	0.00116841
GRIN2A	0.0766363	0.965673	0.00116258
NTC	0.001658	0.204238	0.00114379
IPO4	0.006165	0.653572	0.00113872
NTC	0.026267	0.909445	0.00108282
NTC	0.018504	0.875422	0.00106921
NTC	0.0191233	0.88027	0.00105913
NR1H3	0.00961333	0.784556	0.00101302
NTC	0.0148733	0.85608	0.00100374
NTC	0.083232	0.973025	0.000988451
NDUFA8	0.0308673	0.931409	0.000952555
ZNF883	0.0543967	0.960772	0.000945384
NTC	0.00589733	0.696241	0.0009273
UQCRB	0.1042	0.98038	0.000896688
ACSL6	0.131946	0.984543	0.000892663
AAAS	0.102346	0.98038	0.00088073
NTC	0.0364487	0.948529	0.000836477
NTC	0.103674	0.982832	0.000779686
OIP5	0.016507	0.897272	0.000777084
NTC	0.02233	0.924081	0.000765696
NTC	0.06355	0.973025	0.000754711
NTC	0.00751733	0.793868	0.000753626
NTC	0.021919	0.924081	0.000751603
NTC	0.0529293	0.968123	0.000744681
NTC	0.0146223	0.889979	0.000740186
XPO6	0.0279963	0.941188	0.00073696
NTC	0.0934717	0.982832	0.000702959
NTC	0.049466	0.968123	0.000695955
ANKRD52	0.01745	0.916759	0.000658643
NTC	0.006031	0.77968	0.000651851
NTC	0.0092	0.851257	0.000643442
B3GALT2	0.026591	0.946082	0.000640084
NTC	0.053576	0.973025	0.000636261
GLUL	0.011818	0.88755	0.000612256
NTC	0.029095	0.953425	0.000602659
MTMR6	0.006072	0.805743	0.000569574
NTC	0.0242843	0.948529	0.000557312
NTC	0.042847	0.973025	0.000508845
NTC	0.01933	0.943635	0.000487041
NTC	0.0592553	0.982832	0.000445633
NTC	0.0302487	0.968123	0.000425579
NTC	0.00247967	0.678148	0.00041826
GADD45GIP1	0.195092	0.995095	0.000416644
GNG2	0.00841133	0.897272	0.000395972
NTC	0.040667	0.977928	0.000394182
NTC	0.00153967	0.561248	0.000386218
PLEKHA5	0.179644	0.995095	0.000383651
NTC	0.022595	0.963222	0.000367698
VWC2	0.0735073	0.990189	0.000314738
NTC	0.00102667	0.504733	0.000304857
DCTN2	0.000902	0.506699	0.000266316
NTC	0.048112	0.987737	0.000257818
NTC	0.007402	0.924081	0.000253815
NTC	0.00162167	0.719101	0.000232239
CLMP	0.00977933	0.950977	0.000213484
NTC	0.0114193	0.958323	0.000211122
NTC	0.0611313	0.992642	0.000196071
NTC	0.0590153	0.992642	0.000189284
NTC	0.0311323	0.987737	0.000166829
BMPR2	0.00129233	0.753863	0.000158579
C12orf45	0.06564	0.995095	0.000140182
NTC	0.122907	0.997547	0.000131081
WDR47	0.000156667	0.162834	0.000123493
NTC	0.104903	0.997547	0.00011188
NTC	0.00286667	0.919199	0.000104892
CYR61	0.00011	0.174237	8.35e-05
NTC	0.000520333	0.700792	8.03e-05
NTC	0.00323667	0.953425	6.7e-05
FRMD4B	0.0130477	0.990189	5.59e-05
NTC	0.000458333	0.808124	4.24e-05
NTC	0.00993833	0.992642	3.19e-05
NTC	0.00151433	0.987737	8.11e-06
DNAJA3	0.00198967	1	0
NTC	-0.00343533	0.997547	-3.66e-06
NTC	-1.17e-05	0.215409	-7.78e-06
NTC	-0.00935433	0.997547	-9.98e-06
NTC	-0.000542333	0.948529	-1.24e-05
NTC	-0.000427	0.933853	-1.27e-05
GRIN2B	-0.00342967	0.990189	-1.47e-05
NTC	-0.004666	0.992642	-1.5e-05
NTC	-0.00760633	0.992642	-2.44e-05
MYH15	-0.003246	0.975477	-3.5e-05
NTC	-0.072175	0.997547	-7.7e-05
NTC	-0.000278	0.512619	-8.07e-05
NAPB	-0.00573333	0.965673	-8.7e-05
NTC	-0.0198153	0.987737	-0.000106185
NTC	-0.0198413	0.987737	-0.000106324
NTC	-0.000246667	0.277865	-0.000137188
NTC	-0.0468487	0.992642	-0.000150261
EXOC5	-0.0141803	0.975477	-0.000152907
TPD52	-0.000915	0.666932	-0.000160965
JUNB	-0.00421233	0.907009	-0.000178555
NTC	-0.00169267	0.756199	-0.000205428
GNG12	-0.0167917	0.970574	-0.000217809
NTC	-0.0487933	0.987737	-0.000261469
BAG6	-0.12271	0.995095	-0.000262062
NTC	-0.0280317	0.977928	-0.000271709
NTC	-0.0386567	0.982832	-0.00029072
NTC	-0.026499	0.973025	-0.000314698
STX7	-0.00135333	0.580043	-0.000320118
NTC	-0.0143513	0.943635	-0.000361598
RGPD8	-0.0335537	0.975477	-0.000361811
NTC	-0.0719523	0.987737	-0.000385572
NTC	-0.001017	0.404812	-0.000399424
TCEAL5	-0.0934523	0.990189	-0.000400137
NTC	-0.0338493	0.973025	-0.00040199
IER5	-0.000655	0.240286	-0.000405623
NTC	-0.0469583	0.977928	-0.000455164
SLC1A2	-0.00699	0.858493	-0.00046318
NTC	-0.0285133	0.963222	-0.00046401
NTC	-0.020388	0.948529	-0.000467894
NTC	-0.00612267	0.832023	-0.000488983
TMEM261	-0.11535	0.990189	-0.000493895
NTC	-0.051386	0.977928	-0.000498081
NTC	-0.0111117	0.899704	-0.000510027
NTC	-0.00133367	0.408288	-0.000518841
NTC	-0.00354967	0.709926	-0.000528145
NTC	-0.000773333	0.206438	-0.000529896
NTC	-0.0461327	0.973025	-0.000547865
RPS6KA3	-0.021141	0.941188	-0.000556504
NTC	-0.00393933	0.709926	-0.000586122
NTC	-0.0325543	0.958323	-0.000601869
NTC	-0.038468	0.963222	-0.000626007
NTC	-0.00336733	0.646932	-0.000636902
NTC	-0.00284633	0.59061	-0.000650955
NTC	-0.00587167	0.770262	-0.00066562
XRN2	-0.156342	0.990189	-0.000669411
NTC	-0.011634	0.870579	-0.000700271
NTC	-0.0385807	0.958323	-0.000713285
NTC	-0.012805	0.865741	-0.000801748
RBM33	-0.0266193	0.931409	-0.000821463
UTS2	-0.0108837	0.839225	-0.000828482
RGPD5	-0.008384	0.791499	-0.000851394
PPP6C	-0.0498017	0.960772	-0.000865525
CDH13	-0.0518457	0.960772	-0.000901049
NTC	-0.00752533	0.737574	-0.000994807
NTC	-0.0213457	0.89484	-0.00103003
NTC	-0.0168557	0.865741	-0.00105537
NTC	-0.00229333	0.342178	-0.00106812
ERN1	-0.00609733	0.653572	-0.00112622
NTC	-0.0463707	0.943635	-0.00116836
NTC	-0.004204	0.516586	-0.00120595
NTC	-0.023031	0.885122	-0.00122057
PHF21A	-0.00689767	0.662467	-0.00123355
CAMKK2	-0.196636	0.985285	-0.00126601
NTC	-0.0117283	0.77968	-0.00126764
PARM1	-0.00976067	0.730629	-0.00133041
NBAS	-0.0431787	0.931409	-0.00133248
NTC	-0.0127607	0.784402	-0.00134576
NTC	-0.00563733	0.573745	-0.00136018
NTC	-0.0131373	0.784402	-0.00138548
VANGL2	-0.006567	0.614164	-0.00139034
SRCRB4D	-0.0378893	0.911882	-0.00151789
NTC	-0.028988	0.885122	-0.00153627
NTC	-0.0846413	0.958323	-0.00156486
NTC	-0.00651967	0.548884	-0.0016985
FAM216A	-0.0622467	0.936297	-0.00177939
NTC	-0.00305633	0.251544	-0.00183193
NTC	-0.00372333	0.317768	-0.00185381
CSE1L	-0.0704933	0.941188	-0.00185563
NTC	-0.00513333	0.429515	-0.00188405
NTC	-0.0484423	0.91432	-0.00188448
NTC	-0.0136823	0.709926	-0.00203576
NTC	-0.00671667	0.493025	-0.0020629
NTC	-0.0203207	0.789131	-0.00209
NTC	-0.004414	0.332887	-0.00210858
NTC	-0.0197657	0.77968	-0.00213634
NTC	-0.00366933	0.256664	-0.00216724
NTC	-0.0431103	0.885122	-0.0022847
NTC	-0.00371933	0.239056	-0.00231156
NTC	-0.0182623	0.732941	-0.00246415
NTC	-0.0101223	0.565399	-0.00250675
NTC	-0.0547483	0.899704	-0.00251295
NTC	-0.0299323	0.822444	-0.00254107
NTC	-0.048138	0.885122	-0.00255115
NTC	-0.00385467	0.217695	-0.00255237
G3BP2	-0.010012	0.542753	-0.00265716
LBR	-0.0754217	0.92164	-0.00267285
GPX4	-0.00660533	0.392786	-0.00268074
NTC	-0.0159053	0.678148	-0.00268285
NTC	-0.0217657	0.746868	-0.00275893
PRKAA2	-0.0655997	0.907009	-0.00278068
NTC	-0.0125167	0.59061	-0.00286256
NTC	-0.044293	0.860908	-0.00288097
NTC	-0.0238453	0.756199	-0.00289396
GRID2	-0.00367	0.153769	-0.00298419
UBXN7	-0.0504663	0.868159	-0.00309866
NTC	-0.021176	0.709926	-0.00315072
MCAM	-0.0271973	0.763221	-0.00319159
NTC	-0.120556	0.938743	-0.00330968
RTTN	-0.00949067	0.445848	-0.00332945
RFWD2	-0.0522413	0.863324	-0.00333437
NTC	-0.0498883	0.85608	-0.00336676
NTC	-0.00531167	0.222319	-0.00346864
NTC	-0.0409437	0.822444	-0.00347587
NTC	-0.0773813	0.899704	-0.00355181
LIPT2	-0.022479	0.689435	-0.00363051
NTC	-0.0152307	0.573745	-0.00367488
NTC	-0.04625	0.832023	-0.00369373
PRKAA1	-0.024925	0.707638	-0.00374345
UQCRFS1	-0.00588567	0.225833	-0.00380339
NTC	-0.0322143	0.760878	-0.00382335
PHLDA1	-0.02758	0.72601	-0.0038352
NTC	-0.0664973	0.875422	-0.00384238
CLU	-0.0140623	0.528219	-0.00389789
NTC	-0.00821867	0.329827	-0.00395905
NTC	-0.102615	0.91432	-0.0039919
ATP5L	-0.010095	0.399631	-0.00402125
NTC	-0.0220857	0.655791	-0.00404686
TRAPPC12	-0.0286897	0.716804	-0.00414852
NBEA	-0.0195833	0.609851	-0.00420604
NTC	-0.059085	0.84644	-0.00427799
NTC	-0.0537	0.832023	-0.00428872
NTC	-0.011711	0.429515	-0.00429819
NTC	-0.0491717	0.817663	-0.00429885
NTC	-0.00937533	0.342178	-0.00436655
NTC	-0.0917207	0.89484	-0.00442596
NTC	-0.0221623	0.625005	-0.00452369
TTC1	-0.141967	0.926523	-0.00470532
NTC	-0.0248913	0.646932	-0.00470798
UQCRC1	-0.111353	0.905754	-0.00478704
STC1	-0.0166423	0.514601	-0.00480181
NTC	-0.00693233	0.197741	-0.00487969
PGAM2	-0.0372727	0.735257	-0.00497818
APC	-0.0912333	0.881922	-0.00497858
NTC	-0.0123057	0.384329	-0.0051105
ZWINT	-0.0120067	0.37268	-0.00514682
NTC	-0.102476	0.889979	-0.00518738
NTC	-0.019921	0.544793	-0.00525454
NTC	-0.0191417	0.524567	-0.00536348
NTC	-0.0147257	0.425933	-0.0054582
NTC	-0.00591453	0.116224	-0.00552834
NTC	-0.00954833	0.261856	-0.00555654
XPOT	-0.0274503	0.627184	-0.00556158
NTC	-0.0274417	0.625005	-0.00560129
ACTR1A	-0.029726	0.640321	-0.00575502
NTC	-0.00501333	0.0692563	-0.00581316
NTC	-0.00951667	0.243998	-0.00583004
NTC	-0.0203307	0.516586	-0.00583201
NTC	-0.0428927	0.728318	-0.00590542
NTC	-0.0576427	0.789131	-0.00592861
NTC	-0.0452867	0.732941	-0.00611057
CNN3	-0.00414867	0.033402	-0.00612438
NTC	-0.0168693	0.429515	-0.00619142
FHAD1	-0.099085	0.863324	-0.00632423
NTC	-0.051245	0.751529	-0.00635716
NTC	-0.0102533	0.239056	-0.00637244
NTC	-0.0331777	0.642521	-0.00637385
NTC	-0.0502983	0.746868	-0.00637562
NTC	-0.096079	0.85608	-0.00648398
NTC	-0.0246217	0.544793	-0.00649442
NTC	-0.010752	0.239056	-0.00668236
NTC	-0.0652453	0.789131	-0.00671055
NTC	-0.033715	0.629365	-0.00678
NTC	-0.0300993	0.59061	-0.0068837
NTC	-0.0118593	0.261856	-0.0069014
ID1	-0.010403	0.21655	-0.00691219
NTC	-0.0417257	0.678148	-0.00703811
NTC	-0.0261533	0.536656	-0.00706935
NTC	-0.0514633	0.723705	-0.00722744
NTC	-0.0548133	0.737574	-0.00724602
NTC	-0.0411093	0.664698	-0.0072918
ASS1	-0.0720757	0.791499	-0.00731928
ACSL4	-0.0215267	0.449525	-0.00747506
TIAL1	-0.112359	0.85608	-0.00758266
NTC	-0.0954417	0.832023	-0.0076224
PLSCR3	-0.00483333	0.0261692	-0.00764735
NTC	-0.0516433	0.709926	-0.00768387
NTC	-0.012528	0.241518	-0.0077304
COTL1	-0.0342053	0.592734	-0.00776941
NTC	-0.020426	0.415293	-0.00779549
FAM167A	-0.143713	0.881922	-0.00784241
EGFL8	-0.023612	0.464403	-0.00786527
MLYCD	-0.0506853	0.69397	-0.00804171
NTC	-0.0463877	0.669169	-0.00809298
NTC	-0.02351	0.451369	-0.00812195
NTC	-0.0736823	0.774967	-0.00815786
NTC	-0.0259653	0.481464	-0.00824234
NTC	-0.00569667	0.0346993	-0.0083153
VPS13B	-0.117198	0.848848	-0.00834103
NTC	-0.0479993	0.669169	-0.00837415
TET3	-0.0808467	0.786765	-0.00842056
URB1	-0.0478707	0.666867	-0.00842335
NTC	-0.0481307	0.664698	-0.00853722
KPNA6	-0.0862827	0.796239	-0.00853822
NTC	-0.0210887	0.391085	-0.00859845
NUP214	-0.0195813	0.359637	-0.00869676
PRKAB1	-0.0859963	0.791499	-0.00873292
ZC4H2	-0.0643227	0.730629	-0.0087674
SERPINH1	-0.036105	0.571653	-0.00876873
NTC	-0.0757257	0.765566	-0.00878549
NR4A1	-0.0887963	0.796239	-0.00878697
NTC	-0.074357	0.760878	-0.00882505
NTC	-0.0417937	0.612006	-0.00891228
NTC	-0.00824633	0.080271	-0.00903337
MTMR9	-0.0142017	0.23058	-0.00904899
NTC	-0.0452287	0.629365	-0.00909536
NTC	-0.0340163	0.536656	-0.00919475
NTC	-0.0309747	0.504733	-0.00919757
GIMAP1-GIMAP5	-0.0858815	0.780483	-0.00924398
NTC	-0.030934	0.500814	-0.00929021
NTC	-0.0325767	0.512619	-0.00945393
LRFN4	-0.0187777	0.313322	-0.00946412
NTC	-0.061635	0.700792	-0.00951713
NTC	-0.109728	0.817663	-0.00959299
NTC	-0.0154003	0.231778	-0.00977811
NTC	-0.075636	0.742216	-0.00979256
INPP5K	-0.0103623	0.112696	-0.00982444
NTC	-0.0990383	0.793868	-0.00992877
NTC	-0.01622	0.236612	-0.0101531
NTC	-0.0861307	0.760878	-0.0102224
NTC	-0.0348943	0.508668	-0.0102438
NTC	-0.133587	0.836823	-0.0103351
MYH14	-0.0147097	0.192444	-0.0105276
NTC	-0.01746	0.24901	-0.010542
NTC	-0.0216167	0.323761	-0.0105873
NTC	-0.033528	0.481464	-0.010643
NTC	-0.00575	0.0140439	-0.010652
TOP1	-0.0226167	0.337512	-0.0106685
NTC	-0.019021	0.272456	-0.0107412
NTC	-0.031424	0.455072	-0.0107445
ST8SIA2	-0.01522	0.196674	-0.0107492
NTC	-0.0725297	0.709926	-0.0107915
NTC	-0.0529807	0.625005	-0.0108142
PPP2R2B	-0.193487	0.878526	-0.0108828
NTC	-0.0439587	0.565399	-0.0108862
NTC	-0.0885137	0.751529	-0.0109805
NTC	-0.021255	0.300228	-0.0111068
EIF2AK3	-0.024772	0.353225	-0.0111957
NTC	-0.0566327	0.633738	-0.0112184
NTC	-0.0139277	0.152884	-0.0113599
SLC35A1	-0.06189	0.653572	-0.0114315
NTC	-0.0215777	0.294528	-0.011455
NTC	-0.0294677	0.408288	-0.0114639
NUP54	-0.0407333	0.522566	-0.011481
NTC	-0.04891	0.582149	-0.0114922
NTC	-0.0534833	0.607699	-0.0115691
NTC	-0.105631	0.774967	-0.0116951
NDUFA5	-0.021952	0.290301	-0.0117915
UBLCP1	-0.119321	0.796239	-0.0118075
NTC	-0.026067	0.351633	-0.0118321
GPC2	-0.0190157	0.237833	-0.0118606
NTC	-0.0548833	0.607699	-0.0118719
NTC	-0.0189967	0.236612	-0.0118912
NTC	-0.0357963	0.458792	-0.0121129
TMTC1	-0.0397063	0.494966	-0.0121273
NTC	-0.021109	0.264479	-0.0121928
RGPD3	-0.0847157	0.716804	-0.0122499
AGFG1	-0.039691	0.487226	-0.0123943
TBC1D31	-0.0533903	0.580043	-0.012629
NTC	-0.0336147	0.418822	-0.0127053
SGK1	-0.0832383	0.703189	-0.0127295
NTC	-0.0288873	0.348463	-0.0132259
NTC	-0.116992	0.770262	-0.0132624
RPS16	-0.0139833	0.111308	-0.0133327
NTC	-0.0535043	0.561248	-0.0134213
NTC	-0.03732	0.43673	-0.0134272
FNBP1L	-0.285664	0.897272	-0.0134479
ID3	-0.100904	0.735257	-0.0134768
NTC	-0.0250793	0.286115	-0.0136296
TXNDC15	-0.0292233	0.340618	-0.0136687
NTC	-0.0189467	0.189316	-0.0136949
NTC	-0.0371957	0.422369	-0.0139226
HBEGF	-0.112283	0.749198	-0.0140806
NTC	-0.036952	0.415293	-0.0141026
NTC	-0.0143703	0.101328	-0.014288
NTC	-0.0272217	0.297369	-0.0143378
NTC	-0.034694	0.384329	-0.0144083
HUNK	-0.0557593	0.550936	-0.014436
NTC	-0.023577	0.239056	-0.0146531
BAG4	-0.0445143	0.468165	-0.014672
NTC	-0.0402247	0.429515	-0.0147633
NTC	-0.024822	0.254095	-0.0147692
NTC	-0.0508343	0.504733	-0.0150947
NTC	-0.0829613	0.655791	-0.0152014
NTC	-0.0708967	0.607699	-0.0153358
CYBRD1	-0.0133777	0.0669347	-0.01571
NTC	-0.0257103	0.243998	-0.0157505
NTC	-0.0905207	0.669169	-0.0157926
NTC	-0.100448	0.687172	-0.0163665
NTC	-0.0383767	0.374331	-0.016377
TSSC1	-0.202293	0.829626	-0.0164095
PQLC2	-0.100242	0.684912	-0.0164764
NUP62	-0.0864467	0.642012	-0.0166373
NTC	-0.0716697	0.582149	-0.0168399
NTC	-0.0377507	0.354821	-0.0169875
RAC1	-0.116017	0.712216	-0.0170996
RTN4RL2	-0.0442713	0.410033	-0.017141
WDR1	-0.0532937	0.47574	-0.0171942
NTC	-0.072112	0.573745	-0.0173993
NTC	-0.117168	0.709926	-0.0174331
NTC	-0.0268563	0.222319	-0.0175378
TPD52L2	-0.0472343	0.410033	-0.0182883
NTC	-0.0418337	0.364494	-0.0183361
NTC	-0.0509953	0.43673	-0.0183474
NTC	-0.0506007	0.433114	-0.0183882
NTC	-0.040728	0.351633	-0.0184869
NTC	-0.0188103	0.103917	-0.0184965
NTC	-0.093402	0.633738	-0.018502
LEPR	-0.221339	0.824836	-0.0185111
NTC	-0.0394147	0.339062	-0.0185139
NTC	-0.051179	0.433114	-0.0185983
NTC	-0.00729	0.00272502	-0.0186962
NTC	-0.052843	0.440364	-0.018822
NTC	-0.0471263	0.397913	-0.0188605
NTC	-0.0938993	0.629365	-0.0188829
NTC	-0.118447	0.691701	-0.0189612
NUP153	-0.0781833	0.56748	-0.019237
NTC	-0.039113	0.320755	-0.019315
NTC	-0.107223	0.660238	-0.0193323
NTC	-0.0404977	0.332887	-0.0193459
NTC	-0.043303	0.351633	-0.0196557
NTC	-0.0383473	0.306002	-0.0197211
NTC	-0.0339867	0.261856	-0.0197781
NTC	-0.056731	0.447684	-0.0198007
ATXN7L1	-0.07495	0.542753	-0.0198915
NTC	-0.0688933	0.512619	-0.0199932
NTC	-0.0432667	0.342178	-0.0201514
NTC	-0.062188	0.470052	-0.0203886
NTC	-0.0357383	0.26712	-0.0204886
NTC	-0.0476713	0.371034	-0.0205266
AP1M1	-0.106171	0.640321	-0.0205549
RAB35	-0.0199933	0.0932668	-0.0205986
NTC	-0.0291187	0.191397	-0.0209091
SYT6	-0.0798517	0.546837	-0.0209325
SMC1A	-0.0523833	0.3962	-0.0210626
NTC	-0.0334293	0.234186	-0.0210752
NTC	-0.0420433	0.311848	-0.0212763
EIF4B	-0.204463	0.786765	-0.0212958
NTC	-0.0706897	0.485301	-0.0221958
NTC	-0.0813873	0.532611	-0.0222668
NTC	-0.0414	0.288901	-0.022325
C12orf75	-0.081025	0.526572	-0.0225689
NTC	-0.0269107	0.144247	-0.022629
MYH10	-0.101033	0.596992	-0.0226345
NTC	-0.114318	0.633738	-0.0226454
NTC	-0.036017	0.229387	-0.0230304
NTC	-0.04183	0.280597	-0.0230867
HMGB1	-0.02941	0.161101	-0.0233192
PXN	-0.17177	0.730629	-0.0234128
NTC	-0.0801337	0.504733	-0.0237948
NTC	-0.107382	0.599127	-0.0238904
NTC	-0.0859087	0.524567	-0.0240715
NTC	-0.011232	0.00715024	-0.0241003
GLS2	-0.31684	0.839225	-0.0241184
NTC	-0.0373533	0.215409	-0.0249048
TTC7B	-0.0414197	0.250275	-0.0249173
NTC	-0.063896	0.39449	-0.0258117
SLC1A1	-0.11553	0.596992	-0.0258822
NTC	-0.0327523	0.16191	-0.0258982
EMC3	-0.0486667	0.290533	-0.0261245
WDR13	-0.085242	0.491088	-0.0263262
ATP6V1B2	-0.0349153	0.175947	-0.0263477
NTC	-0.080333	0.466282	-0.0266185
NTC	-0.04795	0.275151	-0.0268725
NTC	-0.0522553	0.306002	-0.0268737
MMAB	-0.0670997	0.3962	-0.0269798
NTC	-0.0279433	0.107899	-0.0270208
IL2RB	-0.01852	0.033402	-0.0273397
NTC	-0.0470333	0.261856	-0.0273705
SUCLG2	-0.0641653	0.372449	-0.0275226
ARPC4-TTLL3	-0.0628667	0.362521	-0.0277033
GRIPAP1	-0.13182	0.614164	-0.0279083
NTC	-0.080865	0.451369	-0.0279363
ATF2	-0.0791407	0.442532	-0.0280202
NYAP1	-0.107005	0.542753	-0.0283989
NTC	-0.044315	0.227013	-0.0285366
NTC	-0.0657667	0.364494	-0.0288262
NTC	-0.0899557	0.477643	-0.0288664
NTC	-0.113317	0.55299	-0.0291545
NTC	-0.127807	0.586372	-0.029629
KPNA4	-0.0872143	0.45693	-0.029666
SETMAR	-0.0323143	0.118382	-0.0299461
NUP133	-0.0194467	0.0281746	-0.0301451
NTC	-0.0741687	0.391085	-0.0302407
NTC	-0.0418757	0.187252	-0.0304677
NTC	-0.112849	0.536656	-0.0305035
NTC	-0.0567353	0.288901	-0.0305946
NTC	-0.03995	0.163762	-0.0313922
NTC	-0.14008	0.594861	-0.0315999
NTC	-0.0462033	0.202056	-0.0320896
ARPC3	-0.0248433	0.0503754	-0.0322412
AKT2	-0.0184233	0.0167759	-0.0327072
PTMA	-0.116509	0.522566	-0.032839
NTC	-0.11638	0.520568	-0.0329963
NDUFA9	-0.0464767	0.194551	-0.0330434
SYNRG	-0.05441	0.242756	-0.0334529
PACRGL	-0.10439	0.47574	-0.0336794
NTC	-0.0345547	0.103917	-0.0339781
NTC	-0.120079	0.520568	-0.0340452
PPP1CA	-0.07666	0.358	-0.0341994
CHRNA5	-0.0738377	0.343743	-0.0342435
PPP1R17	-0.125193	0.530594	-0.0344577
SMAP1	-0.172074	0.627184	-0.0348631
NTC	-0.04561	0.171332	-0.0349447
DDX19A	-0.050103	0.198814	-0.0351499
NUP98	-0.15134	0.584259	-0.035322
LENG1	-0.1255	0.518575	-0.0357911
NTC	-0.03934	0.120572	-0.0361438
SSR1	-0.05291	0.205336	-0.0363774
BMS1	-0.0806767	0.350046	-0.0367785
DNAJB14	-0.173827	0.614164	-0.0368019
AAGAB	-0.306965	0.758538	-0.0368428
NDUFB3	-0.035328	0.0862903	-0.0375903
CDC73	-0.092291	0.38939	-0.0378038
PFDN2	-0.0587167	0.226775	-0.0378373
NTC	-0.109509	0.444015	-0.0386131
NTC	-0.11779	0.470052	-0.0386178
NTC	-0.0734143	0.297369	-0.0386676
TMEM194A	-0.052397	0.178168	-0.0392543
NTC	-0.03661	0.0835104	-0.0394751
PRKAG3	-0.0329033	0.062483	-0.0396234
NTC	-0.148737	0.540717	-0.0397172
NTC	-0.0267952	0.0326434	-0.0398231
TNFRSF12A	-0.106132	0.420594	-0.0399201
RANBP2	-0.142132	0.522566	-0.0400612
NTC	-0.236093	0.673653	-0.0405051
CACNA1C	-0.143096	0.514601	-0.0412875
EFTUD1	-0.10872	0.417056	-0.0412925
CLIP3	-0.192325	0.609851	-0.0413068
NTC	-0.0399333	0.0914813	-0.0414775
NTC	-0.0497623	0.144247	-0.0418449
SDHC	-0.08142	0.304552	-0.0420403
NTC	-0.0617797	0.208655	-0.0420455
IPO8	-0.0579267	0.178168	-0.043397
NTC	-0.0590837	0.183173	-0.0435529
TMA16	-0.0648233	0.212013	-0.0436674
TSPO	-0.14393	0.494966	-0.0439597
DNAJC2	-0.065152	0.211288	-0.0439857
MVP	-0.0855993	0.301665	-0.0445523
NTC	-0.0602667	0.175213	-0.0455877
NTC	-0.11197	0.391085	-0.0456534
NTC	-0.0592333	0.169415	-0.0456717
NTC	-0.0417787	0.0771345	-0.0464893
NTC	-0.0572657	0.152884	-0.046708
NTC	-0.074203	0.234186	-0.0467805
FOXO1	-0.158379	0.502772	-0.0472965
NTC	-0.0931513	0.308916	-0.0475221
RAN	-0.0260067	0.0144085	-0.0478882
FLT3	-0.0841233	0.265797	-0.0484087
YJEFN3	-0.126043	0.412124	-0.0485231
MAP2K1	-0.113036	0.369392	-0.0488893
DCTN6	-0.245506	0.63155	-0.0490011
NTC	-0.076166	0.224657	-0.0493921
NUP210	-0.0779673	0.23058	-0.0496791
NTC	-0.0875933	0.269779	-0.0498399
NTC	-0.12616	0.401353	-0.050019
NTC	-0.0341837	0.0341753	-0.0501231
HRAS	-0.0934767	0.28082	-0.0515592
NTC	-0.158993	0.466282	-0.0526827
NTC	-0.0560033	0.113394	-0.052946
ZNF703	-0.01955	0.00186517	-0.0533575
NTC	-0.0881457	0.243998	-0.0539993
NTC	-0.0521833	0.0914813	-0.0542012
NTC	-0.0819467	0.217695	-0.0542611
MRPL30	-0.03586	0.0292101	-0.055026
TNKS	-0.054276	0.0956904	-0.0553144
EIF4H	-0.166221	0.464403	-0.0553691
NTC	-0.145085	0.411782	-0.0559061
NTC	-0.07787	0.191397	-0.0559157
NTC	-0.0269893	0.00842781	-0.0559836
NTC	-0.0490647	0.0702034	-0.056603
NTC	-0.0460287	0.0524156	-0.0589415
ISCU	-0.0585467	0.0944723	-0.0599925
NTC	-0.206917	0.512619	-0.0600484
OSBPL11	-0.191725	0.471944	-0.0625232
NTC	-0.0445315	0.0385636	-0.0629597
ATF6	-0.190217	0.45693	-0.0647023
SLC16A1	-0.10748	0.249988	-0.0647116
NTC	-0.0782193	0.147656	-0.0649807
NUP107	-0.153147	0.375986	-0.065061
CETN3	-0.06239	0.0897239	-0.0653281
ARPC5	-0.19003	0.445848	-0.0666651
NTC	-0.119977	0.277865	-0.066727
CACNG4	-0.122525	0.28197	-0.0673638
CHP1	-0.356975	0.635929	-0.0701781
NEO1	-0.106357	0.21655	-0.0706678
CAPRIN1	-0.400201	0.662467	-0.0715704
NTC	-0.05662	0.0531677	-0.0721538
AGPS	-0.14998	0.328304	-0.072549
NTC	-0.15004	0.320755	-0.0740937
NUDC	-0.110107	0.198814	-0.0772457
TARS2	-0.136597	0.265797	-0.0786045
SYT10	-0.166537	0.328304	-0.0805578
RFTN1	-0.0491367	0.0225533	-0.0809178
AMPD2	-0.0632543	0.0524354	-0.0809893
NFS1	-0.0515733	0.0252287	-0.0824196
SUSD3	-0.202843	0.38939	-0.0830877
NTC	-0.135905	0.243998	-0.0832571
CYCS	-0.176039	0.325271	-0.0858639
PNPT1	-0.135719	0.23298	-0.0858669
NTC	-0.0546333	0.0242431	-0.0882553
STUB1	-0.08876	0.096921	-0.0899656
NTC	-0.0750267	0.0603505	-0.0914815
SSR4	-0.117538	0.150253	-0.0967546
TMEM110-MUSTN1	-0.257427	0.417056	-0.0977722
CAMLG	-0.17597	0.273802	-0.0989943
HYOU1	-0.106253	0.109935	-0.101883
XPO1	-0.152625	0.212013	-0.102814
UBE3C	-0.296838	0.449525	-0.103076
NUP88	-0.0744833	0.0400298	-0.104099
PPP1CB	-0.05751	0.0139243	-0.106752
TIMM44	-0.0663167	0.0221919	-0.109675
NHLRC2	-0.2059	0.287506	-0.111465
PRKAB2	-0.11511	0.107227	-0.111622
PIGQ	-0.0678067	0.0223719	-0.111901
NTC	-0.140823	0.160073	-0.112051
SUMO1	-0.133463	0.135183	-0.11599
TMEM209	-0.12958	0.124292	-0.117342
NTC	-0.138277	0.140898	-0.117686
GCSH	-0.147264	0.153769	-0.119744
GPM6A	-0.20558	0.256606	-0.121443
AMIGO3	-0.30117	0.390391	-0.123028
AKT3	-0.238413	0.295947	-0.12607
PI4KB	-0.0631133	0.00947375	-0.127708
PRKAG2	-0.222177	0.265797	-0.127851
ESPNL	-0.0845067	0.0305091	-0.128076
SLC17A7	-0.10786	0.0607723	-0.13119
GFER	-0.225706	0.260551	-0.131836
ZNF827	-0.167753	0.16099	-0.133062
DHX36	-0.207957	0.214273	-0.13913
HSBP1	-0.04074	0.000330109	-0.14183
CPD	-0.16692	0.140071	-0.142492
THG1L	-0.315171	0.350046	-0.143679
ARL2	-0.335544	0.369392	-0.145127
PIGF	-0.191837	0.170372	-0.147446
WDR11	-0.180847	0.150253	-0.148869
OXA1L	-0.257847	0.263165	-0.149492
SLMAP	-0.187917	0.153769	-0.152801
TFRC	-0.13006	0.066024	-0.15351
GRIA4	-0.129003	0.0591005	-0.158469
BIN1	-0.220867	0.174237	-0.167607
C2orf49	-0.137303	0.0591005	-0.168665
PRKCZ	-0.0906033	0.0106127	-0.178867
UBAP2L	-0.161417	0.0736025	-0.182902
GAPDH	-0.356963	0.290533	-0.19162
AASDHPPT	-0.207987	0.118382	-0.192744
SLC17A6	-0.1573	0.0591005	-0.193229
NTC	-0.133923	0.0326434	-0.199037
PPP2R1A	-0.125167	0.0236703	-0.203496
DIP2B	-0.128633	0.0260419	-0.203797
MTG2	-0.21626	0.112696	-0.205034
PHOSPHO2	-0.19284	0.0851696	-0.206284
PHOSPHO2-KLHL23	-0.19284	0.0851696	-0.206284
CDK7	-0.170753	0.0535473	-0.217072
PLAA	-0.173197	0.0477412	-0.228811
PSPC1	-0.17202	0.0457048	-0.230513
NUP160	-0.0725267	0.000659203	-0.230706
FDFT1	-0.548813	0.376296	-0.232955
SET	-0.153813	0.0304562	-0.233231
PEX7	-0.19594	0.0620516	-0.236548
PCID2	-0.1205	0.00936992	-0.244406
BRD2	-0.10202	0.00325386	-0.253785
TASP1	-0.24107	0.0706812	-0.277398
KIF1A	-0.09831	0.00130254	-0.283645
PGM3	-0.2781	0.0932668	-0.286519
GLRB	-0.167929	0.0194782	-0.287234
TFG	-0.420857	0.203145	-0.291314
DCPS	-0.422927	0.203145	-0.292747
RASSF8	-0.298442	0.103265	-0.294278
COG6	-0.34524	0.140071	-0.294715
ARF1	-0.291493	0.0920735	-0.301948
RAB3A	-0.12058	0.00298287	-0.304509
KPNA3	-0.18818	0.0240502	-0.304641
FAR1	-0.207377	0.0339159	-0.30476
TBCD	-0.342797	0.128873	-0.305034
IDH3G	-0.2132	0.0349641	-0.3105
MAP1B	-0.167407	0.0134545	-0.31324
PIGH	-0.203403	0.0273041	-0.318076
CHTOP	-0.20542	0.0277364	-0.319829
PITPNB	-0.247887	0.0477412	-0.327485
UNC50	-0.237777	0.0406293	-0.330786
ATP5A1	-0.29895	0.0715813	-0.342358
OTUD6B	-0.214877	0.0252287	-0.343395
RNF41	-0.268637	0.0513044	-0.3465
CYB5B	-0.2532	0.0412364	-0.350611
FDPS	-0.30832	0.0727938	-0.350839
EEF2	-0.2304	0.0292101	-0.353541
OPTN	-0.203407	0.0173462	-0.358158
PPCDC	-0.25455	0.0385742	-0.359858
USP10	-0.214507	0.0201279	-0.363846
COG7	-0.262363	0.0388533	-0.370082
PIGL	-0.273033	0.0412364	-0.378075
FASN	-0.300833	0.0543129	-0.380583
DIS3	-0.226417	0.0204598	-0.38244
ASNA1	-0.380797	0.0885674	-0.400875
DHX9	-0.39992	0.0981642	-0.403138
C6orf57	-0.235597	0.0188468	-0.406348
L2HGDH	-0.173537	0.00433516	-0.410066
TADA1	-0.26879	0.0281746	-0.416663
IPO7	-0.283947	0.0314123	-0.426743
RSRC2	-0.247063	0.0176376	-0.43324
FSD1L	-0.20493	0.00762488	-0.433994
RHEB	-0.48072	0.122793	-0.437852
ELAVL2	-0.273197	0.0223735	-0.450847
RABIF	-0.284137	0.0252287	-0.45408
PTK2	-0.258297	0.016497	-0.460439
ALKBH8	-0.188413	0.00356641	-0.461192
ATP5E	-0.16295	0.00144915	-0.462597
SALL3	-0.223367	0.00820169	-0.465964
ATF4	-0.221653	0.00721643	-0.47471
PPP2R2A	-0.502173	0.111308	-0.478808
INSIG1	-0.19524	0.00336126	-0.482926
LSS	-0.353417	0.0377063	-0.503119
SEC13	-0.359457	0.0360398	-0.518774
RNF111	-0.337333	0.0260419	-0.534446
URM1	-0.376923	0.0377063	-0.536583
DHPS	-0.36399	0.033402	-0.537332
LMNB1	-0.339283	0.0252287	-0.54221
TOMM22	-0.52514	0.0885674	-0.552829
MLLT1	-0.24964	0.00577192	-0.558864
FUS	-0.20296	0.00168003	-0.56315
C11orf95	-0.32472	0.0176376	-0.569416
MAP2	-0.21598	0.00218964	-0.574426
RBM15	-0.516147	0.072618	-0.587868
TSEN15	-0.260003	0.00545418	-0.588458
B4GALT1	-0.245663	0.00378288	-0.59504
ZC3H15	-0.231887	0.00259077	-0.599792
RANGAP1	-0.27874	0.00695514	-0.601436
NUP188	-0.648437	0.112696	-0.614777
IRS1	-0.31367	0.0109189	-0.615364
LSM12	-0.335747	0.0146561	-0.615753
RNF146	-0.340663	0.0154216	-0.617238
USP16	-0.288797	0.00682772	-0.625454
KIAA1279	-0.303083	0.00835186	-0.629873
GABARAP	-0.30932	0.00914023	-0.630717
SPSB3	-0.24974	0.00286565	-0.635033
NADK	-0.429053	0.0322023	-0.640196
WDR7	-0.291973	0.00633873	-0.641757
FYN	-0.252593	0.00280863	-0.644493
NSD1	-0.372137	0.0179334	-0.649876
HNRNPA1	-0.220593	0.00107262	-0.655064
PIGS	-0.584913	0.0757428	-0.655488
NUDT16L1	-0.229953	0.00125243	-0.667382
COG8	-0.44078	0.0304562	-0.668365
GLMN	-0.292927	0.00459347	-0.684821
SPEN	-0.205153	0.000457678	-0.685097
ATP5S	-0.256107	0.00206888	-0.687458
COG2	-0.215603	0.000616041	-0.692171
KIAA1468	-0.470723	0.0328947	-0.698023
ARHGDIA	-0.41245	0.0201279	-0.699598
AKT1	-0.3371	0.00735034	-0.719268
C9orf114	-0.577587	0.0550876	-0.727151
TKT	-0.221977	0.000516151	-0.729687
C7orf26	-0.422223	0.0182335	-0.734302
WDR73	-0.271137	0.0018267	-0.742462
UBE2Q1	-0.232623	0.000588743	-0.751391
RNF121	-0.33358	0.0055583	-0.752242
C19orf73	-0.317007	0.00385765	-0.765152
C17orf59	-0.304583	0.00304311	-0.76654
TRIP12	-0.45362	0.0191602	-0.779137
SYT11	-0.331947	0.00425202	-0.78718
VWA9	-0.30613	0.00234019	-0.805351
TBRG1	-0.254033	0.000674205	-0.805593
FAM60A	-0.3151	0.00275265	-0.806734
NAA20	-0.429227	0.0129988	-0.809564
COPS5	-0.44928	0.0151626	-0.817342
PRKDC	-0.460977	0.0156845	-0.831846
UAP1	-0.280657	0.00107262	-0.833425
MTMR3	-0.411593	0.00930566	-0.83605
ACAT2	-0.36089	0.00450585	-0.846728
ADSL	-0.386053	0.00622151	-0.851674
UFC1	-0.49822	0.0191602	-0.855742
SRP9	-0.511147	0.0204598	-0.863377
TTC3	-0.34569	0.00286565	-0.879013
MPI	-0.512947	0.0173462	-0.903195
PCGF3	-0.766797	0.066024	-0.905049
PIGC	-0.465023	0.0113095	-0.905194
RPE	-0.37699	0.0034968	-0.926012
RFK	-0.398917	0.00459347	-0.932611
XRCC5	-0.422927	0.00599292	-0.939896
COG5	-0.283963	0.000436993	-0.953982
PIGB	-0.53592	0.0159513	-0.963157
MDN1	-0.57599	0.021138	-0.964747
TARDBP	-0.434527	0.00588148	-0.969217
FXN	-0.337837	0.00130254	-0.974729
KXD1	-0.327073	0.000982342	-0.983751
PPP1R2	-0.407897	0.00356641	-0.998437
PMVK	-0.37031	0.00194433	-1.004
MAPKAP1	-1.08167	0.116582	-1.0096
SPAG7	-0.29769	0.000354259	-1.02723
SLC22A15	-0.418497	0.00342842	-1.03155
DR1	-0.34295	0.000940859	-1.03793
TRMT112	-0.61777	0.0207965	-1.0391
ACVR2B	-0.338997	0.000842686	-1.04219
PIGT	-0.437353	0.00323053	-1.08933
C5orf22	-0.319813	0.000346032	-1.10684
RABGAP1	-0.325257	0.000337983	-1.129
PIM1	-0.339637	0.000417183	-1.14786
ARFGEF1	-0.34931	0.000490426	-1.15602
HYLS1	-0.334013	0.000307507	-1.1731
OSBPL9	-0.310773	0.000160079	-1.17959
PPP1R37	-0.389437	0.000900383	-1.18606
NUDT5	-0.46639	0.00275265	-1.19407
TMX2	-0.49222	0.00370943	-1.19644
VPS29	-0.451783	0.00215593	-1.20462
ACTR5	-0.440843	0.0018267	-1.20718
TLK2	-0.573287	0.00762488	-1.21409
EIF4G1	-0.390057	0.000771083	-1.21421
HEATR5B	-0.429123	0.00133072	-1.23412
COASY	-0.565543	0.00633873	-1.24306
SLC30A1	-0.453597	0.00157722	-1.27103
KIF21A	-0.360163	0.000293253	-1.27237
ADAT2	-0.642777	0.00981807	-1.29068
ARL8A	-0.507657	0.00275265	-1.29973
INO80C	-0.363707	0.000254115	-1.30751
INTS10	-0.35668	0.000209513	-1.31215
HDAC2	-0.45647	0.00130254	-1.31701
TAF11	-0.37187	0.000273027	-1.32527
NUP35	-0.409333	0.000513457	-1.3465
BAX	-0.71654	0.0125567	-1.36223
PDPK1	-0.718857	0.0119187	-1.38292
DDX3X	-0.404747	0.000330109	-1.40906
NUP155	-0.557	0.00275265	-1.42606
NUP37	-0.44534	0.000575521	-1.44287
TMEM201	-0.63833	0.00441976	-1.50301
DICER1	-0.417737	0.000230805	-1.51921
NCOA6	-0.40441	0.000168161	-1.52635
PPP1R8	-0.44208	0.000330109	-1.53903
CSNK2B	-0.64058	0.00393376	-1.54072
METAP2	-0.468273	0.00046836	-1.55908
SNAP25	-0.415033	0.000164073	-1.57089
SSR3	-0.50037	0.000721134	-1.57215
ATXN7L3	-0.530963	0.000983016	-1.59684
BTAF1	-0.440703	0.000225299	-1.60735
TET2	-0.485513	0.000479275	-1.61162
CNOT4	-0.558417	0.00114472	-1.64247
C6orf106	-0.49896	0.000490426	-1.65127
CEP350	-0.434667	0.000156176	-1.65451
CELSR3	-0.664273	0.00323053	-1.65452
CLINT1	-0.433303	0.000148638	-1.65863
RPS12	-0.44749	0.000172344	-1.68418
NIPBL	-0.467327	0.00019477	-1.73401
PCYT2	-0.463733	0.000168161	-1.75026
EMC2	-0.4726	0.00019477	-1.75357
MYCBP2	-0.504137	0.000314875	-1.76542
TAMM41	-0.48489	0.000160079	-1.84048
CSNK2A1	-0.480553	0.000137971	-1.85504
CEP120	-0.53632	0.000337983	-1.86162
EMC4	-0.48562	0.000141444	-1.86935
ATXN10	-0.502713	0.000176625	-1.88666
UBR4	-0.540943	0.00028636	-1.91661
MAPT	-0.507277	0.000148638	-1.94179
ISL1	-0.56836	0.00036714	-1.95241
CAP1	-0.51447	0.000156176	-1.95827
FAM122A	-0.53527	0.000209513	-1.96915
NANS	-0.541563	0.000230805	-1.96953
NAA25	-0.577803	0.000354259	-1.99381
CCDC101	-0.53003	0.000172344	-1.99482
PROSER1	-0.529067	0.000137971	-2.04231
METTL5	-0.54188	0.000168161	-2.0452
C22orf29	-0.712437	0.00133072	-2.04891
SEC63	-0.554367	0.000181006	-2.07461
PIGK	-0.534557	0.000131265	-2.07507
NR2C2AP	-0.565977	0.000214656	-2.07615
FLAD1	-0.54251	0.000141444	-2.08835
POU5F1	-1.04983	0.00997407	-2.10084
ARL1	-0.550507	0.000134579	-2.13102
PRPS1	-0.9798	0.00645792	-2.14567
HDAC8	-0.56946	0.000137971	-2.19824
GNB1L	-0.764563	0.00122128	-2.22731
ASCC3	-0.578173	0.000137971	-2.23187
PYROXD1	-1.2044	0.0139243	-2.23564
UFM1	-0.59109	0.000141444	-2.27535
IRS2	-0.592927	0.000141444	-2.28242
PGD	-0.592747	0.000137971	-2.28813
PGK1	-0.60217	0.000137971	-2.3245
SUPT20H	-0.7763	0.000940859	-2.34945
CBLL1	-0.617153	0.000134579	-2.38902
KTI12	-0.62805	0.000134579	-2.4312
ACTR8	-0.6628	0.000168161	-2.50159
ADAT3	-1.02378	0.0035359	-2.50981
DYRK1B	-0.794503	0.000549901	-2.58985
ACAD11	-0.73987	0.000260278	-2.65211
KDM1A	-0.694797	0.000134579	-2.68957
PPCS	-0.697447	0.000131265	-2.70738
ALG13	-0.70918	0.000134579	-2.74525
TTC14	-0.712883	0.000131265	-2.76731
DDRGK1	-0.71561	0.000134579	-2.77014
UBA5	-0.717867	0.000134579	-2.77888
DDX1	-0.729133	0.000134579	-2.82249
MLST8	-0.754593	0.000160079	-2.86418
ZNF259	-0.91173	0.000562575	-2.96296
FAM103A1	-1.37657	0.00695514	-2.97021
SENP2	-0.78495	0.000131265	-3.04706
SEH1L	-0.79137	0.000134579	-3.06341
METTL16	-0.824007	0.000185489	-3.07493
ZC3H13	-0.817497	0.000134579	-3.16455
UFL1	-0.815573	0.000131265	-3.16594
TTI2	-0.831593	0.000137971	-3.21013
PRDX5	-0.84825	0.000148638	-3.24699
NUP43	-1.03178	0.000659203	-3.28208
HUWE1	-0.854173	0.000134579	-3.30653
IDI1	-0.85874	0.000131265	-3.3335
POLR3K	-0.892327	0.000176625	-3.34886
C14orf166	-0.932037	0.000131265	-3.61803
ELP2	-0.95353	0.000144999	-3.66025
PHF14	-0.949837	0.000131265	-3.68713
MTOR	-1.03931	0.000248089	-3.74712
MAU2	-0.989037	0.000160079	-3.75405
TELO2	-0.978267	0.000134579	-3.78689
SCAMP4	-1.02378	0.000131265	-3.97418
RPTOR	-1.03055	0.000131265	-4.00046
AHCY	-1.07816	0.000131265	-4.18527
POU4F1	-1.1791	0.000209513	-4.33766
CHORDC1	-1.1215	0.000131265	-4.3535
NTRK2	-1.18353	0.000134579	-4.58149
METTL14	-1.21233	0.000134579	-4.69297

## Sheet: V337M_M204
index	epsilon	pvalue	gene score
CPOX	1.53041	0.00295562	3.87094
PSAP	1.37924	0.00295562	3.48858
COX16	1.25837	0.00295562	3.18287
COX6B1	1.18083	0.00295562	2.98674
MAP3K12	1.18041	0.00295562	2.98568
CARS2	1.10521	0.00295562	2.79546
SELRC1	1.08278	0.00295562	2.73872
COX17	1.07151	0.00295562	2.71022
COX6C	1.03925	0.00295562	2.62863
STXBP4	1.03654	0.00295562	2.62177
MRPS9	1.02663	0.0031121	2.57371
COX11	1.00211	0.00295562	2.53469
COX7C	0.972263	0.00295562	2.45919
PSMG1	0.948813	0.00295562	2.39988
COX7B	0.937163	0.00295562	2.37041
COX19	0.93858	0.0032761	2.33204
DOT1L	0.90773	0.00319314	2.2655
WIPI2	0.8855	0.00295562	2.23974
PTEN	0.84139	0.00295562	2.12817
MARS2	0.835777	0.00295562	2.11397
KDM2A	0.822123	0.00295562	2.07944
C12orf44	0.812063	0.00295562	2.05399
ATG14	0.811677	0.00295562	2.05301
MEN1	0.806623	0.00295562	2.04023
WARS2	0.802637	0.00295562	2.03015
MRPS35	0.810247	0.00319314	2.0222
FAM53C	0.79538	0.00295562	2.01179
COX5A	0.798937	0.00319314	1.99397
COX5B	0.768067	0.00303294	1.9341
SOCS4	0.758647	0.00319314	1.89342
BECN1	0.748777	0.00319314	1.86878
KEAP1	0.73818	0.00295562	1.86712
FBXL5_P1	0.734637	0.00295562	1.85815
DHX30_P1	0.727143	0.00319314	1.81479
BHMT2	0.722307	0.0031121	1.81078
SNRK	0.707373	0.00319314	1.76545
PIK3R3	0.694063	0.00295562	1.75553
TFAM	0.720737	0.00381644	1.74299
SMG9	0.687287	0.00319314	1.71532
C16orf93	0.679793	0.00319314	1.69662
CTSD	0.670577	0.00295562	1.69612
SMEK1	0.679323	0.00319314	1.69544
HMBS_P1	0.684877	0.00336102	1.69406
FBXO42	0.668403	0.00295562	1.69063
RNF20	0.732423	0.00502162	1.68396
NDUFV2	0.820707	0.00934173	1.66568
MAP4K4	0.650823	0.00295562	1.64616
FH	0.655797	0.0031121	1.64405
AARS2	0.657427	0.00319314	1.64079
LRPPRC	0.663333	0.00336102	1.64077
TSC1	0.648477	0.00295562	1.64022
NARS2	0.658293	0.00344794	1.62101
MRPS23	0.64533	0.0031121	1.61781
MRPS10	0.646797	0.00362794	1.5784
MRPS31	0.635407	0.00344794	1.56465
HDAC3	0.615727	0.00336102	1.52302
TAOK1	0.591877	0.00295562	1.49706
GLCCI1	0.60772	0.00344794	1.49647
MRPL41	0.613633	0.00381644	1.48397
UQCRQ	0.59369	0.00319314	1.48172
PDS5B	0.588443	0.00319314	1.46863
COX18	0.586273	0.0032761	1.45668
CYCS	0.573337	0.00295562	1.45017
RNGTT	0.662807	0.00672015	1.44003
UQCRB	0.57809	0.00336102	1.42992
KMT2E	0.57404	0.00336102	1.4199
EDC4	0.562507	0.00319314	1.40389
ATRX	0.55456	0.00319314	1.38406
MPHOSPH8_P1	0.557013	0.00336102	1.37779
OAZ3_P2	0.55102	0.00353689	1.35076
MRPL48	0.54608	0.00344794	1.34469
FAM117B	0.538483	0.00319314	1.34394
HSD17B10	0.56935	0.00466275	1.32736
MRPL19	0.537173	0.00353689	1.31681
NSUN4	0.530337	0.00344794	1.30592
COX4I1	0.548853	0.00443658	1.29143
C11orf73	0.513093	0.0032761	1.27485
PQLC2	0.51058	0.00336102	1.26293
CTAGE5	0.527837	0.00454839	1.23627
CMAS	0.49198	0.00336102	1.21693
ARIH2	0.49083	0.00336102	1.21408
NXT1	0.512893	0.00432726	1.21237
SETDB1	0.483977	0.00319314	1.2079
PRAF2_P2	0.480847	0.00319314	1.20009
WDR45	0.480847	0.00319314	1.20009
LAMTOR1	0.489267	0.00353689	1.19938
VHL	0.493617	0.00381644	1.19373
SDHC	0.531583	0.0058152	1.18832
GIGYF2	0.47935	0.00336102	1.18569
LAMTOR5	0.537323	0.00672015	1.1674
ERAL1	0.462217	0.00353689	1.13307
ATP5J2	0.48639	0.00514668	1.11309
NTC_345	0.42159	0.00229133	1.11296
KIAA1109	0.438747	0.0031121	1.09991
NDUFA9_ENST00000266544.5	0.454137	0.00432726	1.07348
NDUFB2	0.44727	0.00432726	1.05725
GSK3B	0.422547	0.00344794	1.0405
BCAS3	0.413853	0.0032761	1.02828
G3BP1	0.745163	0.0573212	0.925258
C1GALT1C1	0.37083	0.0037211	0.900868
DNAJC2	0.589883	0.0305591	0.89359
LAMTOR3	0.40854	0.00704881	0.879131
LRRC4	0.442767	0.0104791	0.876534
TTBK1	0.35581	0.00411592	0.848796
HSD17B4	0.35357	0.00401381	0.847311
TNKS	0.372497	0.00540527	0.844518
FAM53B	0.36377	0.00489931	0.84026
XPO1	0.462233	0.0153219	0.838809
GADD45GIP1	0.404133	0.00851252	0.836532
NTC_780	0.296573	0.00157853	0.830923
UQCRFS1	0.453663	0.0149902	0.82757
NDUFA11	0.4129	0.0114761	0.801111
FUT5	0.4129	0.0114761	0.801111
METTL16	0.464873	0.0215794	0.774461
PSIP1	0.337407	0.00553892	0.761383
NDUFS2	0.36908	0.00912794	0.752786
NDUFB8	0.339523	0.00625296	0.74828
CUL5	0.294743	0.00295562	0.745509
NUPL2	0.431707	0.0190112	0.742963
FECH	0.469593	0.0287734	0.723647
POLG	0.335293	0.00704881	0.721512
DOPEY1	0.30116	0.00411592	0.718427
GLMN	0.405117	0.0174513	0.712265
VPS41_P1	0.350597	0.00934173	0.711561
KMT2B_P1	0.441043	0.0259967	0.69909
NDUFA8	0.436883	0.0259967	0.692496
LSS	0.45152	0.0293584	0.691849
FKBP1A	0.37429	0.0153219	0.679219
MIDN_P1	0.359367	0.0132764	0.674503
MGEA5	0.29018	0.00502162	0.667169
PNPT1	0.46195	0.0379437	0.656366
WNK3	0.371667	0.0178304	0.649985
GPC2	0.282247	0.00527454	0.642906
UBE4B	0.337357	0.0125564	0.641361
NDUFS5_P1	0.321043	0.0107209	0.632381
SATB1_P2	0.432893	0.0357929	0.626052
NTC_555	0.312	0.0101123	0.622487
LEMD3	0.321557	0.0117381	0.620733
PPP2R2B_P1	0.39512	0.0270783	0.619303
NUP93	0.328213	0.0143456	0.604989
GRIK1	0.405683	0.0324392	0.604034
TNPO1	0.431717	0.0425764	0.591811
NDUFB9	0.276177	0.0075689	0.585762
FAF2	0.394237	0.0337469	0.580224
NDUFB4	0.38404	0.0318018	0.575118
ZNF259	0.42294	0.0442233	0.572808
SEPHS2	0.291747	0.0117381	0.563188
BCS1L	0.328093	0.0206916	0.552577
BMPR2	0.302863	0.0156601	0.546731
HEXB	0.263983	0.00891852	0.541089
ASPDH	0.21713	0.00381644	0.525094
TXN	0.402387	0.0513583	0.518833
RPS16	0.246703	0.00831578	0.513167
MXD1	0.22484	0.00540527	0.509753
SREBF2	0.273437	0.0149902	0.498801
DARS2	0.40853	0.0605122	0.497654
ST3GAL3	0.25611	0.0122782	0.489392
NDUFB6	0.299337	0.0265328	0.47182
KMT2B_P2	0.235513	0.0107209	0.463907
L3MBTL3	0.235163	0.0112193	0.458577
RPAP3	0.430723	0.0886739	0.453209
MDN1	0.2934	0.0299536	0.44701
WDHD1	0.342463	0.0542714	0.433363
PREB	0.248847	0.0182166	0.432877
SUCLG2	0.540167	0.16365	0.424617
TOP1	0.177907	0.00411592	0.424402
NUPL1	0.221623	0.0122782	0.423493
SORBS1_P1	0.25551	0.0249527	0.409552
SRR	0.28203	0.0417726	0.38895
PARS2	0.453297	0.138818	0.388726
ELOVL6	0.22435	0.0186102	0.388181
NTC_414	0.202947	0.0131342	0.381864
PPP1R8	0.250093	0.0299536	0.38103
GLUD1	0.2746	0.0409817	0.380983
TMEM126B	0.257097	0.0330875	0.380589
DNAJA3	0.231773	0.0244444	0.373577
CHP1	0.156063	0.00422039	0.370595
SERBP1	0.313707	0.0661568	0.369994
NTC_989	0.24905	0.0330844	0.368688
LARS2	0.357323	0.0963623	0.363074
FXN	0.28935	0.0627202	0.34797
INTS10	0.24265	0.0372149	0.346816
SEC13	0.404003	0.138818	0.346454
PHLDA2	0.22132	0.0281985	0.342996
EEF2_P1	0.348403	0.108012	0.336742
PIK3C3	0.15368	0.00704881	0.330702
RNF183	0.275927	0.063849	0.32969
C9orf72	0.335117	0.104575	0.328606
TTC1	0.141443	0.0047797	0.328233
NUP98	0.187657	0.0178304	0.328181
UBA6	0.294627	0.0787489	0.325196
RHBDL3	0.19638	0.0225001	0.323598
PPP1R2	0.187773	0.0190112	0.323156
NFU1	0.24867	0.0504168	0.322631
NTC_649	0.341287	0.114125	0.321704
PGK1	0.169813	0.0128401	0.32119
NBAS	0.354153	0.124597	0.320329
NTC_810	0.21943	0.0378991	0.311891
RPL14	0.41851	0.183714	0.307964
NTC_185	0.23436	0.0514933	0.301914
EXOC5	0.3438	0.136713	0.297108
ALDOC	0.208253	0.0379437	0.295899
FAS	0.20422	0.0379437	0.290168
SEC62	0.13515	0.00739183	0.288038
NR1H3_P1	0.292743	0.104575	0.287055
MRPS11	0.252927	0.0741364	0.285799
ZFAND3	0.1705	0.0225001	0.280953
SMG8	0.225307	0.0573212	0.27976
GRIN2C	0.364077	0.173465	0.276986
GM2A	0.207913	0.0476787	0.274794
NTC_982	0.192843	0.0390465	0.271604
ATF2	0.21928	0.0578431	0.271414
UBE2A	0.15434	0.0178304	0.269916
NDUFC2	0.26033	0.0979622	0.262658
C6orf106	0.114593	0.00527454	0.261022
YJEFN3_P1	0.177117	0.0337469	0.260674
TTC7B	0.254567	0.0947834	0.26049
CSNK1D	0.177673	0.0344175	0.259975
MAP2K7	0.128453	0.0100102	0.25685
LY75-CD302	0.248626	0.0932253	0.256201
CDKN2A_P2	0.131167	0.0114761	0.25449
ST8SIA2	0.134373	0.0131295	0.252857
PAF1	0.138863	0.0167143	0.246748
KPNA1_P2	0.21205	0.0697472	0.24523
COPS5	0.136673	0.0167143	0.242856
NTC_783	0.18858	0.0544987	0.238292
WNK1	0.255027	0.116996	0.237642
SSR1	0.22037	0.0843034	0.236712
NANS	0.16551	0.0386847	0.233776
ARSA	0.16564	0.0409817	0.229811
AMN_P1	0.217851	0.0886739	0.229224
NTC_753	0.24799	0.119844	0.228494
GNG2	0.121253	0.0131295	0.228169
IPO5	0.171053	0.0467942	0.227468
NTC_630	0.26509	0.139993	0.226359
SLC5A7	0.138097	0.0234548	0.225066
NTC_461	0.167023	0.0452353	0.224567
SLC1A3_P2	0.343164	0.232289	0.217556
RANBP2	0.41319	0.30032	0.215857
NTC_164	0.223357	0.108622	0.215334
EFTUD1	0.332557	0.226142	0.214705
MRPL30_P1	0.291247	0.183714	0.214316
NTC_947	0.370357	0.267691	0.21198
NTC_383	0.29191	0.187972	0.211899
NTC_497	0.211347	0.102042	0.209492
RAE1	0.1619	0.0523144	0.207455
NTC_647	0.246623	0.144993	0.206832
CARTPT	0.236073	0.134633	0.205584
COQ6	0.254124	0.158902	0.203013
ERN1	0.138367	0.0357929	0.200106
AMN_P2	0.129667	0.0287734	0.199817
NTC_276	0.279833	0.202757	0.193931
OPA1	0.28438	0.211285	0.191994
UNC50	0.0951667	0.0100102	0.190291
NTC_501	0.31409	0.249625	0.189306
CMIP	0.149333	0.0552726	0.187785
CHRNA5	0.19529	0.113334	0.184674
CCS	0.232157	0.161263	0.183976
NUDT16L1	0.149537	0.0594325	0.183328
AMPD2_P1	0.18764	0.106282	0.182675
NDUFC1_P2	0.11072	0.0225001	0.182446
VPS16	0.274787	0.220112	0.180632
NDUFA5	0.239123	0.18111	0.177443
NTC_284	0.247763	0.194208	0.176341
NTC_309	0.283673	0.239692	0.175976
CYR61	0.0806233	0.00672015	0.175164
TSPO	0.103773	0.0206916	0.174776
NTC_694	0.265307	0.222988	0.172905
ACACA	0.19459	0.134633	0.169458
ARL2	0.1452	0.0709789	0.166816
BAG6	0.131543	0.0542714	0.166459
NTC_772	0.173683	0.114125	0.163717
NXF1_P2	0.182247	0.126556	0.163606
NTC_622	0.342451	0.333269	0.163419
FAM167A_P2	0.209463	0.166063	0.163324
KCNIP4_ENST00000382150.4	0.168335	0.108012	0.162701
NTC_403	0.25312	0.227673	0.162677
GLS2	0.116487	0.0402035	0.162585
TAC1	0.121413	0.0459236	0.162447
BNC2	0.124433	0.0494898	0.162446
ATF6	0.124827	0.0523144	0.15995
SGK1_P1	0.115333	0.0417726	0.159057
TTC4	0.08196	0.0117381	0.158216
SLC17A6	0.0728833	0.00688272	0.157591
NDUFB3	0.12816	0.061608	0.15512
RPS15A	0.12981	0.0661568	0.153101
SMC1A	0.156317	0.108012	0.151084
FAM50A	0.196352	0.170971	0.150617
NTC_744	0.258663	0.26244	0.150276
NTC_198	0.21426	0.200595	0.149485
PFKP	0.173903	0.143103	0.146835
SLC1A1	0.188607	0.170971	0.144676
NTC_8	0.30335	0.336338	0.143552
MAPK8IP1_P2	0.117337	0.0605122	0.142935
UQCRC1_P1	0.17871	0.158902	0.142766
NTC_985	0.215447	0.218372	0.142368
NTC_269	0.16439	0.138356	0.141212
NTC_1048	0.198773	0.19632	0.14054
NTC_115	0.199383	0.202757	0.138177
RNF11	0.0941367	0.0344175	0.137743
NTC_15	0.219987	0.239692	0.136468
NTC_513	0.1054	0.0514933	0.135782
EMC2	0.0837033	0.0239452	0.135665
ZNF146	0.0651633	0.00851252	0.134884
NTC_362	0.18889	0.194208	0.134439
PRKAA1	0.0741567	0.0156601	0.133868
MPHOSPH8_P2	0.159723	0.151977	0.130689
ISL1_P2	0.166243	0.16365	0.130681
CHORDC1	0.343967	0.420485	0.129417
NTC_1029	0.197023	0.220671	0.129298
NTC_256	0.18915	0.209346	0.128458
MTMR9	0.07832	0.0239452	0.12694
GAPDH_P2	0.109243	0.0697472	0.126337
FBXL5_P2	0.127517	0.10289	0.125939
ISCU	0.192874	0.223113	0.125652
NTC_599	0.217443	0.267691	0.124457
NDUFA4	0.21581	0.271663	0.122142
NTC_518	0.20719	0.259841	0.121267
NPR3	0.08095	0.0318018	0.121227
TP53INP2_P2	0.20794	0.268217	0.118841
CREB3L4	0.166551	0.194404	0.118467
NTC_865	0.28174	0.387892	0.115877
AKT2	0.0808267	0.0386847	0.114165
NTC_444	0.07302	0.0297108	0.111508
NTC_316	0.105575	0.088681	0.111083
NTC_106	0.21053	0.306467	0.108132
NTC_9	0.173307	0.249625	0.104454
NTC_302	0.167063	0.239692	0.103637
NTC_90	0.0877263	0.0718012	0.100347
SEPSECS	0.195613	0.307789	0.100105
AMIGO3_P2	0.144712	0.205544	0.0994311
PPARG_P2	0.0702133	0.0409817	0.0974147
NTC_935	0.128925	0.175946	0.0972893
RPL36A-HNRNPH2	0.1297	0.178535	0.0970516
ACTR1A	0.169266	0.268217	0.0967376
PRKAB1	0.0960633	0.0995833	0.0962376
ATP2B1	0.144777	0.220112	0.0951697
NTC_613	0.0789947	0.0626575	0.0950327
HECTD3	0.171173	0.278645	0.0949923
NTC_731	0.18318	0.30358	0.0948372
NTC_87	0.183777	0.306467	0.0943906
CDKN2A_P1	0.0449367	0.00812313	0.0939301
NTC_45	0.19761	0.339425	0.0927297
SIAE	0.0998933	0.120749	0.0917136
NTC_850	0.081811	0.0777936	0.090733
NTC_607	0.09562	0.112729	0.0906444
LMAN2L	0.193421	0.342904	0.0899075
NTC_619	0.119907	0.177909	0.0899062
NTC_720	0.0728583	0.0592803	0.0894037
NTC_1030	0.23189	0.415384	0.0884778
NTC_137	0.29667	0.504461	0.088162
RGPD3	0.12029	0.186345	0.0877736
NTC_315	0.249277	0.447648	0.0870134
FLCN	0.0874533	0.104575	0.0857543
XPOT	0.109137	0.166063	0.0850967
CDC7	0.1845	0.346958	0.0848189
TRIM49C_ENST00000432771.1,ENST00000448984.1	0.155513	0.289346	0.0837567
MYADM_P2	0.21559	0.411387	0.0831637
SEL1L	0.370439	0.597642	0.0828148
NTC_665	0.204623	0.394659	0.0826224
MAP3K7	0.150863	0.285749	0.082072
NTC_582	0.0859317	0.111347	0.0819207
GPM6A_P2	0.15996	0.307789	0.0818591
RNASEK	0.0788667	0.0916878	0.081839
NTC_445	0.19981	0.391267	0.081428
NTC_765	0.0618867	0.0514933	0.0797255
USP8	0.262483	0.497396	0.0796106
DERL1	0.168688	0.338881	0.0792755
NTC_852	0.29582	0.540291	0.0790941
PDE10A	0.106853	0.186345	0.0779691
NTC_222	0.146883	0.29786	0.0772589
NTC_545	0.0891487	0.138356	0.076579
KIAA0895_P2	0.26366	0.512608	0.076518
NTC_895	0.129627	0.25726	0.0764314
NTC_606	0.0443747	0.0190073	0.0763724
NTC_212	0.05922	0.0529782	0.075559
WDR26	0.140377	0.292974	0.0748448
CACNA1A	0.05171	0.0357929	0.0747832
URB1	0.211922	0.443738	0.0747819
TKT_P2	0.0767333	0.106282	0.0747028
NTC_346	0.107933	0.204937	0.074299
NTC_35	0.08307	0.128842	0.0739276
SLC3A2	0.0810467	0.124597	0.0733062
DHX9	0.152372	0.330925	0.0731798
NTC_860	0.094835	0.172067	0.0724826
NTC_375	0.0589267	0.0592803	0.0723083
SATB1_P1	0.06373	0.0734959	0.0722531
NTC_77	0.087423	0.150129	0.071996
ASCC3	0.0905867	0.161263	0.0717869
FAM76B	0.0869533	0.156567	0.0700234
NTC_468	0.0630247	0.0777936	0.0698979
NTC_608	0.0928633	0.177909	0.0696291
CAMKK2	0.122035	0.271663	0.0690683
PCID2_P1	0.268501	0.554327	0.068799
NTC_168	0.090368	0.175946	0.0681936
CCNC	0.0605167	0.0747815	0.0681542
NTC_287	0.07522	0.12428	0.0681193
ATP5I	0.06856	0.10289	0.0677118
GSK3A	0.146395	0.346958	0.0673011
NTC_184	0.176303	0.415384	0.0672686
NTC_1015	0.11364	0.25726	0.0670052
NTC_882	0.0414877	0.0246139	0.0667462
PSTK_P1	0.16604	0.397963	0.0664421
NTC_543	0.0559357	0.0661923	0.0659589
NTC_319	0.0682567	0.108622	0.065805
NTC_437	0.0929327	0.19632	0.0657067
NTC_868	0.14169	0.345653	0.06537
NTC_191	0.129273	0.312296	0.065339
NTC_916	0.0946923	0.204937	0.0651844
NTC_483	0.155404	0.381197	0.0650912
NTC_553	0.147217	0.361539	0.0650472
PRAF2_P1	0.07684	0.145283	0.0643753
NTC_193	0.0672333	0.111347	0.0640951
NTC_6	0.0685563	0.116957	0.0638927
NTC_314	0.0755287	0.143311	0.0637251
NTC_957	0.109506	0.26244	0.0636195
HTR1B	0.128209	0.319219	0.06358
CA10	0.06148	0.0947834	0.0629105
AIFM1	0.164953	0.415921	0.0628454
NTC_889	0.221237	0.524211	0.0620556
NTC_4	0.0876477	0.19632	0.06197
WARS	0.192107	0.477493	0.0616725
NTC_469	0.0712733	0.136733	0.0615891
CDK5	0.0486	0.0552726	0.061114
NTC_944	0.08418	0.192113	0.0603102
NDUFS8	0.19187	0.48739	0.0598872
NTC_713	0.0781	0.172067	0.059692
NTC_494	0.0897773	0.218372	0.0593252
PHLDA1	0.172138	0.45324	0.0591588
NTC_551	0.223881	0.544349	0.0591321
NTC_548	0.240996	0.569012	0.0590148
NTC_109	0.17656	0.466171	0.0585217
PACRGL	0.05237	0.0774078	0.0581943
RBM14-RBM4_P1	0.06785	0.138818	0.058185
NTC_870	0.0922753	0.234832	0.0580636
NTC_610	0.0866233	0.213825	0.0580326
TRAPPC1	0.0635567	0.122661	0.0579187
NTC_639	0.0765353	0.175946	0.0577552
NTC_730	0.378057	0.704189	0.057582
NTC_74	0.0318633	0.0166486	0.0566729
NTC_174	0.0731653	0.168253	0.0566327
NTC_897	0.207602	0.536248	0.0561842
NTC_872	0.113833	0.321176	0.0561491
NTC_963	0.237854	0.581541	0.0559956
NTC_399	0.160375	0.447648	0.0559811
NTC_250	0.04686	0.0652936	0.0555352
PRKAB2	0.0374133	0.0330875	0.0553843
NTC_598	0.03902	0.0390465	0.0549565
NTC_1017	0.195537	0.524211	0.0548469
TCEAL5	0.11413	0.330925	0.0548133
FAM167A_P1	0.169965	0.477493	0.0545643
NTC_640	0.0589133	0.12428	0.0533519
POLR3K	0.13614	0.406883	0.0531668
UBA1_P1	0.09751	0.285749	0.053047
NTC_299	0.125052	0.377876	0.0528535
GRIK2	0.184012	0.517732	0.0526082
NTC_679	0.193477	0.536248	0.0523614
SERF2_P2	0.0645167	0.156567	0.0519552
NTC_406	0.0338417	0.0292539	0.0519069
NTC_554	0.110247	0.34253	0.0512981
NTC_332	0.113806	0.358326	0.0507258
NTC_605	0.0919037	0.281134	0.0506469
NTC_261	0.035903	0.0390465	0.0505664
NTC_837	0.0987933	0.309373	0.050337
ACTR8	0.195887	0.554327	0.0501928
NTC_51	0.0895033	0.275703	0.0500824
NTC_693	0.183573	0.536248	0.0496812
NTC_493	0.09076	0.283876	0.049634
NTC_827	0.0957897	0.30358	0.0495929
NTC_511	0.10543	0.34253	0.0490569
NTC_794	0.215133	0.594197	0.0486352
SLC16A4	0.185624	0.554327	0.0475632
GSR	0.146033	0.472587	0.0475365
NTC_941	0.0510997	0.118394	0.0473526
NTC_956	0.04238	0.0767675	0.0472462
NTC_42	0.113564	0.384536	0.0471364
PPP2R2A	0.0336333	0.0402035	0.0469433
NTC_943	0.0979123	0.333269	0.0467242
NTC_129	0.162597	0.516264	0.0466861
NTC_215	0.242163	0.641643	0.0466665
NTC_565	0.14636	0.48129	0.0464829
NTC_966	0.110235	0.381197	0.0461722
NTC_200	0.07061	0.222988	0.0460179
NTC_231	0.149116	0.492803	0.0458272
EEF2_P2	0.0292933	0.0276335	0.0456555
NTC_138	0.256033	0.663719	0.045578
NTC_1007	0.04073	0.0788308	0.0449376
NTC_532	0.0585767	0.172067	0.0447703
NTC_726	0.159207	0.524211	0.0446565
NTC_384	0.11033	0.394659	0.0445488
GMCL1	0.0743433	0.25806	0.0437346
NTC_653	0.20317	0.611264	0.0434318
SERF2_P1	0.0976003	0.359302	0.0433873
DDX19B_P1	0.0716333	0.248173	0.0433557
NTC_58	0.2602	0.681593	0.0433167
ADAT2	0.03774	0.0722284	0.0430724
SLC35A5	0.06869	0.238554	0.0427536
NTC_933	0.0827833	0.312296	0.0418414
PPFIA3_P1	0.308887	0.735882	0.0411413
NTC_86	0.0581067	0.19632	0.0410835
NTC_379	0.08495	0.330219	0.0408778
NTC_900	0.109187	0.422432	0.0408623
FOXO1	0.0787227	0.304039	0.0407052
NTC_12	0.0765833	0.295027	0.0405998
NTC_924	0.139019	0.512314	0.04038
NTC_343	0.0975767	0.387892	0.0401322
NTC_360	0.161618	0.564865	0.0400902
NTC_1039	0.0740367	0.292212	0.0395579
NTC_655	0.034566	0.0718012	0.039539
NTC_147	0.130716	0.500559	0.0392859
NTC_666	0.118572	0.473697	0.0384766
NTC_954	0.112341	0.455006	0.0384186
NTC_357	0.143043	0.544349	0.0377809
PIK3R4	0.0520933	0.194404	0.0370537
NTC_84	0.0934633	0.401497	0.0370412
NTC_742	0.028291	0.0507639	0.0366211
NTC_31	0.107873	0.458711	0.0365107
NTC_611	0.204048	0.663719	0.0363237
FOXO3_P2	0.156189	0.58667	0.0361743
BRD2_P2	0.131525	0.533261	0.0359141
NTC_804	0.0621317	0.265057	0.0358289
SLC17A7	0.02228	0.0249527	0.0357122
NTC_162	0.0723743	0.321176	0.0356991
LEPR	0.02018	0.0170793	0.0356687
NTC_352	0.126136	0.524211	0.0353804
SERPINH1	0.107044	0.467708	0.0353272
APC_P1	0.0388033	0.124597	0.0350974
NTC_877	0.111241	0.485111	0.0349473
NTC_884	0.0461947	0.177909	0.0346368
TMEM110-MUSTN1	0.09182	0.420485	0.0345473
NTC_474	0.108368	0.485111	0.0340447
NTC_146	0.084179	0.394659	0.0339896
PRKAG2_ENST00000287878.4	0.0191	0.0167143	0.033939
FAM216A	0.0897767	0.420485	0.0337785
NTC_28	0.162303	0.619879	0.0337093
NTC_216	0.157147	0.611264	0.0335934
NTC_672	0.194734	0.672633	0.0335374
MMAB	0.125204	0.543743	0.0331296
NTC_704	0.0343317	0.108622	0.0330985
NTC_812	0.0889333	0.425983	0.0329594
ARPC4-TTLL3_P2	0.108385	0.497396	0.032873
NTC_980	0.183784	0.663719	0.0327165
DHX15	0.127327	0.554327	0.0326254
FHAD1	0.06547	0.319219	0.0324673
PHOSPHO2	0.0462833	0.199918	0.0323589
PHOSPHO2-KLHL23	0.0462833	0.199918	0.0323589
NTC_270	0.161429	0.632899	0.0320705
NEO1	0.0473833	0.211285	0.03199
NTC_524	0.04608	0.209346	0.0312945
NTC_190	0.066586	0.339425	0.0312459
NTC_745	0.110473	0.524211	0.0309871
HBEGF	0.0472733	0.226142	0.0305205
AGFG1	0.040342	0.175986	0.0304389
NTC_1051	0.177287	0.677107	0.0300222
LOC100130705	0.185018	0.688563	0.0299834
PEX7	0.0450173	0.217141	0.0298581
CNN3	0.127363	0.58667	0.029498
CLIP3	0.09128	0.477493	0.0293039
NTC_510	0.142994	0.624206	0.0292668
NTC_942	0.09501	0.492803	0.0291991
MIDN_P2	0.0987037	0.50751	0.0290737
NTC_784	0.174193	0.681593	0.0289988
NTC_695	0.107074	0.536248	0.028978
NTC_1020	0.1245	0.585745	0.0289203
RPL18A	0.118077	0.570389	0.0287905
BAG4	0.0295667	0.106282	0.0287843
NTC_774	0.0573467	0.315238	0.0287514
NTC_262	0.10006	0.516264	0.0287301
NTC_732	0.0997893	0.516264	0.0286523
NTC_893	0.118187	0.573174	0.0285673
NTC_37	0.061292	0.34253	0.0285193
NTC_167	0.213247	0.736264	0.0283547
NTC_905	0.115833	0.573174	0.0279985
NTC_972	0.03862	0.190034	0.0278515
NTC_785	0.0682533	0.391267	0.0278151
NTC_20	0.133834	0.619879	0.0277965
NTC_766	0.146236	0.646033	0.0277475
NTC_134	0.0368167	0.177909	0.0276052
NTC_811	0.0441447	0.237253	0.027581
NTC_182	0.0443173	0.239692	0.0274921
STX7	0.082756	0.477493	0.0265674
NTC_279	0.08492	0.488949	0.0263877
NTC_1006	0.193603	0.731652	0.0262711
NTC_19	0.129755	0.628546	0.0261668
NTC_596	0.0355767	0.183898	0.0261639
NTC_447	0.379431	0.854239	0.0259608
ENC1	0.120393	0.608706	0.0259559
NTC_249	0.108568	0.57735	0.0259
NTC_16	0.09409	0.53222	0.0257721
NTC_282	0.0448367	0.267691	0.025663
NTC_354	0.0225867	0.0737552	0.0255728
NTC_997	0.0304997	0.14669	0.0254245
NTC_638	0.0671767	0.418899	0.0253854
NTC_643	0.100257	0.560732	0.025189
C11orf52_P1	0.0502433	0.315379	0.0251803
NTC_712	0.091865	0.536248	0.0248618
NTC_296	0.121096	0.624206	0.0247851
NTC_978	0.0376407	0.220671	0.0247019
NTC_396	0.0277433	0.128842	0.02469
NTC_291	0.149947	0.686091	0.0245342
NTC_724	0.123103	0.632899	0.0244564
NTC_932	0.080353	0.496673	0.0244217
MAP2K2	0.0269	0.124597	0.0243309
JKAMP	0.133389	0.659582	0.0241075
NTC_949	0.149413	0.690599	0.0240218
NTC_650	0.141471	0.677107	0.023957
ADAT3_P2	0.04862	0.323091	0.0238566
NTC_44	0.174923	0.731652	0.0237363
ASS1	0.0306033	0.168504	0.0236683
NTC_787	0.04064	0.265057	0.0234355
NTC_338	0.10615	0.602703	0.023342
NTC_107	0.0242613	0.111347	0.0231289
NTC_644	0.0252767	0.127307	0.0226264
NTC_149	0.0350933	0.230042	0.0223963
IRX3	0.0513567	0.371919	0.0220604
NTC_255	0.076707	0.516264	0.0220248
PPP1CA_P2	0.0180733	0.0605122	0.0220162
CLMP	0.02688	0.151977	0.0219938
ZNF883	0.0830833	0.543743	0.0219843
NTC_759	0.187555	0.764129	0.0219127
NTC_300	0.0482333	0.351953	0.0218745
NTC_229	0.05286	0.387892	0.0217407
NTC_843	0.0424227	0.312296	0.0214418
NTC_888	0.323642	0.859046	0.021355
NTC_609	0.0746633	0.52023	0.0211898
NTC_154	0.0974233	0.606977	0.0211241
NTC_294	0.0218533	0.111347	0.0208333
SLC35A1	0.0135867	0.0299536	0.0207
NTC_793	0.06183	0.466171	0.0204939
MAGEL2	0.0340767	0.251439	0.0204313
NTC_823	0.141777	0.717875	0.0204089
NTC_571	0.140863	0.717875	0.0202774
NTC_440	0.0374067	0.292212	0.0199865
NTC_505	0.0893233	0.602703	0.0196419
NTC_570	0.0705883	0.528208	0.0195667
NTC_230	0.054932	0.440357	0.0195665
NTC_206	0.114721	0.677107	0.0194271
RGPD5	0.0952867	0.625471	0.0194187
NTC_584	0.07535	0.552511	0.0194146
NTC_701	0.240281	0.830289	0.0194076
NTC_60	0.13221	0.713303	0.0193987
NTC_156	0.0389473	0.318198	0.0193686
NTC_465	0.06616	0.512314	0.0192171
NTC_992	0.135859	0.722457	0.0191816
NTC_140	0.143126	0.736264	0.019031
NTC_13	0.116187	0.686091	0.0190104
NTC_881	0.0631667	0.500559	0.0189844
DHX30_P2	0.098449	0.642433	0.0189192
BCL11A	0.0892093	0.614273	0.0188802
NTC_180	0.0876713	0.611264	0.0187416
NTC_945	0.0806317	0.585745	0.01873
NTC_547	0.0369533	0.312296	0.0186774
NTC_487	0.0225507	0.151871	0.0184583
CDC37	0.032187	0.268217	0.0183953
PPP6C	0.0415167	0.363477	0.0182475
NTC_199	0.0872963	0.619879	0.0181309
NTC_56	0.147397	0.754805	0.0180068
NTC_615	0.182629	0.797027	0.0179939
NTC_832	0.057531	0.488949	0.017877
YJEFN3_P2	0.0462233	0.411387	0.0178306
NTC_73	0.0864	0.624206	0.0176837
NTC_68	0.107113	0.686091	0.0175257
MYH10	0.020723	0.145283	0.0173614
NTC_243	0.0303467	0.270344	0.0172394
JUNB	0.0301147	0.271663	0.017044
NUP133	0.01226	0.0409817	0.0170096
NTC_391	0.159947	0.78288	0.0170031
NTC_151	0.0152433	0.0767675	0.0169936
NTC_961	0.0962613	0.66817	0.0168566
NTC_186	0.0661733	0.556614	0.0168375
NTC_94	0.0777267	0.611264	0.0166157
NTC_686	0.05376	0.492803	0.0165219
CCNH	0.0543033	0.497396	0.0164701
SNX15_P2	0.134223	0.753899	0.0164674
NTC_632	0.0885833	0.654852	0.0162867
NTC_419	0.085492	0.646033	0.0162217
NTC_1027	0.0489833	0.473697	0.015895
NTC_528	0.00801367	0.0108507	0.0157432
NTC_428	0.044999	0.451318	0.0155479
NTC_541	0.0688833	0.598443	0.0153594
NTC_122	0.0272253	0.273014	0.01535
NTC_297	0.017581	0.135126	0.0152825
BBOX1_P2	0.0158947	0.109764	0.0152516
NTC_1011	0.02969	0.306467	0.0152493
NTC_155	0.0555233	0.53222	0.0152083
NTC_266	0.061097	0.564865	0.0151554
NTC_958	0.025661	0.25726	0.0151304
NTC_477	0.0173533	0.135126	0.0150846
KLHDC7A	0.0909333	0.682728	0.0150724
SYT2	0.157617	0.802581	0.0150542
NTC_305	0.100176	0.708741	0.0149776
NTC_706	0.139831	0.78288	0.0148647
NTC_108	0.0318103	0.345653	0.014676
IPO4	0.099489	0.712084	0.0146715
NTC_755	0.04394	0.466171	0.0145641
ELN	0.082578	0.671116	0.0143027
NTC_113	0.0341277	0.381197	0.0142944
GFER	0.07233	0.636758	0.0141786
NTC_696	0.103562	0.731652	0.0140529
NTC_577	0.05955	0.581541	0.0140193
NTC_525	0.010173	0.0420446	0.014001
NTC_70	0.122517	0.768804	0.0139895
COG5	0.0879777	0.694416	0.0139339
NTC_436	0.09208	0.708741	0.0137671
NTC_709	0.107771	0.745516	0.0137454
NTC_72	0.0136267	0.098248	0.0137313
NTC_981	0.103049	0.736264	0.013702
NTC_160	0.0337463	0.394659	0.013626
NTC_915	0.06322	0.611264	0.0135146
NTC_322	0.027498	0.327186	0.0133422
NTC_62	0.117235	0.773488	0.0130771
NTC_807	0.106953	0.754805	0.013066
NTC_179	0.124994	0.787588	0.012962
NTC_559	0.0967177	0.736264	0.0128602
NTC_390	0.06964	0.654852	0.0128038
NTC_538	0.0716533	0.663719	0.0127554
NTC_770	0.161026	0.835067	0.0126049
B3GALT2	0.0367933	0.458035	0.0124767
NTC_786	0.0405533	0.492803	0.0124631
NTC_798	0.0489233	0.556614	0.0124483
NTC_508	0.0285753	0.36802	0.0124054
NTC_930	0.128602	0.801758	0.0123402
NTC_189	0.051467	0.57735	0.012278
NTC_637	0.172842	0.849438	0.012249
NTC_188	0.06075	0.632899	0.0120689
NTC_413	0.0178913	0.21609	0.0119043
NTC_874	0.052367	0.594197	0.0118386
HSP90AA1	0.0388903	0.497396	0.0117954
NTC_923	0.141194	0.825517	0.0117578
NTC_3	0.107852	0.77818	0.0117472
CREB1	0.0245273	0.334887	0.011653
NTC_402	0.0384427	0.500559	0.0115537
NTC_529	0.180107	0.863859	0.0114471
NTC_267	0.0385767	0.50838	0.0113343
NTC_782	0.0380107	0.504461	0.0112957
NTC_808	0.124293	0.811241	0.011292
NTC_566	0.03436	0.469926	0.0112691
NTC_869	0.0345213	0.473697	0.0112021
NTC_896	0.04421	0.560732	0.0111075
NTC_976	0.166717	0.859046	0.0110005
NTC_737	0.0196217	0.281134	0.0108133
CLU_P1	0.0271133	0.400182	0.0107841
NTC_878	0.05765	0.650436	0.0107687
ANXA6	0.064397	0.682728	0.0106739
NTC_401	0.0423507	0.560732	0.0106404
NTC_617	0.113593	0.806496	0.0106094
NTC_991	0.196405	0.883156	0.0105985
NTC_906	0.0821467	0.745516	0.0104772
NTC_54	0.0697433	0.708741	0.0104275
NTC_934	0.05161	0.628546	0.0104078
NTC_830	0.151827	0.854239	0.0103881
NTC_901	0.0542467	0.646033	0.010293
NTC_408	0.0192163	0.292212	0.0102673
NTC_698	0.0252767	0.394659	0.0102062
NTC_14	0.0213833	0.333269	0.0102042
NTC_263	0.0521467	0.637264	0.0102041
NTC_918	0.053743	0.646033	0.0101975
ATP5L	0.0550267	0.653845	0.0101538
NTC_754	0.08481	0.759463	0.0101343
NTC_1028	0.0454667	0.602703	0.00999796
RANBP17	0.104062	0.802581	0.00993906
NTC_412	0.0468343	0.615565	0.00986922
WDR13	0.05134	0.642433	0.00986613
NTC_334	0.0280403	0.447648	0.00978786
NTC_433	0.0892793	0.77818	0.0097243
NTC_43	0.201423	0.897675	0.00944285
ALAD	0.0103833	0.124597	0.00939166
NTC_112	0.133102	0.854239	0.00910691
NTC_208	0.0777063	0.764129	0.00907868
NTC_172	0.131953	0.854239	0.00902827
NTC_628	0.0612663	0.713303	0.00898936
PFDN2	0.0517667	0.671116	0.0089661
NTC_355	0.0299467	0.50838	0.00879869
NTC_153	0.0659033	0.736264	0.00876294
NTC_318	0.01163	0.177909	0.00872019
NTC_886	0.00716867	0.0609495	0.00871014
NTC_301	0.122388	0.849438	0.00867344
ZWINT	0.0759873	0.772052	0.00853743
IRAK4	0.0492153	0.671116	0.00852421
NTC_364	0.0215873	0.404942	0.00847534
NTC_335	0.05265	0.690599	0.00846476
NTC_22	0.00660333	0.053734	0.00838459
NTC_758	0.05292	0.699649	0.00820895
NTC_909	0.0581367	0.722457	0.00820818
DDX19B_P2	0.0184733	0.363477	0.00811945
NTC_887	0.024498	0.469926	0.00803463
NTC_999	0.14838	0.883156	0.00800698
NTC_733	0.0374433	0.611264	0.0080043
NTC_533	0.154396	0.887992	0.00796545
NTC_409	0.0165767	0.333269	0.00791046
LIX1L	0.00732333	0.0843034	0.0078664
PGD	0.01327	0.25806	0.00780646
NTC_97	0.141239	0.883156	0.0076216
NTC_293	0.05601	0.731652	0.0076003
NTC_165	0.0103127	0.183898	0.00758418
HS3ST4	0.0814843	0.808725	0.00751278
NTC_937	0.0388967	0.646033	0.00738045
NTC_674	0.00882	0.14669	0.00735236
FDFT1_P2	0.122188	0.870752	0.00734416
NTC_11	0.0846637	0.820752	0.00726314
NTC_102	0.06968	0.787588	0.00722588
NTC_341	0.0569767	0.750156	0.00711345
PABPC1	0.158003	0.902091	0.00707056
NTC_530	0.06608	0.78288	0.00702462
NTC_366	0.135574	0.887992	0.00699439
NTC_646	0.009398	0.187972	0.00682207
NTC_336	0.0321133	0.615565	0.00676712
NTC_1057	0.0212833	0.48129	0.00675944
NTC_820	0.00701667	0.109978	0.00672685
POU5F1_P2	0.009933	0.214199	0.006647
NTC_539	0.0639233	0.787588	0.00662891
NTC_443	0.00877933	0.175946	0.00662507
NTC_654	0.0109573	0.252152	0.00655618
NTC_141	0.04137	0.695118	0.00653403
NTC_590	0.0609703	0.78288	0.00648144
KCNK3	0.00593667	0.0828859	0.00642062
NTC_248	0.1585	0.912229	0.00632352
NTC_711	0.0224887	0.528208	0.00623375
NTC_376	0.040078	0.699649	0.0062169
NTC_176	0.0444133	0.72705	0.0061484
NTC_684	0.143796	0.907374	0.00607014
NTC_1016	0.0579537	0.787588	0.00600985
NTC_624	0.0151367	0.401497	0.00599893
ANK2_ENST00000264366.6	0.00615667	0.106282	0.00599375
NTC_763	0.0575333	0.787588	0.00596626
MARCKS	0.0668747	0.814881	0.00594556
NTC_324	0.0175333	0.458711	0.00593435
IPO9	0.131256	0.902091	0.00587365
NTC_133	0.029192	0.632899	0.00579945
NTC_382	0.00757333	0.172067	0.00578831
NTC_205	0.0340167	0.677107	0.00576047
RPL10A	0.120153	0.89581	0.00574143
CACNG4	0.0108533	0.296632	0.0057282
NTC_894	0.077577	0.844642	0.00568851
NTC_485	0.0494907	0.768804	0.00565105
ATF5	0.170708	0.927276	0.00559769
NTC_1060	0.182033	0.931679	0.00559453
PAM_ENST00000438793.3	0.00568333	0.104575	0.00557292
NTC_595	0.285471	0.956048	0.00557248
TLN2_ENST00000561311.1	0.0454133	0.753899	0.00557161
NTC_275	0.115917	0.897675	0.00543425
NTC_471	0.16412	0.926812	0.00541729
NTC_1041	0.0159167	0.458711	0.00538717
NTC_864	0.01166	0.351953	0.00528798
NTC_569	0.01506	0.447648	0.0052569
NTC_1026	0.02166	0.57735	0.00516722
NTC_7	0.0132633	0.408405	0.00515823
NTC_931	0.00643633	0.162651	0.00507661
RANBP3	0.0346167	0.718008	0.00498033
NTC_851	0.0998173	0.892832	0.00491405
NTC_951	0.003766	0.0500433	0.00489826
NTC_764	0.0566267	0.820752	0.00485789
FAHD2A	0.0302213	0.694416	0.00478647
NTC_799	0.14415	0.926812	0.00475813
NTC_1004	0.0246703	0.641643	0.00475414
NTC_540	0.0339953	0.72705	0.00470617
NTC_491	0.00992233	0.339425	0.00465612
NTC_410	0.023044	0.628546	0.00464712
NTC_82	0.0898387	0.887992	0.00463487
NTC_439	0.0515	0.815993	0.00454815
NTC_246	0.0254607	0.663719	0.00453241
NTC_979	0.00546267	0.148402	0.00452615
NTC_368	0.0469163	0.801758	0.00450194
NTC_57	0.16935	0.94142	0.00443975
NTC_342	0.129847	0.926812	0.00428599
ETV1	0.00409667	0.0979622	0.0041333
NTC_103	0.0432583	0.806496	0.00404024
NTC_875	0.206583	0.956048	0.00403257
NTC_685	0.0531367	0.839852	0.00402762
NTC_273	0.033939	0.764129	0.0039652
NTC_534	0.138134	0.936549	0.00393264
NTC_919	0.148751	0.94142	0.00389971
MAPK8IP1_P1	0.016131	0.575792	0.00386715
PLEKHA1	0.0354673	0.778131	0.00386406
NAALAD2	0.055071	0.852042	0.00382959
NTC_1003	0.0812437	0.897675	0.00380875
NTC_839	0.08054	0.897675	0.00377577
NTC_393	0.005811	0.225322	0.00376086
NTC_586	0.0924143	0.912229	0.00368696
NTC_603	0.11147	0.926812	0.00367942
NTC_265	0.078328	0.897675	0.00367207
NTC_64	0.102937	0.921948	0.00363298
NTC_127	0.0385933	0.806496	0.00360454
NTC_940	0.019916	0.663719	0.00354537
NTC_974	0.0512167	0.854239	0.00350426
NTC_310	0.0168163	0.619879	0.00349264
NTC_1021	0.0514567	0.859046	0.00339528
NTC_1022	0.01746	0.641643	0.00336466
NTC_312	0.00628667	0.300711	0.0032807
NTC_423	0.03927	0.825517	0.00327016
NTC_757	0.0255363	0.745516	0.00325698
NTC_348	0.022074	0.713303	0.00323883
PPARG_P1	0.0561063	0.877005	0.00319794
NTC_93	0.0124187	0.556614	0.00315988
PIGS_P2	0.0497963	0.864507	0.00314871
NTC_663	0.0636233	0.892832	0.0031322
NTC_292	0.0352567	0.820752	0.0030246
NTC_171	0.0676913	0.902523	0.00301508
FNBP1L	0.0313693	0.802581	0.00299612
NTC_771	0.032556	0.811241	0.00295772
NTC_831	0.0228897	0.745516	0.00291942
NTC_274	0.00168333	0.0202926	0.00284932
NTC_623	0.0416067	0.854239	0.00284674
NTC_32	0.01163	0.573174	0.00281113
NTC_589	0.0650933	0.907374	0.00274781
PPP1R15A	0.0193743	0.723949	0.00271806
NTC_285	0.12437	0.95117	0.00270401
NTC_438	0.021913	0.754805	0.00267701
PHOX2B	0.021143	0.747878	0.0026676
NTC_899	0.0169767	0.699649	0.00263342
NTC_41	0.01716	0.708741	0.00256563
NTC_142	0.237238	0.975574	0.00254792
NTC_971	0.00465267	0.292212	0.00248593
NTC_38	0.0184067	0.740885	0.00239745
NTC_456	0.05989	0.912229	0.00238937
NTC_475	0.0321533	0.844642	0.00235772
NTC_350	0.0555183	0.907374	0.00234362
NTC_844	0.0199227	0.764129	0.00232763
ELAVL2_P2	0.0556737	0.908379	0.00232342
GRIN3B	0.109544	0.952533	0.00231354
NTC_767	0.103113	0.95117	0.00224186
NTC_773	0.0359267	0.868676	0.00219664
NTC_795	0.11186	0.956048	0.00218354
NTC_303	0.04417	0.892832	0.00217451
NTC_856	0.0169087	0.745516	0.00215658
NTC_268	0.0590767	0.921948	0.00208501
NTC_1055	0.0516633	0.912229	0.00206116
NTC_290	0.00952367	0.611264	0.00203588
NTC_194	0.0704933	0.936549	0.00200692
NTC_683	0.0405133	0.892832	0.00199449
NTC_575	0.00853967	0.585745	0.00198369
NTC_466	0.0629967	0.931679	0.00193611
NTC_777	0.05297	0.921948	0.00186949
GRIN1	0.00847667	0.603163	0.00186118
PCID2_P2	0.0611643	0.933584	0.00182554
NTC_75	0.0319697	0.878325	0.00180133
NTC_828	0.0159833	0.77818	0.0017409
NTC_1045	0.01813	0.801758	0.0017397
NTC_1037	0.004372	0.404942	0.00171648
NTC_326	0.086466	0.956048	0.00168784
NTC_778	0.0255167	0.859046	0.00168368
NTC_441	0.003571	0.339425	0.00167571
NTC_0	0.005775	0.52023	0.00163897
NTC_470	0.0747533	0.95117	0.00162527
NTC_105	0.187543	0.980458	0.00160744
NTC_448	0.140486	0.975574	0.00150881
NTC_170	0.01974	0.839852	0.00149624
NTC_792	0.0275997	0.883156	0.00148935
NTC_597	0.00956033	0.708741	0.00142939
RAB4A	0.0143447	0.802581	0.00137007
NTC_716	0.06955	0.956048	0.00135764
NTC_71	0.004608	0.50838	0.00135388
NTC_252	0.00952933	0.722457	0.00134542
NTC_840	0.1218	0.975574	0.00130812
NTC_478	0.0143327	0.815993	0.00126577
NTC_117	0.0501067	0.946294	0.00120125
NTC_618	0.01885	0.863859	0.00119806
C16orf72_P2	0.003327	0.477493	0.00106808
CDH13	0.10594	0.977839	0.00103109
NTC_768	0.001675	0.267691	0.000958713
NTC_49	0.008946	0.787588	0.000927709
NTC_99	0.142043	0.985343	0.000910874
NTC_254	0.0133567	0.859046	0.000881318
NTC_234	0.0155633	0.878325	0.000876914
KPNA6	0.00100333	0.143103	0.000847165
UBA1_P2	0.203612	0.990501	0.000843962
NTC_59	0.0487367	0.960927	0.000843604
NTC_52	0.191982	0.990228	0.000818749
MYADM_P1	0.117791	0.984169	0.000816306
GLUL	0.116239	0.984169	0.000805546
NTC_614	0.0460367	0.965808	0.000695572
NTC_79	0.0153767	0.902523	0.000684902
NTC_39	0.157793	0.990228	0.000672944
NTC_125	0.103533	0.985343	0.000663926
NTC_977	0.00623667	0.792304	0.000630579
HYLS1	0.0867427	0.984169	0.000601135
NTC_507	0.002146	0.536248	0.000580781
WDR1	0.0457567	0.971509	0.000574386
NTC_651	0.0285713	0.956048	0.000557721
NTC_1050	0.0188433	0.94142	0.000494005
NTC_789	0.0321613	0.965808	0.000485928
P4HB	0.001034	0.342904	0.000480631
PLSCR3_P1	0.009337	0.889534	0.000474667
NTC_451	0.01279	0.921948	0.000451402
NTC_983	0.0417807	0.975574	0.000448721
NTC_735	0.0648533	0.985343	0.000415884
NTC_913	0.178596	0.995114	0.000379904
ARHGAP35_ENST00000404338.3	0.00283867	0.753899	0.000348266
GNG12	0.0220137	0.965182	0.000338811
NTC_356	0.078471	0.990228	0.000334657
SETMAR	0.0462943	0.984169	0.000320824
SLC1A6	0.000273333	0.104575	0.000268023
NTC_728	0.00212	0.78288	0.000225366
NTC_722	0.000316667	0.21609	0.000210699
NEURL1B	0.019531	0.977839	0.000190091
MAPK1	0.0404697	0.990501	0.000167745
PAM_ENST00000304400.7	0.0928853	0.996834	0.00012793
NTC_671	0.0267953	0.990228	0.000114274
NTC_995	0.000388333	0.512314	0.000112797
NTC_135	0.00228533	0.926812	7.54346e-05
FAM161B	0.052506	0.996834	7.23159e-05
TMTC1	0.0427	0.996834	5.88102e-05
SSR3	0.0197383	0.996834	2.71854e-05
FADS2_P1	6.63333e-05	0.852042	4.61276e-06
NTC_892	0.0384033	1	0
NTC_339	0.0173833	1	0
NTC_30	0	0.663719	0
NTC_762	-0.16661	1	0
NTC_950	0.0232767	1	0
NTC_136	-0.224821	1	0
NTC_1014	-0.0885167	1	0
SLC1A3_P1	-0.0121937	0.996834	-1.67942e-05
NTC_110	-0.00027	0.77818	-2.94084e-05
NDUFB7	-0.00406	0.971509	-5.09654e-05
LBR	-0.000600667	0.765987	-6.95444e-05
NTC_652	-0.0118133	0.97069	-0.000152619
NTC_779	-0.000933333	0.66817	-0.000163439
NTC_499	-0.0782833	0.995114	-0.000166521
NTC_327	-0.000294	0.252152	-0.000175911
UBE2K	-0.137655	0.996834	-0.00018959
POM121	-0.053354	0.990501	-0.00022115
NTC_964	-0.015273	0.965808	-0.000230761
NTC_36	-0.0155623	0.960927	-0.000269375
NTC_542	-0.150917	0.995114	-0.000321024
C19orf73	-0.243301	0.996834	-0.000335095
NTC_29	-0.052678	0.985343	-0.000337807
NTC_739	-0.033336	0.975574	-0.000358026
NTC_769	-0.0572567	0.985343	-0.000367169
NTC_725	-0.00485667	0.825517	-0.000404433
NTC_727	-0.0671933	0.985343	-0.000430889
NTC_40	-0.0674933	0.985343	-0.000432813
NTC_760	-0.0339603	0.97069	-0.000438742
NUP50	-0.0355107	0.971509	-0.000445767
NTC_662	-0.005908	0.830289	-0.000477192
NTC_226	-0.0598073	0.980458	-0.000512613
NTC_708	-0.01139	0.897675	-0.00053397
NTC_815	-0.0629467	0.980458	-0.000539521
NTC_175	-0.00339733	0.690599	-0.000546203
MYH15	-0.00308633	0.659582	-0.000557796
NTC_519	-0.00127667	0.355131	-0.000574004
NTC_223	-0.14211	0.990228	-0.000606059
NTC_416	-0.00293033	0.619879	-0.00060861
XPO7	-0.00238967	0.549023	-0.000622292
NTC_903	-0.00814333	0.835067	-0.000637447
NTC_1044	-0.00284	0.552511	-0.000731752
PPP2R1A_P1	-0.00614067	0.759936	-0.00073211
NTC_389	-0.014477	0.887992	-0.000746884
NTC_50	-0.0351957	0.946294	-0.000843773
PPP2R5C	-0.0724643	0.971509	-0.000909648
NTC_161	-0.0369703	0.94142	-0.000969229
NTC_365	-0.0499933	0.956048	-0.000975885
NTC_580	-0.00539733	0.659279	-0.000976543
NUTF2	-0.0465033	0.952533	-0.00098214
NTC_337	-0.020103	0.892832	-0.000989679
NTC_664	-0.09357	0.975574	-0.00100494
NTC_636	-0.120582	0.980458	-0.00103352
NTC_225	-0.00917667	0.764129	-0.00107214
NTC_504	-0.0294033	0.917087	-0.00110525
NTC_890	-0.0148863	0.839852	-0.00112834
NTC_984	-0.0210953	0.883156	-0.00113836
TPD52	-0.00114667	0.0995833	-0.00114875
NTC_463	-0.070714	0.960927	-0.00122402
FASN	-0.0982167	0.971509	-0.00123292
NTC_139	-0.098577	0.97069	-0.00127354
PDHX	-0.0857053	0.965182	-0.00131909
NTC_659	-0.039096	0.921948	-0.00137983
NTC_213	-0.03495	0.912229	-0.00139437
RASGRF2	-0.00110833	0.0542714	-0.00140252
NTC_210	-0.175937	0.980458	-0.00150797
GRIA1	-0.00283	0.289346	-0.00152419
NTC_163	-0.0708533	0.95117	-0.00154048
NTC_214	-0.06463	0.946294	-0.00154943
NTC_967	-0.149083	0.975574	-0.00160114
NTC_879	-0.028592	0.878325	-0.00161101
NTC_211	-0.126513	0.97069	-0.00163446
NTC_1036	-0.0951167	0.960927	-0.00164641
NTC_680	-0.112043	0.965808	-0.00169287
NTC_344	-0.032912	0.887992	-0.00169796
NTC_689	-0.033496	0.887992	-0.00172809
NTC_600	-0.2055	0.980458	-0.00176136
NTC_677	-0.0459097	0.912229	-0.00183161
NTC_743	-0.0300273	0.868676	-0.00183594
NTC_27	-0.02103	0.815993	-0.00185723
PXN	-0.04856	0.914673	-0.00188093
NTC_880	-0.0140033	0.731652	-0.00190019
NTC_925	-0.00796933	0.57735	-0.00190117
NTC_549	-0.110243	0.960927	-0.00190824
NTC_818	-0.0896033	0.95117	-0.00194813
NTC_128	-0.053578	0.917087	-0.00201396
NTC_891	-0.00244333	0.148402	-0.00202445
NTC_873	-0.04181	0.892832	-0.00205832
NTC_192	-0.0402343	0.887992	-0.00207573
NTC_17	-0.04467	0.897675	-0.00209416
MYCBP2	-0.167758	0.971509	-0.00210587
NTC_558	-0.0653033	0.926812	-0.00215554
NTC_544	-0.0367843	0.873498	-0.00216064
NTC_697	-0.0127867	0.66817	-0.00223911
NTC_1013	-0.26212	0.980458	-0.00224665
NTC_374	-0.0177547	0.745516	-0.00226449
NTC_907	-0.06029	0.917087	-0.00226626
NTC_800	-0.00457767	0.309373	-0.0023324
NTC_500	-0.0266987	0.815993	-0.00235785
PFDN1	-0.0219963	0.778131	-0.00239644
CNTFR	-0.0376967	0.85827	-0.00250216
NTC_104	-0.0404567	0.863859	-0.00257132
NTC_119	-0.01509	0.672633	-0.00259883
NTC_973	-0.028898	0.811241	-0.00262539
NTC_380	-0.03723	0.849438	-0.00263843
NTC_464	-0.0357267	0.839852	-0.00270799
NTC_514	-0.00884167	0.488949	-0.00274743
UBAP2L	-0.131354	0.952533	-0.00277416
MAP1B	-0.0671467	0.908379	-0.00280222
NTC_349	-0.00649	0.36802	-0.00281749
TIA1	-0.0202733	0.723949	-0.00284418
H2AFY2	-0.0559777	0.889534	-0.00284575
NTC_143	-0.00160167	0.0161007	-0.00287204
NTC_202	-0.10982	0.94142	-0.00287909
NTC_585	-0.00477	0.247115	-0.00289587
NTC_687	-0.0412823	0.849438	-0.00292561
NTC_242	-0.02521	0.759463	-0.00301243
NTC_959	-0.0915473	0.926812	-0.00302181
NTC_962	-0.0479867	0.863859	-0.00304991
NTC_21	-0.0616643	0.887992	-0.00318133
NTC_573	-0.112376	0.936549	-0.0031993
NTC_1032	-0.018807	0.66817	-0.00329335
GRIN2B	-0.00739967	0.355157	-0.00332674
NTC_621	-0.05939	0.878325	-0.00334632
IRS4	-0.0666223	0.889534	-0.00338689
NTC_626	-0.06416	0.883156	-0.00346224
NTC_866	-0.0135267	0.548423	-0.0035289
CAMLG	-0.195557	0.958856	-0.00356822
NTC_18	-0.18414	0.956048	-0.00359447
NBEA	-0.0720967	0.889534	-0.00366519
PRKAA2	-0.08291	0.902091	-0.00371018
AAAS	-0.014712	0.549023	-0.00383115
NTC_867	-0.00465533	0.150129	-0.00383383
MAB21L1	-0.0202873	0.642433	-0.00389867
NTC_378	-0.0284667	0.72705	-0.00394081
NTC_912	-0.04345	0.811241	-0.00394744
NTC_517	-0.0490567	0.825517	-0.00408513
NTC_688	-0.102633	0.912229	-0.00409466
COG7	-0.137582	0.933584	-0.00410634
NTC_521	-0.172407	0.946294	-0.00413324
NTC_253	-0.146107	0.936549	-0.00415961
NTC_69	-0.0141673	0.50838	-0.00416253
NTC_953	-0.09921	0.907374	-0.004188
NTC_707	-0.193337	0.95117	-0.00420348
NTC_568	-0.0898833	0.897675	-0.00421379
NTC_1053	-0.163635	0.94142	-0.00428992
NTC_55	-0.002557	0.0209632	-0.00429203
NTC_244	-0.0294467	0.713303	-0.00432059
NTC_902	-0.0109623	0.401497	-0.00434457
C11orf52_P2	-0.0183677	0.578503	-0.0043659
MSMO1	-0.0233733	0.648129	-0.00440211
NTC_862	-0.069407	0.863859	-0.00441132
NTC_627	-0.0385733	0.764129	-0.00450664
C20orf166	-0.059411	0.839614	-0.0045105
NTC_581	-0.120457	0.917087	-0.00452789
NTC_1062	-0.0136583	0.451318	-0.00471919
NTC_717	-0.0717583	0.859046	-0.00473486
NTC_421	-0.0498033	0.801758	-0.00477897
NTC_358	-0.00942333	0.306467	-0.00483997
NTC_457	-0.0180133	0.536248	-0.00487503
PPP2R4	-0.0497457	0.79645	-0.00491695
NTC_927	-0.0412767	0.759463	-0.0049323
MTMR6	-0.0839027	0.870752	-0.00504302
ID3	-0.113418	0.902091	-0.00507539
NTC_1035	-0.00793133	0.225322	-0.00513314
NTC_431	-0.184062	0.936549	-0.00524017
NTC_854	-0.0459847	0.768804	-0.00525072
NTC_424	-0.13991	0.917087	-0.00525912
NUP205	-0.05774	0.808725	-0.00532358
NTC_503	-0.00944933	0.265057	-0.00544906
RTTN	-0.039116	0.723949	-0.00548766
NTC_904	-0.04905	0.768804	-0.00560073
NTC_145	-0.04816	0.764129	-0.00562668
NTC_304	-0.008538	0.21609	-0.0056809
NTC_515	-0.016396	0.443994	-0.00578161
NTC_152	-0.0558033	0.787588	-0.00578686
ACTR2	-0.07163	0.827226	-0.00590058
NTC_1042	-0.22726	0.94142	-0.00595794
NR1H3_P2	-0.0165913	0.434349	-0.00600873
NTC_459	-0.08378	0.844642	-0.00614336
NTC_489	-0.104597	0.873498	-0.00614381
CALB1	-0.0585137	0.784224	-0.00617668
NTC_159	-0.00631633	0.104635	-0.00619206
NTC_1058	-0.156832	0.912229	-0.00625696
NTC_781	-0.14225	0.902523	-0.00633605
NTC_495	-0.0597167	0.78288	-0.00634817
NTC_458	-0.107767	0.868676	-0.0065891
NTC_946	-0.0818693	0.830289	-0.00661263
NTC_33	-0.0607537	0.77818	-0.00661728
ZYX	-0.0107797	0.235407	-0.00677158
NTC_420	-0.067373	0.792304	-0.00681197
NTC_158	-0.0848833	0.830289	-0.00685607
GCSH	-0.143621	0.89581	-0.0068628
NTC_855	-0.048687	0.722457	-0.00687401
NTC_660	-0.185353	0.917087	-0.00696731
OMA1	-0.11027	0.864507	-0.00697258
NTC_825	-0.039528	0.663719	-0.00703662
NTC_629	-0.009996	0.19632	-0.00706752
NTC_209	-0.0134793	0.29786	-0.00708997
NTC_917	-0.053816	0.736264	-0.00715573
LRFN4	-0.0350397	0.619861	-0.00727794
DPF2_P2	-0.026309	0.528059	-0.00729595
NTC_47	-0.11963	0.868676	-0.00731445
NTC_883	-0.0364067	0.628546	-0.00734188
DCTN6	-0.10314	0.845823	-0.00750039
NTC_98	-0.0706033	0.78288	-0.00750547
PPCDC_P1	-0.0428367	0.665339	-0.00758024
SPIDR	-0.0381233	0.631104	-0.00762082
NTC_10	-0.0281833	0.528208	-0.00781228
NTC_306	-0.042133	0.650436	-0.00787024
KPNA2	-0.00665	0.0649945	-0.00789437
NTC_89	-0.18705	0.907374	-0.00789602
DRAXIN	-0.0340333	0.581219	-0.0080203
NTC_340	-0.0187667	0.371287	-0.00807511
PIGT	-0.00663333	0.0605122	-0.00808044
NADK_P1	-0.0132	0.241731	-0.00814002
NTC_834	-0.0320067	0.552511	-0.00824681
NTC_220	-0.0551933	0.708741	-0.00825209
NTC_1002	-0.07821	0.78288	-0.0083141
NTC_1005	-0.0109563	0.173998	-0.00832084
NTC_1024	-0.15525	0.883156	-0.00837768
EGFL8	-0.0257693	0.472587	-0.00838839
NTC_228	-0.0379833	0.598443	-0.00846942
NTC_46	-0.108467	0.835067	-0.0084906
NTC_612	-0.0674233	0.745516	-0.00859938
STUB1	-0.0256733	0.458035	-0.00870587
NTC_404	-0.0241233	0.433136	-0.00876585
NTC_415	-0.0174067	0.312296	-0.00879791
NTC_311	-0.027728	0.48129	-0.00880622
NTC_460	-0.100946	0.815993	-0.0089149
NTC_809	-0.122957	0.844642	-0.00901609
NTC_298	-0.029514	0.492803	-0.00907044
NTC_970	-0.0296127	0.488949	-0.00920174
FKBP4	-0.069532	0.735882	-0.00926111
NTC_579	-0.0398993	0.585745	-0.00926826
NTC_257	-0.0234053	0.401497	-0.00927595
NTC_929	-0.0292133	0.477485	-0.00937864
NTC_1063	-0.200523	0.897675	-0.00940066
RBM33	-0.0286233	0.467708	-0.00944642
NTC_616	-0.0288187	0.466171	-0.00955209
NTC_960	-0.066377	0.717875	-0.00955504
NTC_1052	-0.06783	0.717875	-0.0097642
NTC_826	-0.00812633	0.0592803	-0.00997174
NTC_948	-0.0199423	0.309373	-0.010161
SGK1_P2	-0.01137	0.126556	-0.0102071
NTC_993	-0.12734	0.830289	-0.0102853
NTC_473	-0.162329	0.863859	-0.0103172
NTC_631	-0.0308647	0.462432	-0.0103382
AGPS	-0.0823947	0.747878	-0.0103957
NTC_747	-0.0508	0.624206	-0.0103973
NTC_386	-0.118964	0.815993	-0.0105061
FADS1	-0.0551247	0.642433	-0.0105934
SET	-0.0254237	0.376184	-0.0107949
NTC_235	-0.19196	0.878325	-0.010816
NTC_1061	-0.0503633	0.606977	-0.0109202
RAB3A	-0.105059	0.784224	-0.01109
NTC_245	-0.0242053	0.34253	-0.0112628
MAPKAP1_P2	-0.102783	0.772052	-0.0115481
NTC_861	-0.028696	0.394659	-0.0115868
RGPD2	-0.0145067	0.158902	-0.011589
MAP2K1	-0.0484267	0.575792	-0.0116095
NUP210	-0.0550083	0.614273	-0.0116419
SYT10	-0.0171433	0.2084	-0.0116763
NTC_23	-0.116073	0.792304	-0.011736
NTC_994	-0.0785667	0.708741	-0.0117467
ASNA1	-0.4395	0.939897	-0.0118312
SSR4	-0.0106867	0.0774078	-0.0118752
NTC_196	-0.039284	0.496673	-0.0119396
NTC_131	-0.0169333	0.194208	-0.012052
NTC_323	-0.214427	0.878325	-0.0120818
NTC_587	-0.101362	0.754805	-0.0123829
NTC_729	-0.11468	0.77818	-0.0124909
CLU_P2	-0.073742	0.671116	-0.0127723
NTC_1031	-0.0241453	0.295027	-0.0128004
NTC_516	-0.04575	0.524211	-0.0128326
HUNK	-0.0584657	0.603163	-0.012837
NTC_801	-0.0530867	0.569012	-0.0129998
HSP90AB1	-0.0350367	0.425077	-0.0130173
YKT6	-0.206177	0.864507	-0.0130369
NTC_526	-0.0569997	0.589964	-0.0130629
NTC_922	-0.0372533	0.443994	-0.0131364
NTC_625	-0.0308663	0.374573	-0.0131634
NTC_604	-0.180223	0.844642	-0.0132153
TBC1D31	-0.134289	0.79645	-0.0132734
NTC_719	-0.05733	0.585745	-0.0133173
NTC_454	-0.06557	0.624206	-0.0134204
NTC_1054	-0.04389	0.492803	-0.0134886
NTC_498	-0.024739	0.283876	-0.013529
NTC_91	-0.110813	0.754805	-0.0135376
NTC_34	-0.0583433	0.585745	-0.0135526
NTC_560	-0.096067	0.722457	-0.0135635
NTC_535	-0.0647033	0.615565	-0.0136347
NTC_490	-0.163743	0.825517	-0.0136355
NTC_591	-0.05024	0.528208	-0.0139263
NTC_536	-0.229447	0.868676	-0.0140289
NTC_353	-0.010667	0.0458974	-0.0142747
NTC_848	-0.166897	0.820752	-0.0143177
NTC_484	-0.0522967	0.53222	-0.0143245
GRIK3	-0.0366853	0.406883	-0.0143267
NTC_204	-0.113197	0.745516	-0.0144375
NTC_675	-0.029436	0.321176	-0.0145195
NTC_690	-0.11181	0.740885	-0.0145631
NTC_911	-0.11496	0.745516	-0.0146624
RGPD6_ENST00000329516.3	-0.104843	0.723949	-0.0147087
NTC_509	-0.09364	0.695118	-0.0147896
NTC_126	-0.154193	0.801758	-0.0147959
NTC_863	-0.165717	0.811241	-0.0150554
RANGAP1	-0.0725267	0.619861	-0.0150642
NTC_369	-0.0458207	0.466171	-0.0151875
NR4A1	-0.0564803	0.533261	-0.0154225
NTC_838	-0.06642	0.585745	-0.0154288
NTC_1010	-0.041745	0.425983	-0.015471
NTC_169	-0.0327087	0.336338	-0.0154785
NTC_372	-0.219143	0.849438	-0.0155303
NTC_1025	-0.0136023	0.0718012	-0.0155593
NTC_564	-0.082905	0.646033	-0.0157308
NTC_1001	-0.116774	0.731652	-0.0158457
ARF1	-0.160459	0.79645	-0.01586
NTC_1059	-0.0617907	0.552511	-0.0159209
TP53INP2_P1	-0.0122867	0.0504168	-0.015941
IER5	-0.167196	0.802581	-0.0159691
NTC_537	-0.207273	0.835067	-0.016225
NTC_1008	-0.025811	0.234832	-0.0162414
NTC_289	-0.237832	0.854239	-0.0162726
SLC7A11	-0.119925	0.729907	-0.0163976
NTC_520	-0.0672933	0.569012	-0.0164787
NTC_418	-0.15363	0.77818	-0.0167334
NTC_858	-0.0325457	0.30358	-0.0168498
NTC_1056	-0.215317	0.835067	-0.0168546
NTC_80	-0.0785757	0.606977	-0.0170374
NTC_259	-0.03429	0.315238	-0.0171917
NTC_531	-0.20863	0.825517	-0.0173734
RAB35	-0.15049	0.765987	-0.0174236
NTC_775	-0.0784933	0.594197	-0.017745
SEMA3D_ENST00000284136.6	-0.044019	0.393548	-0.0178278
NTC_813	-0.0106617	0.0206255	-0.0179713
NTC_317	-0.22963	0.835067	-0.0179751
NTC_411	-0.0226637	0.160815	-0.0179875
NTC_432	-0.16209	0.773488	-0.0180805
CHST2	-0.02077	0.132577	-0.0182263
NDUFC1_P1	-0.0098	0.0137257	-0.0182522
NTC_910	-0.0404867	0.351953	-0.0183613
NTC_841	-0.208573	0.815993	-0.0184199
NTC_5	-0.0488853	0.415384	-0.0186522
XRCC4	-0.0207833	0.126556	-0.0186576
NTC_926	-0.0484567	0.411886	-0.0186666
CDH10	-0.079902	0.575792	-0.0191552
OPRK1	-0.0841813	0.592144	-0.0191573
NTC_455	-0.121812	0.695118	-0.0192391
NTC_370	-0.0890147	0.606977	-0.0193008
NTC_562	-0.077243	0.560732	-0.0194069
NTC_462	-0.08886	0.602703	-0.01954
NTC_796	-0.115633	0.677107	-0.0195816
NTC_975	-0.056125	0.447648	-0.0195912
WDR47	-0.125987	0.694416	-0.0199538
NTC_1012	-0.18998	0.78288	-0.0201957
NTC_988	-0.03006	0.209346	-0.0204148
NTC_132	-0.0404167	0.312296	-0.0204279
NTC_371	-0.039464	0.30358	-0.0204316
SUSD3	-0.239085	0.821048	-0.0204732
NTC_288	-0.148653	0.72705	-0.0205789
NTC_938	-0.204727	0.792304	-0.0206996
NTC_819	-0.0915633	0.594197	-0.0206997
NTC_1046	-0.104261	0.632899	-0.020713
KRAS	-0.0562327	0.425077	-0.0208923
PPCDC_P2	-0.0711537	0.50751	-0.0209587
NTC_574	-0.107877	0.637264	-0.0211094
NTC_400	-0.0888767	0.57735	-0.0212025
NTC_567	-0.108363	0.637264	-0.0212046
NTC_593	-0.132804	0.690599	-0.0213514
NTC_96	-0.0244843	0.133533	-0.0214094
NTC_207	-0.207185	0.787588	-0.0214853
NTC_822	-0.149465	0.717875	-0.0215156
NTC_990	-0.103983	0.619879	-0.0215966
NTC_502	-0.128547	0.677107	-0.0217684
NTC_885	-0.088396	0.564865	-0.0219271
NTC_181	-0.151227	0.713303	-0.0221889
FLT3	-0.01694	0.0485772	-0.0222518
NTC_682	-0.039527	0.273014	-0.0222859
PLSCR3_P2	-0.0859567	0.549023	-0.0223839
NTC_821	-0.139603	0.690599	-0.0224446
NTC_721	-0.07004	0.477485	-0.0224856
NTC_187	-0.0519767	0.36802	-0.0225646
SLC17A8	-0.0337057	0.211285	-0.0227557
MAD1L1	-0.0143933	0.0254701	-0.0229425
NTC_702	-0.0202837	0.0737552	-0.0229653
NTC_278	-0.0809667	0.52023	-0.0229787
NAPB	-0.087366	0.543743	-0.0231176
NTC_381	-0.0670967	0.451318	-0.023183
CACNA1C	-0.103127	0.58667	-0.0238848
NTC_817	-0.17328	0.72705	-0.0239882
DIS3	-0.220392	0.778131	-0.024011
NTC_286	-0.0764963	0.485111	-0.024032
NTC_425	-0.18133	0.736264	-0.0241108
NTC_150	-0.203693	0.759463	-0.02434
NTC_85	-0.0738767	0.466171	-0.0244868
GPX4	-0.104703	0.581219	-0.0246744
EIF2AK1	-0.0438787	0.271663	-0.024834
PRKCZ_P1	-0.0207167	0.061608	-0.0250747
NTC_271	-0.0450733	0.275703	-0.0252212
NTC_1049	-0.0335303	0.175946	-0.0253027
RIPK2	-0.0317767	0.158902	-0.0253855
NTC_824	-0.161433	0.695118	-0.025497
NTC_1065	-0.204677	0.750156	-0.0255536
NTC_527	-0.0426613	0.247115	-0.0258997
NDUFS5_P2	-0.11625	0.597642	-0.0259887
IPO13	-0.0211267	0.0583689	-0.0260665
NTC_66	-0.185587	0.722457	-0.0262026
TPD52L2	-0.080816	0.467708	-0.0266713
HRAS_P2	-0.154153	0.671116	-0.0266996
NTC_313	-0.035918	0.179889	-0.0267587
NTC_928	-0.0682567	0.404942	-0.026798
NTC_331	-0.0183073	0.0341065	-0.0268598
NTC_148	-0.118567	0.589964	-0.0271725
NTC_673	-0.042918	0.232428	-0.0271976
AKT1	-0.216713	0.747878	-0.0273426
NTC_130	-0.215433	0.745516	-0.027477
NTC_482	-0.117147	0.581541	-0.0275787
NTC_592	-0.0634983	0.364771	-0.027811
INPP5K	-0.0781533	0.439029	-0.0279403
FKBP5	-0.035136	0.158902	-0.0280691
NTC_556	-0.185057	0.704189	-0.0281861
NTC_715	-0.103633	0.53222	-0.0283861
NTC_833	-0.173553	0.686091	-0.0283965
NTC_1019	-0.074356	0.411886	-0.0286437
KPNA1_P1	-0.0337	0.140948	-0.0286767
NTC_969	-0.257377	0.773488	-0.0287094
PPP1R17	-0.100808	0.517732	-0.0288205
NTC_385	-0.0611667	0.336338	-0.0289455
NTC_996	-0.273493	0.78288	-0.0290737
NTC_236	-0.07865	0.425983	-0.0291483
NTC_78	-0.108067	0.536248	-0.0292466
NTC_1038	-0.0527367	0.275703	-0.0295093
NTC_1023	-0.168893	0.66817	-0.0295754
NTC_330	-0.0978633	0.496673	-0.0297436
ISL1_P1	-0.0249597	0.063849	-0.029823
NTC_251	-0.0350337	0.139993	-0.0299151
NTC_550	-0.175256	0.672633	-0.0301829
RABIF	-0.18214	0.682728	-0.0301901
NTC_857	-0.0213233	0.0378991	-0.0303084
NTC_776	-0.176458	0.672633	-0.0303899
NTC_634	-0.20017	0.704189	-0.030488
NTC_829	-0.0548977	0.275703	-0.0307185
NTC_429	-0.164991	0.650436	-0.0308196
NTC_602	-0.0883233	0.443994	-0.0311448
NTC_836	-0.0537177	0.26244	-0.0312083
NTC_166	-0.09222	0.458711	-0.0312129
NTC_61	-0.168303	0.650436	-0.0314382
NTC_479	-0.0904433	0.447648	-0.0315705
SORBS1_P2	-0.185969	0.671116	-0.0322103
NUP155	-0.278323	0.765987	-0.0322239
NTC_668	-0.0623633	0.30358	-0.0322872
NTC_81	-0.073118	0.361539	-0.0323068
NTC_24	-0.168747	0.641643	-0.0325186
TPR	-0.0995933	0.467708	-0.0328683
NTC_472	-0.05473	0.249625	-0.0329864
NTC_802	-0.29677	0.773488	-0.0331036
TMSB15A	-0.0772277	0.371919	-0.0331733
NTC_898	-0.023187	0.0356902	-0.033562
EMC3_P1	-0.0553033	0.244937	-0.0337873
NTC_756	-0.10116	0.462432	-0.0338837
SMAP1	-0.0622043	0.282182	-0.0341795
NTC_853	-0.25327	0.731652	-0.0343676
MCAM	-0.0942133	0.429699	-0.0345608
HMBS_P2	-0.0300933	0.0709789	-0.0345733
PI4KB	-0.157643	0.603163	-0.034613
MYH14	-0.0294067	0.0649945	-0.0349093
NTC_449	-0.0916573	0.415384	-0.0349719
NTC_232	-0.127939	0.53222	-0.0350436
NTC_218	-0.140444	0.560732	-0.0352857
NTC_217	-0.0928	0.415384	-0.0354079
NTC_101	-0.12944	0.53222	-0.0354547
NTC_321	-0.0548067	0.225322	-0.0354707
NTC_546	-0.199434	0.663719	-0.0355024
NTC_788	-0.0773277	0.345653	-0.0356759
ATP1B1	-0.13951	0.554327	-0.0357472
NTC_65	-0.109083	0.469926	-0.0357759
NTC_280	-0.0300833	0.0644049	-0.0358317
NTC_435	-0.124176	0.512314	-0.0360686
NTC_1	-0.0823533	0.364771	-0.0360691
NTC_761	-0.151337	0.57735	-0.036103
NTC_197	-0.0792123	0.348794	-0.0362342
NTC_144	-0.022821	0.0258114	-0.036244
BMS1	-0.0747367	0.326993	-0.0362818
RABGAP1	-0.0498333	0.186345	-0.0363625
NTC_405	-0.075132	0.327186	-0.0364544
NTC_488	-0.0667433	0.283876	-0.0365
NTC_552	-0.07677	0.333269	-0.036635
GIMAP1-GIMAP5_NM	-0.0918537	0.393548	-0.037201
NTC_658	-0.141563	0.544349	-0.03739
NTC_847	-0.0864933	0.364771	-0.0378824
NTC_219	-0.0720833	0.29786	-0.037915
NTC_116	-0.0907187	0.381197	-0.0379976
NTC_723	-0.0248953	0.0288031	-0.0383528
NTC_467	-0.0685933	0.275703	-0.038382
TTBK2	-0.0927033	0.384806	-0.0384495
EMC3_P2	-0.200187	0.642433	-0.0384704
NTC_790	-0.177934	0.606977	-0.0385811
NTC_247	-0.0777897	0.318198	-0.038685
NTC_741	-0.07599	0.309373	-0.0387183
NTC_692	-0.078333	0.318198	-0.0389552
NTC_496	-0.130597	0.500559	-0.0392501
ATP5A1_P2	-0.091277	0.367683	-0.0396623
NTC_446	-0.068885	0.265057	-0.0397233
NTC_563	-0.08118	0.321176	-0.0400426
TTC22	-0.0367633	0.0774078	-0.040852
NTC_667	-0.097532	0.377876	-0.041222
GRID1	-0.114194	0.434349	-0.0413565
SLC1A7	-0.03751	0.0787489	-0.0414019
TOMM22	-0.0183867	0.00540527	-0.0416859
LPHN1	-0.0635467	0.220112	-0.0417727
NTC_700	-0.0683193	0.244623	-0.0417774
NTC_422	-0.0520633	0.155402	-0.0420954
ALDH1L2	-0.18064	0.581219	-0.0425695
NTC_281	-0.0760933	0.275703	-0.0425787
NTC_351	-0.0439467	0.10728	-0.0426055
SUMO1	-0.068151	0.235407	-0.0428111
NTC_522	-0.10149	0.377876	-0.0428949
NTC_427	-0.10345	0.384536	-0.0429383
NTC_657	-0.0730957	0.25726	-0.0430992
NTC_1018	-0.121646	0.440357	-0.0433297
RSRC2	-0.09871	0.363477	-0.0433853
NTC_512	-0.170537	0.556614	-0.0433923
NTC_239	-0.162979	0.540291	-0.0435761
NTC_987	-0.130117	0.462432	-0.0435828
NTC_367	-0.206903	0.615565	-0.0435999
NTC_842	-0.150108	0.512314	-0.043601
NTC_157	-0.245963	0.663719	-0.0437854
CMTR1	-0.0943433	0.342904	-0.0438533
NTC_53	-0.0400527	0.0798793	-0.0439604
ESPNL_P2	-0.177791	0.565011	-0.0440821
NTC_578	-0.116082	0.415384	-0.044291
NUP54	-0.102095	0.367683	-0.044363
NTC_347	-0.0301197	0.0335921	-0.0443892
PIGF	-0.198871	0.597642	-0.0444594
NTC_523	-0.080763	0.275703	-0.0451917
PRKCZ_P2	-0.0596767	0.173465	-0.0454013
NTC_124	-0.106605	0.374573	-0.0454633
NTC_25	-0.0464103	0.103332	-0.0457498
PLEKHA5	-0.113007	0.393548	-0.045768
NTC_816	-0.149218	0.492803	-0.0458588
COMT	-0.22982	0.631104	-0.0459409
BBOX1_P1	-0.143517	0.477493	-0.0460735
DPH5	-0.0564233	0.151977	-0.0461669
NTC_307	-0.036577	0.0544987	-0.0462192
NTC_92	-0.0431363	0.0798793	-0.047345
SYT6	-0.08288	0.268217	-0.047367
ARFGEF1	-0.0373433	0.0532854	-0.0475527
PRKAG1	-0.0758473	0.232289	-0.048085
MAP2_P1	-0.06324	0.173465	-0.0481122
NTC_486	-0.0747923	0.225322	-0.0484054
NUP214	-0.0571933	0.140948	-0.0486681
NTC_797	-0.124043	0.404942	-0.0487003
CDC73	-0.11211	0.367683	-0.0487148
MYO1B	-0.07064	0.202717	-0.0489613
NTC_240	-0.12664	0.404942	-0.0497198
NTC_998	-0.024185	0.00861211	-0.0499394
NTC_914	-0.173962	0.516264	-0.0499494
NTC_328	-0.0593833	0.143311	-0.0501029
NTC_178	-0.0709677	0.194208	-0.05051
NTC_452	-0.0651167	0.16637	-0.050721
NTC_118	-0.12565	0.394659	-0.0507347
FYN	-0.181263	0.522882	-0.0510431
NTC_986	-0.215027	0.57735	-0.0512969
NTC_952	-0.0474997	0.0820103	-0.0515909
NTC_750	-0.070525	0.183898	-0.0518658
NTC_572	-0.120563	0.371287	-0.0518772
NTC_710	-0.04513	0.0708402	-0.0518869
NTC_453	-0.08802	0.254697	-0.0522817
NTC_557	-0.0971157	0.289415	-0.0522947
RTN4RL2	-0.0550133	0.111538	-0.0524045
TMEM158	-0.0632267	0.147489	-0.0525566
NTC_845	-0.167513	0.485111	-0.0526255
NTC_936	-0.036623	0.0362319	-0.0527704
NTC_656	-0.070384	0.177909	-0.052774
NTC_203	-0.0688033	0.170152	-0.052921
NTC_561	-0.144272	0.42955	-0.0529457
MVP	-0.0529133	0.0995833	-0.0530093
KCTD8	-0.0406633	0.0476787	-0.0537437
NTC_260	-0.106932	0.312296	-0.0540468
NTC_363	-0.0982767	0.281134	-0.054159
GLE1	-0.116273	0.338881	-0.054643
TARS2	-0.0689573	0.156567	-0.0555313
NTC_63	-0.123715	0.355131	-0.0556239
OPTN	-0.082394	0.211285	-0.0556267
TRAPPC12	-0.0778567	0.19169	-0.0558545
STK11_P2	-0.0429833	0.0494898	-0.0561141
NTC_705	-0.144363	0.408405	-0.0561442
THG1L	-0.180333	0.48739	-0.0562863
NTC_1066	-0.258413	0.602703	-0.0568242
CLINT1	-0.193233	0.50751	-0.0569179
NTC_1043	-0.0662857	0.138356	-0.0569396
NTC_224	-0.107093	0.292212	-0.0572202
NTC_965	-0.32706	0.66817	-0.0572725
NTC_699	-0.131133	0.361539	-0.0579405
NTC_111	-0.0820167	0.19632	-0.0579887
ZC4H2	-0.0998403	0.261416	-0.0581738
NTC_871	-0.160573	0.433136	-0.0583485
NTC_361	-0.07185	0.153629	-0.0584519
NFS1	-0.03235	0.0149902	-0.0590127
VWC2	-0.0915367	0.226142	-0.0590977
NTC_237	-0.1697	0.447648	-0.0592361
STC1	-0.161537	0.429699	-0.0592575
NTC_177	-0.204217	0.512314	-0.0593176
NTC_814	-0.15727	0.418899	-0.0594308
NTC_506	-0.18257	0.469926	-0.0598776
NTC_583	-0.15138	0.401497	-0.0599946
TNFRSF12A	-0.117252	0.304039	-0.0606274
PPP2R1A_P2	-0.197217	0.492379	-0.0606836
NTC_221	-0.0779617	0.16637	-0.0607263
DICER1	-0.253467	0.575792	-0.0607646
NTC_691	-0.090632	0.211577	-0.0611341
SOX4_P2	-0.0511833	0.063849	-0.0611562
PPP1CA_P1	-0.196353	0.48739	-0.0612865
NTC_648	-0.106577	0.265057	-0.061459
KIAA0895_P1	-0.162301	0.415921	-0.0618349
NTC_377	-0.124353	0.318198	-0.0618412
GRIK4	-0.07338	0.143103	-0.0619584
ATP5E	-0.106357	0.261416	-0.0619707
NTC_120	-0.141477	0.361539	-0.0625107
NTC_76	-0.133237	0.339425	-0.0625221
HMGB1_P2	-0.0305933	0.00891852	-0.0627074
ATF3	-0.08835	0.194404	-0.0628429
NTC_849	-0.178242	0.443994	-0.0628522
NTC_398	-0.0654733	0.108622	-0.0631216
KPNB1	-0.19458	0.472587	-0.0633394
NTC_718	-0.190077	0.462432	-0.0636665
NTC_642	-0.087211	0.185927	-0.0637215
ZNF827	-0.0846567	0.175986	-0.0638753
FABP3	-0.168387	0.415921	-0.0641536
GRIK5	-0.0942233	0.2084	-0.0641757
TMEM261	-0.107083	0.251439	-0.0642037
NTC_320	-0.133473	0.330219	-0.0642271
KPNA5	-0.0552933	0.0661568	-0.0652144
NTC_392	-0.176757	0.425983	-0.0655074
NTC_661	-0.131197	0.312296	-0.0663111
TSSC1	-0.233029	0.517732	-0.0666218
PARM1	-0.0704933	0.113334	-0.0666613
PPP2R2B_P2	-0.165013	0.393548	-0.0668307
NTC_48	-0.0838233	0.158996	-0.0669426
TLN2_ENST00000306829.6	-0.12298	0.282182	-0.0675739
IPO11	-0.0651433	0.0916878	-0.0675985
NTC_752	-0.184504	0.42955	-0.0677105
NTC_430	-0.157617	0.371287	-0.0678209
CETN3	-0.159897	0.376184	-0.067892
NTC_835	-0.189387	0.436738	-0.0681374
NTC_921	-0.125577	0.286637	-0.0681465
BAG3	-0.06709	0.0963623	-0.0681697
NTC_803	-0.241307	0.52023	-0.068484
NTC_939	-0.172172	0.398069	-0.0688761
SNUPN	-0.104915	0.220112	-0.0689662
NTC_114	-0.16194	0.374573	-0.0690616
NTC_387	-0.0819573	0.143311	-0.0691491
FOXO3_P1	-0.04364	0.0249527	-0.0699498
NADK_P2	-0.148528	0.334887	-0.0705658
STK11_P1	-0.06396	0.0774078	-0.0710733
NTC_333	-0.125698	0.267691	-0.0719451
CYBRD1	-0.0834367	0.136713	-0.072105
NTC_678	-0.118391	0.244623	-0.0723964
NTC_442	-0.10111	0.192113	-0.0724396
NTC_806	-0.0623267	0.0680204	-0.0727577
GLB1L2	-0.0564367	0.0513583	-0.0727689
NTC_195	-0.0871177	0.144993	-0.0730615
CHST8	-0.166394	0.363477	-0.0731341
NTC_359	-0.18859	0.408405	-0.0733443
NTC_395	-0.12782	0.265057	-0.0737088
NTC_227	-0.220827	0.462432	-0.0739663
NTC_394	-0.149403	0.318198	-0.0742987
OAZ3_P1	-0.1195	0.238554	-0.0743784
C9orf64	-0.0410067	0.0153219	-0.0744143
AP1M1	-0.17426	0.371919	-0.0748537
NTC_576	-0.1236	0.247115	-0.0750376
NTC_1040	-0.179176	0.381197	-0.0750482
INPP5F_ENST00000361976.2	-0.0870267	0.136713	-0.0752075
NTC_1064	-0.191583	0.404942	-0.075217
NTC_670	-0.201057	0.422432	-0.075244
NTC_633	-0.195213	0.398069	-0.0780934
DDX19A	-0.170149	0.346958	-0.0782212
NTC_492	-0.21341	0.42955	-0.0783184
MTOR	-0.0592033	0.0467942	-0.078729
SLC1A2	-0.0653533	0.061608	-0.0791012
NTC_846	-0.11247	0.19632	-0.0795205
NTC_908	-0.217153	0.42955	-0.0796922
HMGB1_P1	-0.24197	0.467708	-0.0798561
NTC_749	-0.0952543	0.143311	-0.080368
NTC_641	-0.109276	0.181885	-0.0808866
SYT11	-0.23548	0.448475	-0.0820087
NTC_703	-0.22396	0.425983	-0.0830014
HSPE1	-0.189417	0.363477	-0.0832529
DDA1	-0.142804	0.25806	-0.0840084
NTC_407	-0.157723	0.292212	-0.0842719
NTC_669	-0.27806	0.496673	-0.0845106
NTC_308	-0.157011	0.289415	-0.0845472
PIGS_P1	-0.106997	0.161263	-0.0847913
AGXT	-0.0437033	0.0114761	-0.0847935
LENG1	-0.107237	0.156567	-0.0863576
NTC_601	-0.300893	0.516264	-0.0863948
NTC_736	-0.103898	0.144993	-0.0871344
NPEPPS	-0.0646033	0.0442233	-0.0874955
NTC_121	-0.126177	0.200595	-0.0880313
NTC_740	-0.197637	0.358326	-0.0880909
NTC_295	-0.09509	0.118394	-0.0881172
NTC_100	-0.147377	0.249625	-0.0888257
ARPC5	-0.18137	0.323091	-0.0889938
NUP88	-0.0622633	0.0350994	-0.0905745
NTC_751	-0.182643	0.315238	-0.0915703
GRID2	-0.0740467	0.0573212	-0.0919426
NTC_83	-0.246023	0.422432	-0.0920725
KPNA4	-0.132173	0.199918	-0.0924089
GRIN2D	-0.0705167	0.0485772	-0.0926284
NTC_645	-0.10811	0.136733	-0.0934203
NTC_373	-0.230117	0.391267	-0.0937787
NTC_325	-0.134102	0.19632	-0.0948151
NTC_476	-0.162997	0.259841	-0.0954008
LRRC55	-0.164603	0.261416	-0.0959091
KTI12	-0.141107	0.2084	-0.096108
LPXN_P2	-0.175752	0.278645	-0.0975331
NTC_95	-0.160363	0.239692	-0.0994807
UQCRC1_P2	-0.103748	0.109764	-0.0995509
NTC_876	-0.142353	0.19632	-0.100649
TMEM194A	-0.17443	0.264801	-0.10066
SYNRG	-0.178979	0.271663	-0.101296
NTC_714	-0.120864	0.144993	-0.101363
PMVK	-0.2599	0.406883	-0.101499
NTC_272	-0.152794	0.21609	-0.101664
AASDHPPT	-0.142613	0.19169	-0.102311
UBR4	-0.123187	0.145283	-0.103204
NTC_746	-0.323159	0.477485	-0.103747
NTC_1033	-0.10767	0.108622	-0.103803
NTC_264	-0.126153	0.14669	-0.105161
MTG2	-0.0954267	0.0787489	-0.105328
HYOU1	-0.290953	0.434349	-0.105372
NTC_676	-0.18341	0.265057	-0.105765
NTC_1000	-0.141953	0.177909	-0.106437
C11orf95	-0.198193	0.289346	-0.106743
POC1B-GALNT4	-0.229763	0.342904	-0.1068
NTC_88	-0.23853	0.355131	-0.107246
HSBP1	-0.218863	0.323091	-0.107391
NTC_123	-0.084507	0.0529782	-0.107823
NTC_968	-0.06791	0.0258114	-0.107854
IL2RB	-0.0844933	0.0523144	-0.108268
UBE3C	-0.0664633	0.0234548	-0.10832
MAPT	-0.0767833	0.0372149	-0.109745
NTC_955	-0.20744	0.295027	-0.109972
ACSL6_P1	-0.0598533	0.0143456	-0.110326
CPD	-0.208053	0.292974	-0.110928
NTC_201	-0.095	0.0661923	-0.112023
ARPC3_P2	-0.0847133	0.0467942	-0.112652
FRMD4B_ENST00000398540.3	-0.19783	0.268217	-0.113063
NTC_805	-0.110193	0.0933662	-0.113478
NTC_1047	-0.129107	0.131955	-0.113559
NTC_173	-0.126227	0.12428	-0.114311
NTC_426	-0.21369	0.286637	-0.115963
NTC_277	-0.121866	0.109978	-0.116832
C12orf45	-0.22164	0.296632	-0.116978
DIP2B	-0.12489	0.115153	-0.117237
UTS2_ENST00000361696.5	-0.105087	0.0760854	-0.11756
NTC_748	-0.288523	0.391267	-0.117581
RAB3GAP1	-0.21058	0.271663	-0.119182
MAP2_P2	-0.160843	0.18111	-0.119355
EIF1	-0.06371	0.0131295	-0.119886
CYP3A7-CYP3AP1	-0.174537	0.205544	-0.119923
DNMT1	-0.187463	0.229201	-0.119936
NTC_681	-0.219917	0.283876	-0.120266
NTC_397	-0.0995167	0.0617987	-0.120318
NTC_283	-0.07353	0.0230923	-0.120334
NTC_791	-0.143549	0.144993	-0.120388
GAPDH_P1	-0.09778	0.0573212	-0.121412
OIP5	-0.15104	0.156567	-0.121632
VPS41_P2	-0.219	0.275139	-0.122738
RFTN1	-0.151353	0.154259	-0.122861
NPLOC4	-0.226727	0.278645	-0.125822
NTC_588	-0.151213	0.14669	-0.126052
PTMA	-0.09244	0.0417726	-0.127485
KCNAB1	-0.404927	0.482428	-0.128187
NTC_920	-0.0986433	0.0486278	-0.12953
CDK7	-0.172453	0.175986	-0.13012
TMCO6	-0.0897567	0.0344175	-0.131334
EIF2AK3	-0.15814	0.147489	-0.131452
GRIN2A	-0.0619633	0.00721849	-0.132698
NTC_417	-0.269613	0.321176	-0.132989
NTC_481	-0.0724937	0.0145509	-0.133179
NTC_480	-0.0796247	0.0202926	-0.134778
IPO7	-0.21533	0.235407	-0.135266
NTC_258	-0.191093	0.194208	-0.136007
TFG	-0.300253	0.351043	-0.136507
NTC_738	-0.26534	0.30358	-0.137374
PSTK_P2	-0.236807	0.261416	-0.13798
SRP9	-0.251317	0.282182	-0.138091
NYAP1	-0.204933	0.205544	-0.140809
RPS12	-0.288739	0.323091	-0.141677
TASP1	-0.14065	0.0979622	-0.141908
SLMAP	-0.217913	0.223113	-0.141965
TBC1D23	-0.196307	0.189003	-0.142034
C12orf75	-0.23547	0.244937	-0.143859
ARL8A	-0.34741	0.384806	-0.144091
GPM6A_P1	-0.200001	0.189003	-0.144707
ATF4	-0.09387	0.0281985	-0.145477
NDNL2	-0.164017	0.128539	-0.146133
TIAL1	-0.205113	0.19169	-0.147149
NTC_434	-0.218227	0.211577	-0.147201
OSBPL11	-0.23486	0.235407	-0.147534
ACAT2	-0.0737667	0.00978277	-0.148237
G3BP2	-0.18292	0.154259	-0.148485
DDX1	-0.136843	0.0814877	-0.14901
RGPD8_ENST00000302558.3	-0.18379	0.145283	-0.153976
SHMT1	-0.204233	0.175986	-0.154098
C17orf59	-0.135107	0.0709789	-0.15522
NTC_238	-0.284197	0.283876	-0.155419
NTC_859	-0.235213	0.218372	-0.15543
APC_P2	-0.26731	0.261416	-0.155753
TNPO3	-0.351564	0.359302	-0.156284
NTC_183	-0.0939467	0.0206255	-0.158356
EIF2AK4	-0.09098	0.0178304	-0.159109
NTC_241	-0.223953	0.194208	-0.159395
TSEN15	-0.133903	0.0627202	-0.161031
PGAM2	-0.115473	0.0402035	-0.16117
NTC_67	-0.256777	0.234832	-0.161575
SOX11	-0.165887	0.0995833	-0.166188
ARHGEF2	-0.191733	0.132577	-0.168252
C16orf13	-0.14677	0.0709789	-0.16862
NTC_635	-0.13358	0.053734	-0.169613
UFL1	-0.273427	0.238554	-0.170184
UBE2L3	-0.221147	0.16365	-0.173841
CAP1	-0.199757	0.134633	-0.173958
C14orf166	-0.337323	0.304039	-0.17442
PTK2	-0.275853	0.232289	-0.174883
TIMM44	-0.16437	0.0857404	-0.175352
ATP6V1B2	-0.42868	0.389162	-0.175703
TMEM209	-0.114763	0.0293584	-0.175848
SRCRB4D	-0.12466	0.0386847	-0.176077
SLC16A1_P2	-0.152713	0.0649945	-0.18129
KIF21A	-0.220067	0.14972	-0.181493
COTL1	-0.09268	0.0107209	-0.182558
RCC1_P1	-0.17129	0.0843034	-0.183992
MLYCD	-0.19516	0.113334	-0.184551
SLC22A15	-0.16092	0.0709789	-0.184876
SPTLC2	-0.23338	0.158902	-0.186441
VPS54	-0.11707	0.0211314	-0.196101
SNX15_P1	-0.15934	0.0573212	-0.19785
NTC_450	-0.271777	0.185927	-0.198576
CHD4	-0.342484	0.25806	-0.201476
FCGR1B	-0.212957	0.109764	-0.204341
L2HGDH	-0.11972	0.0194197	-0.204932
BIN1	-0.193537	0.0871972	-0.205052
SPEN	-0.289559	0.19169	-0.20773
DNAJB14	-0.308584	0.211285	-0.208335
NTC_1009	-0.12	0.0177937	-0.209968
EIF3L	-0.176133	0.063849	-0.210452
IPO8	-0.21185	0.101226	-0.210729
NTC_233	-0.12182	0.0172128	-0.214909
RPRD2	-0.1305	0.0225001	-0.21504
HMGCR	-0.182973	0.0661568	-0.215803
NXF1_P1	-0.326767	0.217141	-0.216731
ZIC2	-0.20743	0.0901707	-0.216751
PPCS	-0.240677	0.122661	-0.219327
INSIG1	-0.174813	0.0552726	-0.219826
EIF4G1	-0.39428	0.275139	-0.220973
FAM60A	-0.09888	0.0058152	-0.22104
FADS2_P2	-0.12897	0.0186102	-0.22315
INO80C	-0.15939	0.0386847	-0.225132
CLCC1	-0.195713	0.0697472	-0.226337
SALL3	-0.258357	0.132577	-0.226716
IDH3G	-0.159577	0.036498	-0.229428
NTC_388	-0.277868	0.14669	-0.231631
METTL6	-0.29329	0.161263	-0.232422
CADM2	-0.257297	0.124597	-0.232723
ACSL6_P2	-0.1978	0.0661568	-0.23329
ATXN7L1	-0.155847	0.0318018	-0.233388
CAPRIN1	-0.13443	0.0182166	-0.233845
RPS6KA3	-0.17764	0.0476787	-0.234782
BRD2_P1	-0.11998	0.0109676	-0.235148
GRIA4	-0.143263	0.0225001	-0.236072
UFM1	-0.36937	0.229201	-0.236317
ESPNL_P1	-0.220557	0.0814877	-0.240166
PRKAG3	-0.212137	0.0734959	-0.240507
NTC_329	-0.290835	0.148402	-0.240975
ZNF703	-0.226153	0.0857404	-0.241264
ARPC3_P1	-0.288343	0.145283	-0.241569
TET3_ENST00000409262.3	-0.291287	0.147489	-0.242129
ID1	-0.20495	0.0649945	-0.243301
AKT3	-0.299681	0.14972	-0.247153
RAC1	-0.204607	0.0583689	-0.252447
OXA1L	-0.184867	0.0425764	-0.253421
VPS13B	-0.251863	0.0963623	-0.255916
DDRGK1	-0.363907	0.197147	-0.256631
KCNK10	-0.132567	0.0114761	-0.257207
PNO1	-0.38583	0.211285	-0.260486
KXD1	-0.123347	0.0075689	-0.261614
KIAA1279	-0.317677	0.14972	-0.261994
EMC4	-0.294683	0.128539	-0.262553
FAM103A1	-0.320663	0.145283	-0.268647
MRPL30_P2	-0.174257	0.0276335	-0.27159
GRIA3	-0.181077	0.0287734	-0.279041
ACTN1	-0.178607	0.0265328	-0.281523
PHF21A	-0.2706	0.0886739	-0.284726
C5orf22	-0.222893	0.0513583	-0.287396
NTC_1034	-0.263463	0.0809391	-0.28766
TMX2	-0.188157	0.0293584	-0.288306
WRB	-0.392967	0.183714	-0.289168
NTC_2	-0.242987	0.0644049	-0.289417
PITPNB	-0.285876	0.0963623	-0.290477
LPXN_P1	-0.227263	0.0523144	-0.29121
EIF4B	-0.312997	0.115153	-0.293817
C7orf26	-0.410013	0.19169	-0.294144
RAN	-0.42963	0.205544	-0.295196
FDFT1_P1	-0.565223	0.30032	-0.295281
HNRNPA2B1	-0.212957	0.0402035	-0.297231
FAR1	-0.227187	0.0485772	-0.298425
TSC2	-0.323303	0.115153	-0.303492
KIF1A	-0.372807	0.151977	-0.305039
GRIN3A	-0.284533	0.0843034	-0.305633
RNF121	-0.23335	0.0433933	-0.317958
EIF4H	-0.219007	0.0350994	-0.318589
HNRNPA1	-0.31075	0.0932253	-0.320217
SPSB3	-0.301947	0.0857404	-0.322121
NTC_594	-0.18818	0.0175011	-0.33062
AMPD2_P2	-0.2587	0.0523144	-0.331493
SCG2	-0.384863	0.136713	-0.332595
TANC2_ENST00000424789.2	-0.336837	0.101226	-0.335055
NTC_734	-0.23735	0.0384691	-0.335824
NRBP1	-0.264043	0.0494898	-0.344704
ATXN10	-0.28998	0.0627202	-0.348728
PIN1	-0.260773	0.0459236	-0.348905
TAMM41	-0.221873	0.0265328	-0.349721
NUP62	-0.528603	0.217141	-0.3506
XRCC5	-0.173873	0.00955998	-0.351145
COG8	-0.414437	0.136713	-0.358152
GLS	-0.223117	0.0234548	-0.363629
HRAS_P1	-0.1988	0.0146648	-0.364544
WDR11	-0.2917	0.0552726	-0.36681
NTC_620	-0.33098	0.0767675	-0.368984
FSD1L	-0.273813	0.0433933	-0.373092
TFRC	-0.17196	0.00625296	-0.378985
GLRB	-0.341567	0.0774078	-0.379554
VANGL2	-0.243733	0.0244444	-0.392854
PPP1CB	-0.20986	0.0131295	-0.394904
NUP37	-0.44595	0.128539	-0.397326
TKT_P1	-0.27235	0.0344175	-0.398508
OSBPL9	-0.252233	0.0259967	-0.39981
FUS	-0.300427	0.0459236	-0.40196
C9orf114	-0.27776	0.0344175	-0.406424
TMEM167A	-0.464403	0.130546	-0.410642
CEP120	-0.28244	0.0350994	-0.410865
METTL14	-0.165787	0.0031121	-0.415618
UBLCP1	-0.295193	0.0386847	-0.416949
AAGAB	-0.35016	0.0627202	-0.4211
LMNB1	-0.34556	0.0594325	-0.423648
YIPF5	-0.417357	0.0932253	-0.430072
PIGK	-0.27649	0.0276335	-0.430927
NUP160	-0.54194	0.158902	-0.43294
DCTN2	-0.242207	0.0160048	-0.434943
CSNK2A1	-0.22503	0.0112193	-0.438816
C22orf29	-0.295263	0.0324392	-0.439626
ZC3H13	-0.402937	0.0697472	-0.465986
RNF7	-0.1874	0.00303294	-0.471899
MPI	-0.35202	0.0450667	-0.47387
ATP5A1_P1	-0.213107	0.00553892	-0.480891
AMIGO3_P1	-0.370047	0.0494898	-0.48309
PRKDC	-0.400217	0.0594325	-0.490656
KPNA3	-0.309187	0.0249527	-0.49559
SEC63	-0.42764	0.0673363	-0.501087
NIPBL	-0.298037	0.0206916	-0.501955
PPP1R15B	-0.376537	0.0450667	-0.506873
B4GALT1	-0.310663	0.0229731	-0.509109
ALKBH8	-0.341613	0.0276335	-0.532426
RBM15	-0.281997	0.0128401	-0.533377
SLC30A1	-0.29617	0.0156601	-0.534648
ANKRD52	-0.554343	0.106282	-0.539674
ELAVL2_P1	-0.318783	0.0186102	-0.551575
VPS13D	-0.350733	0.0259967	-0.555941
MUTYH	-0.27177	0.00891852	-0.557049
NUP35	-0.249703	0.00514668	-0.571439
DHPS	-0.366023	0.0270783	-0.573697
RNF111	-0.35825	0.0249527	-0.574233
NAA20	-0.354333	0.0234548	-0.577481
UAP1	-0.349823	0.0220355	-0.579614
NTC_26	-0.32208	0.0153085	-0.584597
LSM12	-0.343593	0.0198359	-0.584985
GNB1L	-0.336687	0.0178304	-0.588811
CELSR3	-0.361193	0.0225001	-0.59518
METAP2	-0.455257	0.0476787	-0.601702
SPAG7	-0.37483	0.0244444	-0.604158
RPTOR	-0.48542	0.0562892	-0.606569
VPS29	-0.443113	0.0402035	-0.618469
UFC1	-0.33885	0.0125564	-0.6442
CSNK2B	-0.36536	0.0170793	-0.645785
UBE2Q1	-0.368667	0.0174513	-0.64818
RNF41	-0.344973	0.0125564	-0.655841
RFK	-0.36673	0.0160048	-0.658555
FDPS	-0.467543	0.0386847	-0.660387
PIM1	-0.313357	0.00721849	-0.67107
NUP153	-0.464913	0.0357929	-0.672359
ATP5S	-0.383157	0.0174513	-0.673655
SOX4_P1	-0.350027	0.0117381	-0.675692
GRIPAP1	-0.39988	0.0186102	-0.691892
[truncated: 135 more rows]

## Sheet: V337M_TOC1
gene	epsilon	pvalue	gene score
CPOX	1.53041	0.00295562	3.87094
PSAP	1.37924	0.00295562	3.48858
COX16	1.25837	0.00295562	3.18287
COX6B1	1.18083	0.00295562	2.98674
MAP3K12	1.18041	0.00295562	2.98568
CARS2	1.10521	0.00295562	2.79546
SELRC1	1.08278	0.00295562	2.73872
COX17	1.07151	0.00295562	2.71022
COX6C	1.03925	0.00295562	2.62863
STXBP4	1.03654	0.00295562	2.62177
MRPS9	1.02663	0.0031121	2.57371
COX11	1.00211	0.00295562	2.53469
COX7C	0.972263	0.00295562	2.45919
PSMG1	0.948813	0.00295562	2.39988
COX7B	0.937163	0.00295562	2.37041
COX19	0.93858	0.0032761	2.33204
DOT1L	0.90773	0.00319314	2.2655
WIPI2	0.8855	0.00295562	2.23974
PTEN	0.84139	0.00295562	2.12817
MARS2	0.835777	0.00295562	2.11397
KDM2A	0.822123	0.00295562	2.07944
C12orf44	0.812063	0.00295562	2.05399
ATG14	0.811677	0.00295562	2.05301
MEN1	0.806623	0.00295562	2.04023
WARS2	0.802637	0.00295562	2.03015
MRPS35	0.810247	0.00319314	2.0222
FAM53C	0.79538	0.00295562	2.01179
COX5A	0.798937	0.00319314	1.99397
COX5B	0.768067	0.00303294	1.9341
SOCS4	0.758647	0.00319314	1.89342
BECN1	0.748777	0.00319314	1.86878
KEAP1	0.73818	0.00295562	1.86712
FBXL5	0.734637	0.00295562	1.85815
DHX30	0.727143	0.00319314	1.81479
BHMT2	0.722307	0.0031121	1.81078
SNRK	0.707373	0.00319314	1.76545
PIK3R3	0.694063	0.00295562	1.75553
TFAM	0.720737	0.00381644	1.74299
SMG9	0.687287	0.00319314	1.71532
C16orf93	0.679793	0.00319314	1.69662
CTSD	0.670577	0.00295562	1.69612
SMEK1	0.679323	0.00319314	1.69544
HMBS	0.684877	0.00336102	1.69406
FBXO42	0.668403	0.00295562	1.69063
RNF20	0.732423	0.00502162	1.68396
NDUFV2	0.820707	0.00934173	1.66568
MAP4K4	0.650823	0.00295562	1.64616
FH	0.655797	0.0031121	1.64405
AARS2	0.657427	0.00319314	1.64079
LRPPRC	0.663333	0.00336102	1.64077
TSC1	0.648477	0.00295562	1.64022
NARS2	0.658293	0.00344794	1.62101
MRPS23	0.64533	0.0031121	1.61781
MRPS10	0.646797	0.00362794	1.5784
MRPS31	0.635407	0.00344794	1.56465
HDAC3	0.615727	0.00336102	1.52302
TAOK1	0.591877	0.00295562	1.49706
GLCCI1	0.60772	0.00344794	1.49647
MRPL41	0.613633	0.00381644	1.48397
UQCRQ	0.59369	0.00319314	1.48172
PDS5B	0.588443	0.00319314	1.46863
COX18	0.586273	0.0032761	1.45668
CYCS	0.573337	0.00295562	1.45017
RNGTT	0.662807	0.00672015	1.44003
UQCRB	0.57809	0.00336102	1.42992
KMT2E	0.57404	0.00336102	1.4199
EDC4	0.562507	0.00319314	1.40389
ATRX	0.55456	0.00319314	1.38406
MPHOSPH8	0.557013	0.00336102	1.37779
OAZ3	0.55102	0.00353689	1.35076
MRPL48	0.54608	0.00344794	1.34469
FAM117B	0.538483	0.00319314	1.34394
HSD17B10	0.56935	0.00466275	1.32736
MRPL19	0.537173	0.00353689	1.31681
NSUN4	0.530337	0.00344794	1.30592
COX4I1	0.548853	0.00443657	1.29143
C11orf73	0.513093	0.0032761	1.27485
PQLC2	0.51058	0.00336102	1.26293
CTAGE5	0.527837	0.00454839	1.23627
CMAS	0.49198	0.00336102	1.21693
ARIH2	0.49083	0.00336102	1.21408
NXT1	0.512893	0.00432726	1.21237
SETDB1	0.483977	0.00319314	1.2079
PRAF2	0.480847	0.00319314	1.20009
WDR45	0.480847	0.00319314	1.20009
LAMTOR1	0.489267	0.00353689	1.19938
VHL	0.493617	0.00381644	1.19373
SDHC	0.531583	0.0058152	1.18832
GIGYF2	0.47935	0.00336102	1.18569
LAMTOR5	0.537323	0.00672015	1.1674
ERAL1	0.462217	0.00353689	1.13307
ATP5J2	0.48639	0.00514667	1.11309
NTC	0.42159	0.00229133	1.11296
KIAA1109	0.438747	0.0031121	1.09991
NDUFA9	0.454137	0.00432726	1.07348
NDUFB2	0.44727	0.00432726	1.05725
GSK3B	0.422547	0.00344794	1.0405
BCAS3	0.413853	0.0032761	1.02828
G3BP1	0.745163	0.0573212	0.925258
C1GALT1C1	0.37083	0.0037211	0.900868
DNAJC2	0.589883	0.0305591	0.89359
LAMTOR3	0.40854	0.00704881	0.879131
LRRC4	0.442767	0.0104791	0.876534
TTBK1	0.35581	0.00411592	0.848796
HSD17B4	0.35357	0.0040138	0.847311
TNKS	0.372497	0.00540527	0.844518
FAM53B	0.36377	0.00489931	0.84026
XPO1	0.462233	0.0153219	0.838809
GADD45GIP1	0.404133	0.00851252	0.836532
NTC	0.296573	0.00157853	0.830923
UQCRFS1	0.453663	0.0149902	0.82757
NDUFA11	0.4129	0.0114761	0.801111
FUT5	0.4129	0.0114761	0.801111
METTL16	0.464873	0.0215794	0.774461
PSIP1	0.337407	0.00553892	0.761383
NDUFS2	0.36908	0.00912794	0.752786
NDUFB8	0.339523	0.00625296	0.74828
CUL5	0.294743	0.00295562	0.745509
NUPL2	0.431707	0.0190112	0.742963
FECH	0.469593	0.0287734	0.723647
POLG	0.335293	0.00704881	0.721512
DOPEY1	0.30116	0.00411592	0.718427
GLMN	0.405117	0.0174513	0.712265
VPS41	0.350597	0.00934173	0.711561
KMT2B	0.441043	0.0259967	0.69909
NDUFA8	0.436883	0.0259967	0.692496
LSS	0.45152	0.0293584	0.691849
FKBP1A	0.37429	0.0153219	0.679219
MIDN	0.359367	0.0132764	0.674503
MGEA5	0.29018	0.00502162	0.667169
PNPT1	0.46195	0.0379437	0.656366
WNK3	0.371667	0.0178304	0.649985
GPC2	0.282247	0.00527454	0.642906
UBE4B	0.337357	0.0125564	0.641361
NDUFS5	0.321043	0.0107209	0.632381
SATB1	0.432893	0.0357929	0.626052
NTC	0.312	0.0101123	0.622487
LEMD3	0.321557	0.0117381	0.620733
PPP2R2B	0.39512	0.0270783	0.619303
NUP93	0.328213	0.0143456	0.604989
GRIK1	0.405683	0.0324392	0.604034
TNPO1	0.431717	0.0425764	0.591811
NDUFB9	0.276177	0.0075689	0.585762
FAF2	0.394237	0.0337469	0.580224
NDUFB4	0.38404	0.0318018	0.575118
ZNF259	0.42294	0.0442233	0.572808
SEPHS2	0.291747	0.0117381	0.563188
BCS1L	0.328093	0.0206916	0.552577
BMPR2	0.302863	0.0156601	0.546731
HEXB	0.263983	0.00891852	0.541089
ASPDH	0.21713	0.00381644	0.525094
TXN	0.402387	0.0513583	0.518833
RPS16	0.246703	0.00831578	0.513167
MXD1	0.22484	0.00540527	0.509753
SREBF2	0.273437	0.0149902	0.498801
DARS2	0.40853	0.0605122	0.497654
ST3GAL3	0.25611	0.0122782	0.489392
NDUFB6	0.299337	0.0265328	0.47182
KMT2B	0.235513	0.0107209	0.463907
L3MBTL3	0.235163	0.0112193	0.458577
RPAP3	0.430723	0.0886739	0.453209
MDN1	0.2934	0.0299536	0.44701
WDHD1	0.342463	0.0542714	0.433363
PREB	0.248847	0.0182166	0.432877
SUCLG2	0.540167	0.16365	0.424617
TOP1	0.177907	0.00411592	0.424402
NUPL1	0.221623	0.0122782	0.423493
SORBS1	0.25551	0.0249527	0.409552
SRR	0.28203	0.0417726	0.38895
PARS2	0.453297	0.138818	0.388726
ELOVL6	0.22435	0.0186102	0.388181
NTC	0.202947	0.0131342	0.381864
PPP1R8	0.250093	0.0299536	0.38103
GLUD1	0.2746	0.0409817	0.380983
TMEM126B	0.257097	0.0330875	0.380589
DNAJA3	0.231773	0.0244444	0.373577
CHP1	0.156063	0.00422039	0.370595
SERBP1	0.313707	0.0661568	0.369994
NTC	0.24905	0.0330844	0.368688
LARS2	0.357323	0.0963623	0.363074
FXN	0.28935	0.0627202	0.34797
INTS10	0.24265	0.0372149	0.346816
SEC13	0.404003	0.138818	0.346454
PHLDA2	0.22132	0.0281985	0.342996
EEF2	0.348403	0.108012	0.336742
PIK3C3	0.15368	0.00704881	0.330702
RNF183	0.275927	0.063849	0.32969
C9orf72	0.335117	0.104575	0.328606
TTC1	0.141443	0.0047797	0.328233
NUP98	0.187657	0.0178304	0.328181
UBA6	0.294627	0.0787489	0.325196
RHBDL3	0.19638	0.0225001	0.323598
PPP1R2	0.187773	0.0190112	0.323156
NFU1	0.24867	0.0504168	0.322631
NTC	0.341287	0.114125	0.321704
PGK1	0.169813	0.0128401	0.32119
NBAS	0.354153	0.124597	0.320329
NTC	0.21943	0.0378991	0.311891
RPL14	0.41851	0.183714	0.307964
NTC	0.23436	0.0514933	0.301914
EXOC5	0.3438	0.136713	0.297108
ALDOC	0.208253	0.0379437	0.295899
FAS	0.20422	0.0379437	0.290168
SEC62	0.13515	0.00739183	0.288038
NR1H3	0.292743	0.104575	0.287055
MRPS11	0.252927	0.0741364	0.285799
ZFAND3	0.1705	0.0225001	0.280953
SMG8	0.225307	0.0573212	0.27976
GRIN2C	0.364077	0.173465	0.276986
GM2A	0.207913	0.0476787	0.274794
NTC	0.192843	0.0390465	0.271604
ATF2	0.21928	0.0578431	0.271414
UBE2A	0.15434	0.0178304	0.269916
NDUFC2	0.26033	0.0979622	0.262658
C6orf106	0.114593	0.00527454	0.261022
YJEFN3	0.177117	0.0337469	0.260674
TTC7B	0.254567	0.0947834	0.26049
CSNK1D	0.177673	0.0344175	0.259975
MAP2K7	0.128453	0.0100102	0.25685
LY75-CD302	0.248626	0.0932253	0.256201
CDKN2A	0.131167	0.0114761	0.25449
ST8SIA2	0.134373	0.0131295	0.252857
PAF1	0.138863	0.0167143	0.246748
KPNA1	0.21205	0.0697472	0.24523
COPS5	0.136673	0.0167143	0.242856
NTC	0.18858	0.0544987	0.238292
WNK1	0.255027	0.116996	0.237642
SSR1	0.22037	0.0843034	0.236712
NANS	0.16551	0.0386847	0.233776
ARSA	0.16564	0.0409817	0.229811
AMN	0.217851	0.0886739	0.229224
NTC	0.24799	0.119844	0.228494
GNG2	0.121253	0.0131295	0.228169
IPO5	0.171053	0.0467942	0.227468
NTC	0.26509	0.139993	0.226359
SLC5A7	0.138097	0.0234548	0.225066
NTC	0.167023	0.0452353	0.224567
SLC1A3	0.343164	0.232289	0.217556
RANBP2	0.41319	0.30032	0.215857
NTC	0.223357	0.108622	0.215334
EFTUD1	0.332557	0.226142	0.214705
MRPL30	0.291247	0.183714	0.214316
NTC	0.370357	0.267691	0.21198
NTC	0.29191	0.187972	0.211899
NTC	0.211347	0.102042	0.209492
RAE1	0.1619	0.0523144	0.207455
NTC	0.246623	0.144993	0.206832
CARTPT	0.236073	0.134633	0.205584
COQ6	0.254124	0.158902	0.203013
ERN1	0.138367	0.0357929	0.200106
AMN	0.129667	0.0287734	0.199817
NTC	0.279833	0.202757	0.193931
OPA1	0.28438	0.211285	0.191994
UNC50	0.0951667	0.0100102	0.190291
NTC	0.31409	0.249625	0.189306
CMIP	0.149333	0.0552726	0.187785
CHRNA5	0.19529	0.113334	0.184674
CCS	0.232157	0.161263	0.183976
NUDT16L1	0.149537	0.0594325	0.183328
AMPD2	0.18764	0.106282	0.182675
NDUFC1	0.11072	0.0225001	0.182446
VPS16	0.274787	0.220112	0.180632
NDUFA5	0.239123	0.18111	0.177443
NTC	0.247763	0.194208	0.176341
NTC	0.283673	0.239692	0.175976
CYR61	0.0806233	0.00672015	0.175164
TSPO	0.103773	0.0206916	0.174776
NTC	0.265307	0.222988	0.172905
ACACA	0.19459	0.134633	0.169458
ARL2	0.1452	0.0709789	0.166816
BAG6	0.131543	0.0542714	0.166459
NTC	0.173683	0.114125	0.163717
NXF1	0.182247	0.126556	0.163606
NTC	0.342451	0.333269	0.163419
FAM167A	0.209463	0.166063	0.163324
KCNIP4	0.168335	0.108012	0.162701
NTC	0.25312	0.227673	0.162677
GLS2	0.116487	0.0402035	0.162585
TAC1	0.121413	0.0459236	0.162447
BNC2	0.124433	0.0494898	0.162446
ATF6	0.124827	0.0523144	0.15995
SGK1	0.115333	0.0417726	0.159057
TTC4	0.08196	0.0117381	0.158216
SLC17A6	0.0728833	0.00688272	0.157591
NDUFB3	0.12816	0.061608	0.15512
RPS15A	0.12981	0.0661568	0.153101
SMC1A	0.156317	0.108012	0.151084
FAM50A	0.196352	0.170971	0.150617
NTC	0.258663	0.26244	0.150276
NTC	0.21426	0.200595	0.149485
PFKP	0.173903	0.143103	0.146835
SLC1A1	0.188607	0.170971	0.144676
NTC	0.30335	0.336338	0.143552
MAPK8IP1	0.117337	0.0605122	0.142935
UQCRC1	0.17871	0.158902	0.142766
NTC	0.215447	0.218372	0.142368
NTC	0.16439	0.138356	0.141212
NTC	0.198773	0.19632	0.14054
NTC	0.199383	0.202757	0.138177
RNF11	0.0941367	0.0344175	0.137743
NTC	0.219987	0.239692	0.136468
NTC	0.1054	0.0514933	0.135782
EMC2	0.0837033	0.0239452	0.135665
ZNF146	0.0651633	0.00851252	0.134884
NTC	0.18889	0.194208	0.134439
PRKAA1	0.0741567	0.0156601	0.133868
MPHOSPH8	0.159723	0.151977	0.130689
ISL1	0.166243	0.16365	0.130681
CHORDC1	0.343967	0.420485	0.129417
NTC	0.197023	0.220671	0.129298
NTC	0.18915	0.209346	0.128458
MTMR9	0.07832	0.0239452	0.12694
GAPDH	0.109243	0.0697472	0.126337
FBXL5	0.127517	0.10289	0.125939
ISCU	0.192874	0.223113	0.125652
NTC	0.217443	0.267691	0.124457
NDUFA4	0.21581	0.271663	0.122142
NTC	0.20719	0.259841	0.121267
NPR3	0.08095	0.0318018	0.121227
TP53INP2	0.20794	0.268217	0.118841
CREB3L4	0.166551	0.194404	0.118467
NTC	0.28174	0.387892	0.115877
AKT2	0.0808267	0.0386847	0.114165
NTC	0.07302	0.0297108	0.111508
NTC	0.105575	0.088681	0.111083
NTC	0.21053	0.306467	0.108132
NTC	0.173307	0.249625	0.104454
NTC	0.167063	0.239692	0.103637
NTC	0.0877263	0.0718012	0.100347
SEPSECS	0.195613	0.307789	0.100105
AMIGO3	0.144712	0.205544	0.0994311
PPARG	0.0702133	0.0409817	0.0974147
NTC	0.128925	0.175946	0.0972893
RPL36A-HNRNPH2	0.1297	0.178535	0.0970516
ACTR1A	0.169266	0.268217	0.0967376
PRKAB1	0.0960633	0.0995833	0.0962376
ATP2B1	0.144777	0.220112	0.0951697
NTC	0.0789947	0.0626575	0.0950327
HECTD3	0.171173	0.278645	0.0949923
NTC	0.18318	0.30358	0.0948372
NTC	0.183777	0.306467	0.0943906
CDKN2A	0.0449367	0.00812313	0.0939301
NTC	0.19761	0.339425	0.0927297
SIAE	0.0998933	0.120749	0.0917136
NTC	0.081811	0.0777936	0.090733
NTC	0.09562	0.112729	0.0906444
LMAN2L	0.193421	0.342904	0.0899075
NTC	0.119907	0.177909	0.0899062
NTC	0.0728583	0.0592803	0.0894037
NTC	0.23189	0.415384	0.0884778
NTC	0.29667	0.504461	0.088162
RGPD3	0.12029	0.186345	0.0877736
NTC	0.249277	0.447648	0.0870134
FLCN	0.0874533	0.104575	0.0857543
XPOT	0.109137	0.166063	0.0850967
CDC7	0.1845	0.346958	0.0848189
TRIM49C	0.155513	0.289346	0.0837567
MYADM	0.21559	0.411387	0.0831637
SEL1L	0.370439	0.597642	0.0828148
NTC	0.204623	0.394659	0.0826224
MAP3K7	0.150863	0.285749	0.082072
NTC	0.0859317	0.111347	0.0819206
GPM6A	0.15996	0.307789	0.0818591
RNASEK	0.0788667	0.0916878	0.081839
NTC	0.19981	0.391267	0.081428
NTC	0.0618867	0.0514933	0.0797255
USP8	0.262483	0.497396	0.0796106
DERL1	0.168688	0.338881	0.0792755
NTC	0.29582	0.540291	0.0790941
PDE10A	0.106853	0.186345	0.0779691
NTC	0.146883	0.29786	0.0772589
NTC	0.0891487	0.138356	0.076579
KIAA0895	0.26366	0.512608	0.076518
NTC	0.129627	0.25726	0.0764314
NTC	0.0443747	0.0190073	0.0763724
NTC	0.05922	0.0529782	0.075559
WDR26	0.140377	0.292974	0.0748448
CACNA1A	0.05171	0.0357929	0.0747832
URB1	0.211922	0.443738	0.0747819
TKT	0.0767333	0.106282	0.0747028
NTC	0.107933	0.204937	0.074299
NTC	0.08307	0.128842	0.0739276
SLC3A2	0.0810467	0.124597	0.0733062
DHX9	0.152372	0.330925	0.0731798
NTC	0.094835	0.172067	0.0724826
NTC	0.0589267	0.0592803	0.0723083
SATB1	0.06373	0.0734959	0.0722531
NTC	0.087423	0.150129	0.071996
ASCC3	0.0905867	0.161263	0.0717869
FAM76B	0.0869533	0.156567	0.0700234
NTC	0.0630247	0.0777936	0.0698979
NTC	0.0928633	0.177909	0.0696291
CAMKK2	0.122035	0.271663	0.0690683
PCID2	0.268501	0.554327	0.068799
NTC	0.090368	0.175946	0.0681936
CCNC	0.0605167	0.0747815	0.0681542
NTC	0.07522	0.12428	0.0681193
ATP5I	0.06856	0.10289	0.0677118
GSK3A	0.146395	0.346958	0.0673011
NTC	0.176303	0.415384	0.0672686
NTC	0.11364	0.25726	0.0670052
NTC	0.0414877	0.0246139	0.0667462
PSTK	0.16604	0.397963	0.0664421
NTC	0.0559357	0.0661923	0.0659589
NTC	0.0682567	0.108622	0.065805
NTC	0.0929327	0.19632	0.0657067
NTC	0.14169	0.345653	0.06537
NTC	0.129273	0.312296	0.065339
NTC	0.0946923	0.204937	0.0651844
NTC	0.155404	0.381197	0.0650912
NTC	0.147217	0.361539	0.0650472
PRAF2	0.07684	0.145283	0.0643753
NTC	0.0672333	0.111347	0.0640951
NTC	0.0685563	0.116957	0.0638927
NTC	0.0755287	0.143311	0.0637251
NTC	0.109506	0.26244	0.0636195
HTR1B	0.128209	0.319219	0.06358
CA10	0.06148	0.0947834	0.0629105
AIFM1	0.164953	0.415921	0.0628454
NTC	0.221237	0.524211	0.0620556
NTC	0.0876477	0.19632	0.06197
WARS	0.192107	0.477493	0.0616725
NTC	0.0712733	0.136733	0.0615891
CDK5	0.0486	0.0552726	0.061114
NTC	0.08418	0.192113	0.0603102
NDUFS8	0.19187	0.48739	0.0598872
NTC	0.0781	0.172067	0.059692
NTC	0.0897773	0.218372	0.0593252
PHLDA1	0.172138	0.45324	0.0591588
NTC	0.223881	0.544349	0.0591321
NTC	0.240996	0.569012	0.0590148
NTC	0.17656	0.466171	0.0585217
PACRGL	0.05237	0.0774078	0.0581943
RBM14-RBM4	0.06785	0.138818	0.058185
NTC	0.0922753	0.234832	0.0580636
NTC	0.0866233	0.213825	0.0580326
TRAPPC1	0.0635567	0.122661	0.0579187
NTC	0.0765353	0.175946	0.0577552
NTC	0.378057	0.704189	0.057582
NTC	0.0318633	0.0166486	0.0566729
NTC	0.0731653	0.168253	0.0566327
NTC	0.207602	0.536248	0.0561842
NTC	0.113833	0.321176	0.0561491
NTC	0.237854	0.581541	0.0559956
NTC	0.160375	0.447648	0.0559811
NTC	0.04686	0.0652936	0.0555352
PRKAB2	0.0374133	0.0330875	0.0553843
NTC	0.03902	0.0390465	0.0549565
NTC	0.195537	0.524211	0.0548469
TCEAL5	0.11413	0.330925	0.0548133
FAM167A	0.169965	0.477493	0.0545643
NTC	0.0589133	0.12428	0.0533519
POLR3K	0.13614	0.406883	0.0531668
UBA1	0.09751	0.285749	0.053047
NTC	0.125052	0.377876	0.0528535
GRIK2	0.184012	0.517732	0.0526082
NTC	0.193477	0.536248	0.0523614
SERF2	0.0645167	0.156567	0.0519552
NTC	0.0338417	0.0292539	0.0519069
NTC	0.110247	0.34253	0.0512981
NTC	0.113806	0.358326	0.0507258
NTC	0.0919037	0.281134	0.0506469
NTC	0.035903	0.0390465	0.0505664
NTC	0.0987933	0.309373	0.050337
ACTR8	0.195887	0.554327	0.0501928
NTC	0.0895033	0.275703	0.0500824
NTC	0.183573	0.536248	0.0496812
NTC	0.09076	0.283876	0.049634
NTC	0.0957897	0.30358	0.0495929
NTC	0.10543	0.34253	0.0490569
NTC	0.215133	0.594197	0.0486352
SLC16A4	0.185624	0.554327	0.0475632
GSR	0.146033	0.472587	0.0475365
NTC	0.0510997	0.118394	0.0473526
NTC	0.04238	0.0767675	0.0472462
NTC	0.113564	0.384536	0.0471364
PPP2R2A	0.0336333	0.0402035	0.0469433
NTC	0.0979123	0.333269	0.0467242
NTC	0.162597	0.516264	0.0466861
NTC	0.242163	0.641643	0.0466665
NTC	0.14636	0.48129	0.0464829
NTC	0.110235	0.381197	0.0461722
NTC	0.07061	0.222988	0.0460179
NTC	0.149116	0.492803	0.0458272
EEF2	0.0292933	0.0276335	0.0456555
NTC	0.256033	0.663719	0.045578
NTC	0.04073	0.0788308	0.0449376
NTC	0.0585767	0.172067	0.0447703
NTC	0.159207	0.524211	0.0446565
NTC	0.11033	0.394659	0.0445488
GMCL1	0.0743433	0.25806	0.0437346
NTC	0.20317	0.611264	0.0434318
SERF2	0.0976003	0.359302	0.0433873
DDX19B	0.0716333	0.248173	0.0433557
NTC	0.2602	0.681593	0.0433167
ADAT2	0.03774	0.0722284	0.0430724
SLC35A5	0.06869	0.238554	0.0427536
NTC	0.0827833	0.312296	0.0418414
PPFIA3	0.308887	0.735882	0.0411413
NTC	0.0581067	0.19632	0.0410835
NTC	0.08495	0.330219	0.0408778
NTC	0.109187	0.422432	0.0408623
FOXO1	0.0787227	0.304039	0.0407052
NTC	0.0765833	0.295027	0.0405998
NTC	0.139019	0.512314	0.04038
NTC	0.0975767	0.387892	0.0401322
NTC	0.161618	0.564865	0.0400902
NTC	0.0740367	0.292212	0.0395579
NTC	0.034566	0.0718012	0.039539
NTC	0.130716	0.500559	0.0392859
NTC	0.118572	0.473697	0.0384766
NTC	0.112341	0.455006	0.0384186
NTC	0.143043	0.544349	0.0377809
PIK3R4	0.0520933	0.194404	0.0370537
NTC	0.0934633	0.401497	0.0370412
NTC	0.028291	0.0507639	0.0366211
NTC	0.107873	0.458711	0.0365107
NTC	0.204048	0.663719	0.0363237
FOXO3	0.156189	0.58667	0.0361743
BRD2	0.131525	0.533261	0.0359141
NTC	0.0621317	0.265057	0.0358289
SLC17A7	0.02228	0.0249527	0.0357122
NTC	0.0723743	0.321176	0.0356991
LEPR	0.02018	0.0170793	0.0356687
NTC	0.126136	0.524211	0.0353804
SERPINH1	0.107044	0.467708	0.0353272
APC	0.0388033	0.124597	0.0350974
NTC	0.111241	0.485111	0.0349473
NTC	0.0461947	0.177909	0.0346368
TMEM110-MUSTN1	0.09182	0.420485	0.0345473
NTC	0.108368	0.485111	0.0340447
NTC	0.084179	0.394659	0.0339896
PRKAG2	0.0191	0.0167143	0.033939
FAM216A	0.0897767	0.420485	0.0337785
NTC	0.162303	0.619879	0.0337093
NTC	0.157147	0.611264	0.0335934
NTC	0.194734	0.672633	0.0335374
MMAB	0.125204	0.543743	0.0331296
NTC	0.0343317	0.108622	0.0330985
NTC	0.0889333	0.425983	0.0329594
ARPC4-TTLL3	0.108385	0.497396	0.032873
NTC	0.183784	0.663719	0.0327165
DHX15	0.127327	0.554327	0.0326254
FHAD1	0.06547	0.319219	0.0324673
PHOSPHO2	0.0462833	0.199918	0.0323589
PHOSPHO2-KLHL23	0.0462833	0.199918	0.0323589
NTC	0.161429	0.632899	0.0320705
NEO1	0.0473833	0.211285	0.03199
NTC	0.04608	0.209346	0.0312945
NTC	0.066586	0.339425	0.0312459
NTC	0.110473	0.524211	0.0309871
HBEGF	0.0472733	0.226142	0.0305205
AGFG1	0.040342	0.175986	0.0304389
NTC	0.177287	0.677107	0.0300222
LOC100130705	0.185018	0.688563	0.0299834
PEX7	0.0450173	0.217141	0.0298581
CNN3	0.127363	0.58667	0.029498
CLIP3	0.09128	0.477493	0.0293039
NTC	0.142994	0.624206	0.0292668
NTC	0.09501	0.492803	0.0291991
MIDN	0.0987037	0.50751	0.0290737
NTC	0.174193	0.681593	0.0289988
NTC	0.107074	0.536248	0.028978
NTC	0.1245	0.585745	0.0289203
RPL18A	0.118077	0.570389	0.0287905
BAG4	0.0295667	0.106282	0.0287843
NTC	0.0573467	0.315238	0.0287514
NTC	0.10006	0.516264	0.0287301
NTC	0.0997893	0.516264	0.0286523
NTC	0.118187	0.573174	0.0285673
NTC	0.061292	0.34253	0.0285193
NTC	0.213247	0.736264	0.0283547
NTC	0.115833	0.573174	0.0279985
NTC	0.03862	0.190034	0.0278515
NTC	0.0682533	0.391267	0.0278151
NTC	0.133834	0.619879	0.0277965
NTC	0.146236	0.646033	0.0277475
NTC	0.0368167	0.177909	0.0276052
NTC	0.0441447	0.237253	0.027581
NTC	0.0443173	0.239692	0.0274921
STX7	0.082756	0.477493	0.0265674
NTC	0.08492	0.488949	0.0263877
NTC	0.193603	0.731652	0.0262711
NTC	0.129755	0.628546	0.0261668
NTC	0.0355767	0.183898	0.0261639
NTC	0.379431	0.854239	0.0259608
ENC1	0.120393	0.608706	0.0259559
NTC	0.108568	0.57735	0.0259
NTC	0.09409	0.53222	0.0257721
NTC	0.0448367	0.267691	0.025663
NTC	0.0225867	0.0737552	0.0255728
NTC	0.0304997	0.14669	0.0254245
NTC	0.0671767	0.418899	0.0253854
NTC	0.100257	0.560732	0.025189
C11orf52	0.0502433	0.315379	0.0251803
NTC	0.091865	0.536248	0.0248618
NTC	0.121096	0.624206	0.0247851
NTC	0.0376407	0.220671	0.0247019
NTC	0.0277433	0.128842	0.02469
NTC	0.149947	0.686091	0.0245342
NTC	0.123103	0.632899	0.0244564
NTC	0.080353	0.496673	0.0244217
MAP2K2	0.0269	0.124597	0.0243309
JKAMP	0.133389	0.659582	0.0241075
NTC	0.149413	0.690599	0.0240218
NTC	0.141471	0.677107	0.023957
ADAT3	0.04862	0.323091	0.0238566
NTC	0.174923	0.731652	0.0237363
ASS1	0.0306033	0.168504	0.0236683
NTC	0.04064	0.265057	0.0234355
NTC	0.10615	0.602703	0.023342
NTC	0.0242613	0.111347	0.0231289
NTC	0.0252767	0.127307	0.0226264
NTC	0.0350933	0.230042	0.0223963
IRX3	0.0513567	0.371919	0.0220604
NTC	0.076707	0.516264	0.0220248
PPP1CA	0.0180733	0.0605122	0.0220162
CLMP	0.02688	0.151977	0.0219938
ZNF883	0.0830833	0.543743	0.0219843
NTC	0.187555	0.764129	0.0219127
NTC	0.0482333	0.351953	0.0218745
NTC	0.05286	0.387892	0.0217407
NTC	0.0424227	0.312296	0.0214418
NTC	0.323642	0.859046	0.021355
NTC	0.0746633	0.52023	0.0211898
NTC	0.0974233	0.606977	0.0211241
NTC	0.0218533	0.111347	0.0208333
SLC35A1	0.0135867	0.0299536	0.0207
NTC	0.06183	0.466171	0.0204939
MAGEL2	0.0340767	0.251439	0.0204313
NTC	0.141777	0.717875	0.0204089
NTC	0.140863	0.717875	0.0202774
NTC	0.0374067	0.292212	0.0199865
NTC	0.0893233	0.602703	0.0196419
NTC	0.0705883	0.528208	0.0195667
NTC	0.054932	0.440357	0.0195665
NTC	0.114721	0.677107	0.0194271
RGPD5	0.0952867	0.625471	0.0194187
NTC	0.07535	0.552511	0.0194146
NTC	0.240281	0.830289	0.0194076
NTC	0.13221	0.713303	0.0193987
NTC	0.0389473	0.318198	0.0193686
NTC	0.06616	0.512314	0.0192171
NTC	0.135859	0.722457	0.0191816
NTC	0.143126	0.736264	0.019031
NTC	0.116187	0.686091	0.0190104
NTC	0.0631667	0.500559	0.0189844
DHX30	0.098449	0.642433	0.0189192
BCL11A	0.0892093	0.614273	0.0188802
NTC	0.0876713	0.611264	0.0187416
NTC	0.0806317	0.585745	0.01873
NTC	0.0369533	0.312296	0.0186774
NTC	0.0225507	0.151871	0.0184583
CDC37	0.032187	0.268217	0.0183953
PPP6C	0.0415167	0.363477	0.0182475
NTC	0.0872963	0.619879	0.0181309
NTC	0.147397	0.754805	0.0180068
NTC	0.182629	0.797027	0.0179939
NTC	0.057531	0.488949	0.017877
YJEFN3	0.0462233	0.411387	0.0178306
NTC	0.0864	0.624206	0.0176837
NTC	0.107113	0.686091	0.0175257
MYH10	0.020723	0.145283	0.0173614
NTC	0.0303467	0.270344	0.0172394
JUNB	0.0301147	0.271663	0.017044
NUP133	0.01226	0.0409817	0.0170096
NTC	0.159947	0.78288	0.0170031
NTC	0.0152433	0.0767675	0.0169936
NTC	0.0962613	0.66817	0.0168566
NTC	0.0661733	0.556614	0.0168375
NTC	0.0777267	0.611264	0.0166157
NTC	0.05376	0.492803	0.0165219
CCNH	0.0543033	0.497396	0.0164701
SNX15	0.134223	0.753899	0.0164674
NTC	0.0885833	0.654852	0.0162867
NTC	0.085492	0.646033	0.0162217
NTC	0.0489833	0.473697	0.0158951
NTC	0.00801367	0.0108507	0.0157432
NTC	0.044999	0.451318	0.0155479
NTC	0.0688833	0.598443	0.0153594
NTC	0.0272253	0.273014	0.01535
NTC	0.017581	0.135126	0.0152825
BBOX1	0.0158947	0.109764	0.0152516
NTC	0.02969	0.306467	0.0152493
NTC	0.0555233	0.53222	0.0152083
NTC	0.061097	0.564865	0.0151554
NTC	0.025661	0.25726	0.0151304
NTC	0.0173533	0.135126	0.0150846
KLHDC7A	0.0909333	0.682728	0.0150724
SYT2	0.157617	0.802581	0.0150542
NTC	0.100176	0.708741	0.0149776
NTC	0.139831	0.78288	0.0148647
NTC	0.0318103	0.345653	0.014676
IPO4	0.099489	0.712084	0.0146715
NTC	0.04394	0.466171	0.0145641
ELN	0.082578	0.671116	0.0143027
NTC	0.0341277	0.381197	0.0142944
GFER	0.07233	0.636758	0.0141786
NTC	0.103562	0.731652	0.0140529
NTC	0.05955	0.581541	0.0140193
NTC	0.010173	0.0420446	0.014001
NTC	0.122517	0.768804	0.0139895
COG5	0.0879777	0.694416	0.0139339
NTC	0.09208	0.708741	0.0137671
NTC	0.107771	0.745516	0.0137454
NTC	0.0136267	0.098248	0.0137313
NTC	0.103049	0.736264	0.013702
NTC	0.0337463	0.394659	0.013626
NTC	0.06322	0.611264	0.0135146
NTC	0.027498	0.327186	0.0133422
NTC	0.117235	0.773488	0.0130771
NTC	0.106953	0.754805	0.013066
NTC	0.124994	0.787588	0.012962
NTC	0.0967177	0.736264	0.0128602
NTC	0.06964	0.654852	0.0128038
NTC	0.0716533	0.663719	0.0127554
NTC	0.161026	0.835067	0.0126049
B3GALT2	0.0367933	0.458035	0.0124767
NTC	0.0405533	0.492803	0.0124631
NTC	0.0489233	0.556614	0.0124483
NTC	0.0285753	0.36802	0.0124054
NTC	0.128602	0.801758	0.0123402
NTC	0.051467	0.57735	0.012278
NTC	0.172842	0.849438	0.012249
NTC	0.06075	0.632899	0.0120689
NTC	0.0178913	0.21609	0.0119043
NTC	0.052367	0.594197	0.0118386
HSP90AA1	0.0388903	0.497396	0.0117954
NTC	0.141194	0.825517	0.0117578
NTC	0.107852	0.77818	0.0117472
CREB1	0.0245273	0.334887	0.011653
NTC	0.0384427	0.500559	0.0115537
NTC	0.180107	0.863859	0.0114471
NTC	0.0385767	0.50838	0.0113343
NTC	0.0380107	0.504461	0.0112957
NTC	0.124293	0.811241	0.011292
NTC	0.03436	0.469926	0.0112691
NTC	0.0345213	0.473697	0.0112021
NTC	0.04421	0.560732	0.0111075
NTC	0.166717	0.859046	0.0110005
NTC	0.0196217	0.281134	0.0108133
CLU	0.0271133	0.400182	0.0107841
NTC	0.05765	0.650436	0.0107687
ANXA6	0.064397	0.682728	0.0106739
NTC	0.0423507	0.560732	0.0106404
NTC	0.113593	0.806496	0.0106094
NTC	0.196405	0.883156	0.0105985
NTC	0.0821467	0.745516	0.0104772
NTC	0.0697433	0.708741	0.0104275
NTC	0.05161	0.628546	0.0104078
NTC	0.151827	0.854239	0.0103881
NTC	0.0542467	0.646033	0.010293
NTC	0.0192163	0.292212	0.0102673
NTC	0.0252767	0.394659	0.0102062
NTC	0.0213833	0.333269	0.0102042
NTC	0.0521467	0.637264	0.0102041
NTC	0.053743	0.646033	0.0101975
ATP5L	0.0550267	0.653845	0.0101538
NTC	0.08481	0.759463	0.0101342
NTC	0.0454667	0.602703	0.00999796
RANBP17	0.104062	0.802581	0.00993906
NTC	0.0468343	0.615565	0.00986922
WDR13	0.05134	0.642433	0.00986613
NTC	0.0280403	0.447648	0.00978786
NTC	0.0892793	0.77818	0.0097243
NTC	0.201423	0.897675	0.00944285
ALAD	0.0103833	0.124597	0.00939166
NTC	0.133102	0.854239	0.00910691
NTC	0.0777063	0.764129	0.00907868
NTC	0.131953	0.854239	0.00902827
NTC	0.0612663	0.713303	0.00898936
PFDN2	0.0517667	0.671116	0.0089661
NTC	0.0299467	0.50838	0.00879869
NTC	0.0659033	0.736264	0.00876294
NTC	0.01163	0.177909	0.00872019
NTC	0.00716867	0.0609495	0.00871014
NTC	0.122388	0.849438	0.00867344
ZWINT	0.0759873	0.772052	0.00853743
IRAK4	0.0492153	0.671116	0.00852421
NTC	0.0215873	0.404942	0.00847534
NTC	0.05265	0.690599	0.00846476
NTC	0.00660333	0.053734	0.00838459
NTC	0.05292	0.699649	0.00820896
NTC	0.0581367	0.722457	0.00820818
DDX19B	0.0184733	0.363477	0.00811945
NTC	0.024498	0.469926	0.00803463
NTC	0.14838	0.883156	0.00800698
NTC	0.0374433	0.611264	0.0080043
NTC	0.154396	0.887992	0.00796545
NTC	0.0165767	0.333269	0.00791046
LIX1L	0.00732333	0.0843034	0.00786639
PGD	0.01327	0.25806	0.00780646
NTC	0.141239	0.883156	0.0076216
NTC	0.05601	0.731652	0.0076003
NTC	0.0103127	0.183898	0.00758418
HS3ST4	0.0814843	0.808725	0.00751278
NTC	0.0388967	0.646033	0.00738045
NTC	0.00882	0.14669	0.00735236
FDFT1	0.122188	0.870752	0.00734416
NTC	0.0846637	0.820752	0.00726314
NTC	0.06968	0.787588	0.00722588
NTC	0.0569767	0.750156	0.00711345
PABPC1	0.158003	0.902091	0.00707056
NTC	0.06608	0.78288	0.00702462
NTC	0.135574	0.887992	0.00699439
NTC	0.009398	0.187972	0.00682207
NTC	0.0321133	0.615565	0.00676712
NTC	0.0212833	0.48129	0.00675944
NTC	0.00701667	0.109978	0.00672685
POU5F1	0.009933	0.214199	0.006647
NTC	0.0639233	0.787588	0.00662891
NTC	0.00877933	0.175946	0.00662507
NTC	0.0109573	0.252152	0.00655618
NTC	0.04137	0.695118	0.00653403
NTC	0.0609703	0.78288	0.00648144
KCNK3	0.00593667	0.0828859	0.00642062
NTC	0.1585	0.912229	0.00632352
NTC	0.0224887	0.528208	0.00623375
NTC	0.040078	0.699649	0.0062169
NTC	0.0444133	0.72705	0.0061484
NTC	0.143796	0.907374	0.00607014
NTC	0.0579537	0.787588	0.00600985
NTC	0.0151367	0.401497	0.00599893
ANK2	0.00615667	0.106282	0.00599375
NTC	0.0575333	0.787588	0.00596626
MARCKS	0.0668747	0.814881	0.00594556
NTC	0.0175333	0.458711	0.00593435
IPO9	0.131256	0.902091	0.00587365
NTC	0.029192	0.632899	0.00579945
NTC	0.00757333	0.172067	0.00578831
NTC	0.0340167	0.677107	0.00576047
RPL10A	0.120153	0.89581	0.00574143
CACNG4	0.0108533	0.296632	0.0057282
NTC	0.077577	0.844642	0.00568851
NTC	0.0494907	0.768804	0.00565105
ATF5	0.170708	0.927276	0.00559769
NTC	0.182033	0.931679	0.00559453
PAM	0.00568333	0.104575	0.00557292
NTC	0.285471	0.956048	0.00557248
TLN2	0.0454133	0.753899	0.00557161
NTC	0.115917	0.897675	0.00543425
NTC	0.16412	0.926812	0.00541729
NTC	0.0159167	0.458711	0.00538717
NTC	0.01166	0.351953	0.00528798
NTC	0.01506	0.447648	0.0052569
NTC	0.02166	0.57735	0.00516722
NTC	0.0132633	0.408405	0.00515823
NTC	0.00643633	0.162651	0.00507661
RANBP3	0.0346167	0.718008	0.00498033
NTC	0.0998173	0.892832	0.00491405
NTC	0.003766	0.0500433	0.00489826
NTC	0.0566267	0.820752	0.00485789
FAHD2A	0.0302213	0.694416	0.00478647
NTC	0.14415	0.926812	0.00475813
NTC	0.0246703	0.641643	0.00475414
NTC	0.0339953	0.72705	0.00470617
NTC	0.00992233	0.339425	0.00465611
NTC	0.023044	0.628546	0.00464712
NTC	0.0898387	0.887992	0.00463487
NTC	0.0515	0.815993	0.00454815
NTC	0.0254607	0.663719	0.00453241
NTC	0.00546267	0.148402	0.00452615
NTC	0.0469163	0.801758	0.00450194
NTC	0.16935	0.94142	0.00443975
NTC	0.129847	0.926812	0.00428599
ETV1	0.00409667	0.0979622	0.0041333
NTC	0.0432583	0.806496	0.00404024
NTC	0.206583	0.956048	0.00403257
NTC	0.0531367	0.839852	0.00402762
NTC	0.033939	0.764129	0.0039652
NTC	0.138134	0.936549	0.00393264
NTC	0.148751	0.94142	0.00389971
MAPK8IP1	0.016131	0.575792	0.00386715
PLEKHA1	0.0354673	0.778131	0.00386406
NAALAD2	0.055071	0.852042	0.00382959
NTC	0.0812437	0.897675	0.00380876
NTC	0.08054	0.897675	0.00377577
NTC	0.005811	0.225322	0.00376086
NTC	0.0924143	0.912229	0.00368696
NTC	0.11147	0.926812	0.00367942
NTC	0.078328	0.897675	0.00367207
NTC	0.102937	0.921948	0.00363298
NTC	0.0385933	0.806496	0.00360454
NTC	0.019916	0.663719	0.00354537
NTC	0.0512167	0.854239	0.00350426
NTC	0.0168163	0.619879	0.00349264
NTC	0.0514567	0.859046	0.00339528
NTC	0.01746	0.641643	0.00336466
NTC	0.00628667	0.300711	0.0032807
NTC	0.03927	0.825517	0.00327016
NTC	0.0255363	0.745516	0.00325698
NTC	0.022074	0.713303	0.00323883
PPARG	0.0561063	0.877005	0.00319794
NTC	0.0124187	0.556614	0.00315988
PIGS	0.0497963	0.864507	0.00314871
NTC	0.0636233	0.892832	0.0031322
NTC	0.0352567	0.820752	0.0030246
NTC	0.0676913	0.902523	0.00301508
FNBP1L	0.0313693	0.802581	0.00299612
NTC	0.032556	0.811241	0.00295772
NTC	0.0228897	0.745516	0.00291942
NTC	0.00168333	0.0202926	0.00284931
NTC	0.0416067	0.854239	0.00284674
NTC	0.01163	0.573174	0.00281113
NTC	0.0650933	0.907374	0.00274781
PPP1R15A	0.0193743	0.723949	0.00271806
NTC	0.12437	0.95117	0.00270402
NTC	0.021913	0.754805	0.00267701
PHOX2B	0.021143	0.747878	0.0026676
NTC	0.0169767	0.699649	0.00263342
NTC	0.01716	0.708741	0.00256563
NTC	0.237238	0.975574	0.00254792
NTC	0.00465267	0.292212	0.00248593
NTC	0.0184067	0.740885	0.00239745
NTC	0.05989	0.912229	0.00238937
NTC	0.0321533	0.844642	0.00235772
NTC	0.0555183	0.907374	0.00234362
NTC	0.0199227	0.764129	0.00232763
ELAVL2	0.0556737	0.908379	0.00232342
GRIN3B	0.109544	0.952533	0.00231354
NTC	0.103113	0.95117	0.00224187
NTC	0.0359267	0.868676	0.00219664
NTC	0.11186	0.956048	0.00218354
NTC	0.04417	0.892832	0.00217451
NTC	0.0169087	0.745516	0.00215658
NTC	0.0590767	0.921948	0.00208501
NTC	0.0516633	0.912229	0.00206116
NTC	0.00952367	0.611264	0.00203588
NTC	0.0704933	0.936549	0.00200692
NTC	0.0405133	0.892832	0.00199449
NTC	0.00853967	0.585745	0.00198369
NTC	0.0629967	0.931679	0.00193611
NTC	0.05297	0.921948	0.00186949
GRIN1	0.00847667	0.603163	0.00186118
PCID2	0.0611643	0.933584	0.00182554
NTC	0.0319697	0.878325	0.00180133
NTC	0.0159833	0.77818	0.0017409
NTC	0.01813	0.801758	0.0017397
NTC	0.004372	0.404942	0.00171648
NTC	0.086466	0.956048	0.00168784
NTC	0.0255167	0.859046	0.00168368
NTC	0.003571	0.339425	0.00167571
NTC	0.005775	0.52023	0.00163897
NTC	0.0747533	0.95117	0.00162527
NTC	0.187543	0.980458	0.00160744
NTC	0.140486	0.975574	0.00150881
NTC	0.01974	0.839852	0.00149624
NTC	0.0275997	0.883156	0.00148935
NTC	0.00956033	0.708741	0.00142939
RAB4A	0.0143447	0.802581	0.00137007
NTC	0.06955	0.956048	0.00135764
NTC	0.004608	0.50838	0.00135388
NTC	0.00952933	0.722457	0.00134542
NTC	0.1218	0.975574	0.00130812
NTC	0.0143327	0.815993	0.00126577
NTC	0.0501067	0.946294	0.00120125
NTC	0.01885	0.863859	0.00119806
C16orf72	0.003327	0.477493	0.00106807
CDH13	0.10594	0.977839	0.00103109
NTC	0.001675	0.267691	0.000958713
NTC	0.008946	0.787588	0.000927709
NTC	0.142043	0.985343	0.000910874
NTC	0.0133567	0.859046	0.000881318
NTC	0.0155633	0.878325	0.000876914
KPNA6	0.00100333	0.143103	0.000847165
UBA1	0.203612	0.990501	0.000843962
NTC	0.0487367	0.960927	0.000843604
NTC	0.191982	0.990228	0.000818749
MYADM	0.117791	0.984169	0.000816306
GLUL	0.116239	0.984169	0.000805546
NTC	0.0460367	0.965808	0.000695572
NTC	0.0153767	0.902523	0.000684902
NTC	0.157793	0.990228	0.000672944
NTC	0.103533	0.985343	0.000663926
NTC	0.00623667	0.792304	0.000630579
HYLS1	0.0867427	0.984169	0.000601135
NTC	0.002146	0.536248	0.000580781
WDR1	0.0457567	0.971509	0.000574386
NTC	0.0285713	0.956048	0.000557721
NTC	0.0188433	0.94142	0.000494005
NTC	0.0321613	0.965808	0.000485928
P4HB	0.001034	0.342904	0.000480631
PLSCR3	0.009337	0.889534	0.000474667
NTC	0.01279	0.921948	0.000451402
NTC	0.0417807	0.975574	0.000448721
NTC	0.0648533	0.985343	0.000415884
NTC	0.178596	0.995114	0.000379904
ARHGAP35	0.00283867	0.753899	0.000348266
GNG12	0.0220137	0.965182	0.000338811
NTC	0.078471	0.990228	0.000334657
SETMAR	0.0462943	0.984169	0.000320824
SLC1A6	0.000273333	0.104575	0.000268023
NTC	0.00212	0.78288	0.000225366
NTC	0.000316667	0.21609	0.000210699
NEURL1B	0.019531	0.977839	0.000190091
MAPK1	0.0404697	0.990501	0.000167745
PAM	0.0928853	0.996834	0.00012793
NTC	0.0267953	0.990228	0.000114274
NTC	0.000388333	0.512314	0.000112797
NTC	0.00228533	0.926812	7.54e-05
FAM161B	0.052506	0.996834	7.23e-05
TMTC1	0.0427	0.996834	5.88e-05
SSR3	0.0197383	0.996834	2.72e-05
FADS2	6.63e-05	0.852042	4.61e-06
NTC	0.0384033	1	0
NTC	0.0173833	1	0
NTC	0	0.663719	0
NTC	-0.16661	1	0
NTC	0.0232767	1	0
NTC	-0.224821	1	0
NTC	-0.0885167	1	0
SLC1A3	-0.0121937	0.996834	-1.68e-05
NTC	-0.00027	0.77818	-2.94e-05
NDUFB7	-0.00406	0.971509	-5.1e-05
LBR	-0.000600667	0.765987	-6.95e-05
NTC	-0.0118133	0.97069	-0.000152619
NTC	-0.000933333	0.66817	-0.000163439
NTC	-0.0782833	0.995114	-0.000166521
NTC	-0.000294	0.252152	-0.000175911
UBE2K	-0.137655	0.996834	-0.00018959
POM121	-0.053354	0.990501	-0.00022115
NTC	-0.015273	0.965808	-0.000230761
NTC	-0.0155623	0.960927	-0.000269375
NTC	-0.150917	0.995114	-0.000321024
C19orf73	-0.243301	0.996834	-0.000335095
NTC	-0.052678	0.985343	-0.000337807
NTC	-0.033336	0.975574	-0.000358026
NTC	-0.0572567	0.985343	-0.000367169
NTC	-0.00485667	0.825517	-0.000404433
NTC	-0.0671933	0.985343	-0.000430889
NTC	-0.0674933	0.985343	-0.000432813
NTC	-0.0339603	0.97069	-0.000438742
NUP50	-0.0355107	0.971509	-0.000445767
NTC	-0.005908	0.830289	-0.000477192
NTC	-0.0598073	0.980458	-0.000512613
NTC	-0.01139	0.897675	-0.00053397
NTC	-0.0629467	0.980458	-0.000539521
NTC	-0.00339733	0.690599	-0.000546203
MYH15	-0.00308633	0.659582	-0.000557796
NTC	-0.00127667	0.355131	-0.000574004
NTC	-0.14211	0.990228	-0.000606059
NTC	-0.00293033	0.619879	-0.00060861
XPO7	-0.00238967	0.549023	-0.000622292
NTC	-0.00814333	0.835067	-0.000637447
NTC	-0.00284	0.552511	-0.000731752
PPP2R1A	-0.00614067	0.759936	-0.00073211
NTC	-0.014477	0.887992	-0.000746884
NTC	-0.0351957	0.946294	-0.000843773
PPP2R5C	-0.0724643	0.971509	-0.000909648
NTC	-0.0369703	0.94142	-0.000969229
NTC	-0.0499933	0.956048	-0.000975885
NTC	-0.00539733	0.659279	-0.000976543
NUTF2	-0.0465033	0.952533	-0.00098214
NTC	-0.020103	0.892832	-0.000989679
NTC	-0.09357	0.975574	-0.00100493
NTC	-0.120582	0.980458	-0.00103352
NTC	-0.00917667	0.764129	-0.00107214
NTC	-0.0294033	0.917087	-0.00110525
NTC	-0.0148863	0.839852	-0.00112834
NTC	-0.0210953	0.883156	-0.00113836
TPD52	-0.00114667	0.0995833	-0.00114875
NTC	-0.070714	0.960927	-0.00122402
FASN	-0.0982167	0.971509	-0.00123292
NTC	-0.098577	0.97069	-0.00127354
PDHX	-0.0857053	0.965182	-0.00131909
NTC	-0.039096	0.921948	-0.00137983
NTC	-0.03495	0.912229	-0.00139437
RASGRF2	-0.00110833	0.0542714	-0.00140252
NTC	-0.175937	0.980458	-0.00150797
GRIA1	-0.00283	0.289346	-0.00152419
NTC	-0.0708533	0.95117	-0.00154048
NTC	-0.06463	0.946294	-0.00154943
NTC	-0.149083	0.975574	-0.00160114
NTC	-0.028592	0.878325	-0.00161101
NTC	-0.126513	0.97069	-0.00163446
NTC	-0.0951167	0.960927	-0.00164642
NTC	-0.112043	0.965808	-0.00169287
NTC	-0.032912	0.887992	-0.00169797
NTC	-0.033496	0.887992	-0.00172809
NTC	-0.2055	0.980458	-0.00176136
NTC	-0.0459097	0.912229	-0.00183161
NTC	-0.0300273	0.868676	-0.00183594
NTC	-0.02103	0.815993	-0.00185723
PXN	-0.04856	0.914673	-0.00188093
NTC	-0.0140033	0.731652	-0.00190019
NTC	-0.00796933	0.57735	-0.00190117
NTC	-0.110243	0.960927	-0.00190824
NTC	-0.0896033	0.95117	-0.00194813
NTC	-0.053578	0.917087	-0.00201396
NTC	-0.00244333	0.148402	-0.00202445
NTC	-0.04181	0.892832	-0.00205832
NTC	-0.0402343	0.887992	-0.00207573
NTC	-0.04467	0.897675	-0.00209416
MYCBP2	-0.167758	0.971509	-0.00210587
NTC	-0.0653033	0.926812	-0.00215554
NTC	-0.0367843	0.873498	-0.00216064
NTC	-0.0127867	0.66817	-0.00223911
NTC	-0.26212	0.980458	-0.00224665
NTC	-0.0177547	0.745516	-0.00226449
NTC	-0.06029	0.917087	-0.00226626
NTC	-0.00457767	0.309373	-0.0023324
NTC	-0.0266987	0.815993	-0.00235785
PFDN1	-0.0219963	0.778131	-0.00239644
CNTFR	-0.0376967	0.85827	-0.00250216
NTC	-0.0404567	0.863859	-0.00257132
NTC	-0.01509	0.672633	-0.00259883
NTC	-0.028898	0.811241	-0.00262539
NTC	-0.03723	0.849438	-0.00263843
NTC	-0.0357267	0.839852	-0.00270799
NTC	-0.00884167	0.488949	-0.00274743
UBAP2L	-0.131354	0.952533	-0.00277416
MAP1B	-0.0671467	0.908379	-0.00280221
NTC	-0.00649	0.36802	-0.00281749
TIA1	-0.0202733	0.723949	-0.00284418
H2AFY2	-0.0559777	0.889534	-0.00284575
NTC	-0.00160167	0.0161007	-0.00287204
NTC	-0.10982	0.94142	-0.00287909
NTC	-0.00477	0.247115	-0.00289587
NTC	-0.0412823	0.849438	-0.00292561
NTC	-0.02521	0.759463	-0.00301243
NTC	-0.0915473	0.926812	-0.0030218
NTC	-0.0479867	0.863859	-0.0030499
NTC	-0.0616643	0.887992	-0.00318133
NTC	-0.112376	0.936549	-0.0031993
NTC	-0.018807	0.66817	-0.00329335
GRIN2B	-0.00739967	0.355157	-0.00332674
NTC	-0.05939	0.878325	-0.00334632
IRS4	-0.0666223	0.889534	-0.00338689
NTC	-0.06416	0.883156	-0.00346224
NTC	-0.0135267	0.548423	-0.0035289
CAMLG	-0.195557	0.958856	-0.00356822
NTC	-0.18414	0.956048	-0.00359447
NBEA	-0.0720967	0.889534	-0.00366519
PRKAA2	-0.08291	0.902091	-0.00371018
AAAS	-0.014712	0.549023	-0.00383115
NTC	-0.00465533	0.150129	-0.00383383
MAB21L1	-0.0202873	0.642433	-0.00389867
NTC	-0.0284667	0.72705	-0.00394081
NTC	-0.04345	0.811241	-0.00394744
NTC	-0.0490567	0.825517	-0.00408513
NTC	-0.102633	0.912229	-0.00409466
COG7	-0.137582	0.933584	-0.00410634
NTC	-0.172407	0.946294	-0.00413324
NTC	-0.146107	0.936549	-0.00415961
NTC	-0.0141673	0.50838	-0.00416253
NTC	-0.09921	0.907374	-0.004188
NTC	-0.193337	0.95117	-0.00420348
NTC	-0.0898833	0.897675	-0.00421379
NTC	-0.163635	0.94142	-0.00428992
NTC	-0.002557	0.0209632	-0.00429203
NTC	-0.0294467	0.713303	-0.00432059
NTC	-0.0109623	0.401497	-0.00434457
C11orf52	-0.0183677	0.578503	-0.0043659
MSMO1	-0.0233733	0.648129	-0.00440211
NTC	-0.069407	0.863859	-0.00441132
NTC	-0.0385733	0.764129	-0.00450664
C20orf166	-0.059411	0.839614	-0.0045105
NTC	-0.120457	0.917087	-0.00452788
NTC	-0.0136583	0.451318	-0.00471918
NTC	-0.0717583	0.859046	-0.00473486
NTC	-0.0498033	0.801758	-0.00477897
NTC	-0.00942333	0.306467	-0.00483997
NTC	-0.0180133	0.536248	-0.00487503
PPP2R4	-0.0497457	0.79645	-0.00491694
NTC	-0.0412767	0.759463	-0.0049323
MTMR6	-0.0839027	0.870752	-0.00504302
ID3	-0.113418	0.902091	-0.00507539
NTC	-0.00793133	0.225322	-0.00513314
NTC	-0.184062	0.936549	-0.00524017
NTC	-0.0459847	0.768804	-0.00525072
NTC	-0.13991	0.917087	-0.00525912
NUP205	-0.05774	0.808725	-0.00532358
NTC	-0.00944933	0.265057	-0.00544907
RTTN	-0.039116	0.723949	-0.00548766
NTC	-0.04905	0.768804	-0.00560073
NTC	-0.04816	0.764129	-0.00562669
NTC	-0.008538	0.21609	-0.0056809
NTC	-0.016396	0.443994	-0.00578161
NTC	-0.0558033	0.787588	-0.00578686
ACTR2	-0.07163	0.827226	-0.00590058
NTC	-0.22726	0.94142	-0.00595794
NR1H3	-0.0165913	0.434349	-0.00600873
NTC	-0.08378	0.844642	-0.00614336
NTC	-0.104597	0.873498	-0.00614381
CALB1	-0.0585137	0.784224	-0.00617668
NTC	-0.00631633	0.104635	-0.00619206
NTC	-0.156832	0.912229	-0.00625696
NTC	-0.14225	0.902523	-0.00633605
NTC	-0.0597167	0.78288	-0.00634817
NTC	-0.107767	0.868676	-0.0065891
NTC	-0.0818693	0.830289	-0.00661263
NTC	-0.0607537	0.77818	-0.00661728
ZYX	-0.0107797	0.235407	-0.00677158
NTC	-0.067373	0.792304	-0.00681197
NTC	-0.0848833	0.830289	-0.00685607
GCSH	-0.143621	0.89581	-0.0068628
NTC	-0.048687	0.722457	-0.00687401
NTC	-0.185353	0.917087	-0.00696731
OMA1	-0.11027	0.864507	-0.00697258
NTC	-0.039528	0.663719	-0.00703662
NTC	-0.009996	0.19632	-0.00706752
NTC	-0.0134793	0.29786	-0.00708997
NTC	-0.053816	0.736264	-0.00715573
LRFN4	-0.0350397	0.619861	-0.00727794
DPF2	-0.026309	0.528059	-0.00729595
NTC	-0.11963	0.868676	-0.00731445
NTC	-0.0364067	0.628546	-0.00734188
DCTN6	-0.10314	0.845823	-0.00750039
NTC	-0.0706033	0.78288	-0.00750547
PPCDC	-0.0428367	0.665339	-0.00758024
SPIDR	-0.0381233	0.631104	-0.00762083
NTC	-0.0281833	0.528208	-0.00781228
NTC	-0.042133	0.650436	-0.00787024
KPNA2	-0.00665	0.0649945	-0.00789437
NTC	-0.18705	0.907374	-0.00789602
DRAXIN	-0.0340333	0.581219	-0.0080203
NTC	-0.0187667	0.371287	-0.00807511
PIGT	-0.00663333	0.0605122	-0.00808044
NADK	-0.0132	0.241731	-0.00814002
NTC	-0.0320067	0.552511	-0.00824681
NTC	-0.0551933	0.708741	-0.00825209
NTC	-0.07821	0.78288	-0.0083141
NTC	-0.0109563	0.173998	-0.00832084
NTC	-0.15525	0.883156	-0.00837768
EGFL8	-0.0257693	0.472587	-0.00838839
NTC	-0.0379833	0.598443	-0.00846942
NTC	-0.108467	0.835067	-0.0084906
NTC	-0.0674233	0.745516	-0.00859938
STUB1	-0.0256733	0.458035	-0.00870587
NTC	-0.0241233	0.433136	-0.00876584
NTC	-0.0174067	0.312296	-0.00879791
NTC	-0.027728	0.48129	-0.00880622
NTC	-0.100946	0.815993	-0.0089149
NTC	-0.122957	0.844642	-0.00901609
NTC	-0.029514	0.492803	-0.00907044
NTC	-0.0296127	0.488949	-0.00920174
FKBP4	-0.069532	0.735882	-0.00926111
NTC	-0.0398993	0.585745	-0.00926826
NTC	-0.0234053	0.401497	-0.00927595
NTC	-0.0292133	0.477485	-0.00937864
NTC	-0.200523	0.897675	-0.00940066
RBM33	-0.0286233	0.467708	-0.00944642
NTC	-0.0288187	0.466171	-0.0095521
NTC	-0.066377	0.717875	-0.00955504
NTC	-0.06783	0.717875	-0.0097642
NTC	-0.00812633	0.0592803	-0.00997174
NTC	-0.0199423	0.309373	-0.010161
SGK1	-0.01137	0.126556	-0.0102071
NTC	-0.12734	0.830289	-0.0102853
NTC	-0.162329	0.863859	-0.0103172
NTC	-0.0308647	0.462432	-0.0103382
AGPS	-0.0823947	0.747878	-0.0103957
NTC	-0.0508	0.624206	-0.0103973
NTC	-0.118964	0.815993	-0.0105061
FADS1	-0.0551247	0.642433	-0.0105934
SET	-0.0254237	0.376184	-0.0107949
NTC	-0.19196	0.878325	-0.010816
NTC	-0.0503633	0.606977	-0.0109202
RAB3A	-0.105059	0.784224	-0.01109
NTC	-0.0242053	0.34253	-0.0112628
MAPKAP1	-0.102783	0.772052	-0.0115481
NTC	-0.028696	0.394659	-0.0115868
RGPD2	-0.0145067	0.158902	-0.011589
MAP2K1	-0.0484267	0.575792	-0.0116095
NUP210	-0.0550083	0.614273	-0.0116419
SYT10	-0.0171433	0.2084	-0.0116764
NTC	-0.116073	0.792304	-0.011736
NTC	-0.0785667	0.708741	-0.0117467
ASNA1	-0.4395	0.939897	-0.0118312
SSR4	-0.0106867	0.0774078	-0.0118752
NTC	-0.039284	0.496673	-0.0119396
NTC	-0.0169333	0.194208	-0.012052
NTC	-0.214427	0.878325	-0.0120818
NTC	-0.101362	0.754805	-0.0123829
NTC	-0.11468	0.77818	-0.0124909
CLU	-0.073742	0.671116	-0.0127723
NTC	-0.0241453	0.295027	-0.0128004
NTC	-0.04575	0.524211	-0.0128326
HUNK	-0.0584657	0.603163	-0.012837
NTC	-0.0530867	0.569012	-0.0129998
HSP90AB1	-0.0350367	0.425077	-0.0130173
YKT6	-0.206177	0.864507	-0.0130369
NTC	-0.0569997	0.589964	-0.0130629
NTC	-0.0372533	0.443994	-0.0131364
NTC	-0.0308663	0.374573	-0.0131634
NTC	-0.180223	0.844642	-0.0132153
TBC1D31	-0.134289	0.79645	-0.0132734
NTC	-0.05733	0.585745	-0.0133173
NTC	-0.06557	0.624206	-0.0134204
NTC	-0.04389	0.492803	-0.0134886
NTC	-0.024739	0.283876	-0.013529
NTC	-0.110813	0.754805	-0.0135376
NTC	-0.0583433	0.585745	-0.0135526
NTC	-0.096067	0.722457	-0.0135635
NTC	-0.0647033	0.615565	-0.0136347
NTC	-0.163743	0.825517	-0.0136355
NTC	-0.05024	0.528208	-0.0139263
NTC	-0.229447	0.868676	-0.0140289
NTC	-0.010667	0.0458974	-0.0142747
NTC	-0.166897	0.820752	-0.0143177
NTC	-0.0522967	0.53222	-0.0143245
GRIK3	-0.0366853	0.406883	-0.0143267
NTC	-0.113197	0.745516	-0.0144375
NTC	-0.029436	0.321176	-0.0145195
NTC	-0.11181	0.740885	-0.0145631
NTC	-0.11496	0.745516	-0.0146624
RGPD6	-0.104843	0.723949	-0.0147087
NTC	-0.09364	0.695118	-0.0147896
NTC	-0.154193	0.801758	-0.0147959
NTC	-0.165717	0.811241	-0.0150554
RANGAP1	-0.0725267	0.619861	-0.0150642
NTC	-0.0458207	0.466171	-0.0151875
NR4A1	-0.0564803	0.533261	-0.0154225
NTC	-0.06642	0.585745	-0.0154288
NTC	-0.041745	0.425983	-0.015471
NTC	-0.0327087	0.336338	-0.0154785
NTC	-0.219143	0.849438	-0.0155303
NTC	-0.0136023	0.0718012	-0.0155593
NTC	-0.082905	0.646033	-0.0157308
NTC	-0.116774	0.731652	-0.0158457
ARF1	-0.160459	0.79645	-0.01586
NTC	-0.0617907	0.552511	-0.0159209
TP53INP2	-0.0122867	0.0504168	-0.015941
IER5	-0.167196	0.802581	-0.0159691
NTC	-0.207273	0.835067	-0.016225
NTC	-0.025811	0.234832	-0.0162414
NTC	-0.237832	0.854239	-0.0162726
SLC7A11	-0.119925	0.729907	-0.0163976
NTC	-0.0672933	0.569012	-0.0164787
NTC	-0.15363	0.77818	-0.0167334
NTC	-0.0325457	0.30358	-0.0168498
NTC	-0.215317	0.835067	-0.0168546
NTC	-0.0785757	0.606977	-0.0170374
NTC	-0.03429	0.315238	-0.0171917
NTC	-0.20863	0.825517	-0.0173734
RAB35	-0.15049	0.765987	-0.0174236
NTC	-0.0784933	0.594197	-0.017745
SEMA3D	-0.044019	0.393548	-0.0178278
NTC	-0.0106617	0.0206255	-0.0179713
NTC	-0.22963	0.835067	-0.0179751
NTC	-0.0226637	0.160815	-0.0179875
NTC	-0.16209	0.773488	-0.0180805
CHST2	-0.02077	0.132577	-0.0182263
NDUFC1	-0.0098	0.0137257	-0.0182522
NTC	-0.0404867	0.351953	-0.0183613
NTC	-0.208573	0.815993	-0.0184199
NTC	-0.0488853	0.415384	-0.0186522
XRCC4	-0.0207833	0.126556	-0.0186576
NTC	-0.0484567	0.411886	-0.0186666
CDH10	-0.079902	0.575792	-0.0191552
OPRK1	-0.0841813	0.592144	-0.0191573
NTC	-0.121812	0.695118	-0.0192391
NTC	-0.0890147	0.606977	-0.0193008
NTC	-0.077243	0.560732	-0.0194069
NTC	-0.08886	0.602703	-0.01954
NTC	-0.115633	0.677107	-0.0195816
NTC	-0.056125	0.447648	-0.0195912
WDR47	-0.125987	0.694416	-0.0199538
NTC	-0.18998	0.78288	-0.0201957
NTC	-0.03006	0.209346	-0.0204148
NTC	-0.0404167	0.312296	-0.0204279
NTC	-0.039464	0.30358	-0.0204316
SUSD3	-0.239085	0.821048	-0.0204732
NTC	-0.148653	0.72705	-0.0205789
NTC	-0.204727	0.792304	-0.0206996
NTC	-0.0915633	0.594197	-0.0206997
NTC	-0.104261	0.632899	-0.020713
KRAS	-0.0562327	0.425077	-0.0208923
PPCDC	-0.0711537	0.50751	-0.0209587
NTC	-0.107877	0.637264	-0.0211093
NTC	-0.0888767	0.57735	-0.0212025
NTC	-0.108363	0.637264	-0.0212046
NTC	-0.132804	0.690599	-0.0213514
NTC	-0.0244843	0.133533	-0.0214094
NTC	-0.207185	0.787588	-0.0214853
NTC	-0.149465	0.717875	-0.0215156
NTC	-0.103983	0.619879	-0.0215966
NTC	-0.128547	0.677107	-0.0217684
NTC	-0.088396	0.564865	-0.0219271
NTC	-0.151227	0.713303	-0.0221889
FLT3	-0.01694	0.0485772	-0.0222518
NTC	-0.039527	0.273014	-0.0222859
PLSCR3	-0.0859567	0.549023	-0.0223839
NTC	-0.139603	0.690599	-0.0224446
NTC	-0.07004	0.477485	-0.0224856
NTC	-0.0519767	0.36802	-0.0225646
SLC17A8	-0.0337057	0.211285	-0.0227557
MAD1L1	-0.0143933	0.0254701	-0.0229425
NTC	-0.0202837	0.0737552	-0.0229653
NTC	-0.0809667	0.52023	-0.0229787
NAPB	-0.087366	0.543743	-0.0231176
NTC	-0.0670967	0.451318	-0.023183
CACNA1C	-0.103127	0.58667	-0.0238848
NTC	-0.17328	0.72705	-0.0239882
DIS3	-0.220392	0.778131	-0.024011
NTC	-0.0764963	0.485111	-0.024032
NTC	-0.18133	0.736264	-0.0241108
NTC	-0.203693	0.759463	-0.02434
NTC	-0.0738767	0.466171	-0.0244868
GPX4	-0.104703	0.581219	-0.0246744
EIF2AK1	-0.0438787	0.271663	-0.024834
PRKCZ	-0.0207167	0.061608	-0.0250747
NTC	-0.0450733	0.275703	-0.0252212
NTC	-0.0335303	0.175946	-0.0253027
RIPK2	-0.0317767	0.158902	-0.0253855
NTC	-0.161433	0.695118	-0.025497
NTC	-0.204677	0.750156	-0.0255536
NTC	-0.0426613	0.247115	-0.0258997
NDUFS5	-0.11625	0.597642	-0.0259887
IPO13	-0.0211267	0.0583689	-0.0260665
NTC	-0.185587	0.722457	-0.0262026
TPD52L2	-0.080816	0.467708	-0.0266713
HRAS	-0.154153	0.671116	-0.0266996
NTC	-0.035918	0.179889	-0.0267587
NTC	-0.0682567	0.404942	-0.026798
NTC	-0.0183073	0.0341065	-0.0268598
NTC	-0.118567	0.589964	-0.0271725
NTC	-0.042918	0.232428	-0.0271976
AKT1	-0.216713	0.747878	-0.0273426
[truncated: 715 more rows]

## Sheet: V337M_T22
gene	epsilon	pvalue	gene score
[truncated: 1,972 more rows]
