# Supplementary material for: CRISPR screens in iPSC-derived neurons reveal principles of tau proteostasis
Source: bioRxiv. 2024 Nov 4:2023.06.16.545386. Preprint. [Version 4] doi: 10.1101/2023.06.16.545386 (PMC10312804; doi:10.1101/2023.06.16.545386)
Supplement: Supplement 4 — Supplemental Table 4 – sgRNA protospacers sequences for secondary library [file media-4.xlsx]

## Sheet: RetestLibrary
sgRNA ID	Protospacer sequence
AAAS_+_53714983.23-P1P2	GCCCCGGCAGGAGGCTAGAA
AAAS_+_53715355.23-P1P2	GCCTCGCCGTTTGTCCCTTG
AAAS_-_53715371.23-P1P2	GGGGTACCGCAAGGGACAAA
AAAS_-_53715389.23-P1P2	GACGGCGAGGCGGAACTCAA
AAAS_-_53715438.23-P1P2	GAGGACGAGTACGCGGTCCC
AAGAB_+_67546560.23-P1P2	GGCTAGGTTACAGGAGTGTA
AAGAB_+_67546965.23-P1P2	GCGGCTCGCGAGCGCAGCTA
AAGAB_-_67546714.23-P1P2	GACGCCGAAGAAGGCCGAGT
AAGAB_-_67546952.23-P1P2	GCAGCTGGTGACTAACGCAC
AAGAB_-_67546997.23-P1P2	GCTCGCGAGCCGGTTCCGTC
AARS2_+_44280645.23-P1P2	GGGCGCTCAGAGTATAGGGA
AARS2_+_44280650.23-P1P2	GGGTACGGCGCTCAGAGTAT
AARS2_+_44281027.23-P1P2	GAGTGGCAGCTGCAGCCCGG
AARS2_+_44281044.23-P1P2	GGCTACGATGGCAGCGTCAG
AARS2_-_44281016.23-P1P2	GCATGCGGGCGACCTTCGAA
AASDHPPT_+_105948405.23-P1P2	GCGGACCTCGCCGCTATCTC
AASDHPPT_+_105948450.23-P1P2	GGGCACCAAGCAGAACCGTT
AASDHPPT_+_105948813.23-P1P2	GGCCATCGCGGCCTCCAAGG
AASDHPPT_-_105948374.23-P1P2	GACGGACGCCGGGAAGAAGG
AASDHPPT_-_105948417.23-P1P2	GGCCATCAGGCCCGAGATAG
ACACA_+_35715534.23-P1P2	GGAGAGGGAGAAGACCACGT
ACACA_+_35715655.23-P1P2	GAGGGCTCCTCTAGGAAGGG
ACACA_-_35715847.23-P1P2	GGCCGCGTGCGGGTGAGCGG
ACACA_-_35715992.23-P1P2	GTTCCGGAGCCCCTGCGTGG
ACACA_-_35716002.23-P1P2	GCCTGCGTGGAGGAACTGCT
ACAD11_+_132378312.23-P1P2	GGTCAGTGGACGCACCCTAC
ACAD11_+_132379379.23-P1P2	GCGCTCCACAGACTCCGCCA
ACAD11_-_132378623.23-P1P2	GCCCGCAGGCCACAGCAACG
ACAD11_-_132378633.23-P1P2	GACAGCAACGCGGCATCCAC
ACAD11_-_132379444.23-P1P2	GCTGGAGCGGGAACTTGCCC
ACAT2_+_160183436.23-P1P2	GCTACGCCAACCAATGGGAG
ACAT2_+_160183505.23-P1P2	GCTGCCGCAGGCATTACCGA
ACAT2_-_160183054.23-P1P2	GCCGCCCGCGGCAGGCCTGT
ACAT2_-_160183095.23-P1P2	GCTAGCTTGCAGGCAGCGCA
ACAT2_-_160183174.23-P1P2	GCGGCGGCGCGGACCATCAT
ACSL4_+_108976382.23-P1P2	GCCGGCCGGCTGCGAAGACG
ACSL4_-_108976096.23-P1P2	GGCCCTCGGGATGCGGTGAG
ACSL4_-_108976106.23-P1P2	GTGCGGTGAGCGGCAGGAAG
ACSL4_-_108976456.23-P1P2	GACCGCGTGCCCGCTAGCGC
ACSL4_-_108976463.23-P1P2	GGCCCGCTAGCGCTGGGACG
ACSL6_+_131310427.23-P2	GTAAGGCCCTGGCATCAGGG
ACSL6_+_131346969.23-P1	GGTCTGCGGAGGGAGATATA
ACSL6_+_131347320.23-P1	GGGCGGCGCGGCTACTGCTG
ACSL6_+_131347346.23-P1	GGGCTAAAAATACCCGGCAG
ACSL6_-_131310249.23-P2	GTGTGTCCATGGGTAAGACA
ACSL6_-_131310298.23-P2	GGCTCCCAGGAGGGACAAGT
ACSL6_-_131310302.23-P2	GCCAGGAGGGACAAGTGGGG
ACSL6_-_131310682.23-P2	GTTCTGCAGGCGACGGGCAT
ACSL6_-_131347379.23-P1	GATTTTTAGCCCCCGCCCTC
ACSL6_-_131347437.23-P1	GCGGCTCAAGGGGGAGGGCG
ACTN1_+_69445571.23-P1P2	GTCGGCTCCGGGCTCTGAAC
ACTN1_-_69445619.23-P1P2	GCGGCAGGCAGAGCGGGTCG
ACTN1_-_69445944.23-P1P2	GTGCTGGCGAAGGCTGCTAC
ACTN1_-_69445956.23-P1P2	GCTGCTACTGGCGGCGACAG
ACTN1_-_69446029.23-P1P2	GCCACGCACACTGAACTAGG
ACTR1A_+_104262452.23-P1P2	GTGCGTGTCAGTGGCGCTAG
ACTR1A_+_104262461.23-P1P2	GGACTGCGCATGCGTGTCAG
ACTR1A_-_104261998.23-P1P2	GATCCGGCAAGGCTAAGAGG
ACTR1A_-_104262054.23-P1P2	GATAGAGCGATCGGAAATGG
ACTR1A_-_104262086.23-P1P2	GCGACGGGAATCTCACACAG
ACTR2_+_65455294.23-P1P2	GCCCACCCGGAAGGGTGAGG
ACTR2_+_65455348.23-P1P2	GTCCCTGCCGGGCGGTCAGT
ACTR2_-_65454953.23-P1P2	GAAAAGTTGGGCCGAAGGAG
ACTR2_-_65454971.23-P1P2	GGGGGCCGGGAAGACGCAAG
ACTR2_-_65455345.23-P1P2	GGCGAGACCGGCACTGGACA
ACTR5_+_37377138.23-P1P2	GGGCACGGGCGTCGCGGAAC
ACTR5_+_37377152.23-P1P2	GACTGGGTCCGGTGCGGCAC
ACTR5_+_37377158.23-P1P2	GTCCAGCACTGGGTCCGGTG
ACTR5_-_37377124.23-P1P2	GCTGGACGCGCGCTCCAAGA
ACTR5_-_37377512.23-P1P2	GCACAGGTGAAGGGCGGAGT
ACTR8_+_53916118.23-P1P2	GTCTCCGGCCATAATGACCC
ACTR8_+_53916142.23-P1P2	GGCTGAGGCGAGAGGTTGGT
ACTR8_+_53916157.23-P1P2	GAGTCGTGGCTGCAGCGCTG
ACTR8_-_53915974.23-P1P2	GCAGCGGAGGACCCAAGCAA
ACTR8_-_53916193.23-P1P2	GCACGACTGCCGGGATGGAA
ACVR2B_+_38495339.23-P1P2	GTGGATACAAAGAGGCGGGC
ACVR2B_+_38495450.23-P1P2	GCCGGAGGGGCCATGAACGG
ACVR2B_+_38495606.23-P1P2	GGCCGGGCTCAGGGCCGCTG
ACVR2B_+_38495842.23-P1P2	GGGCGCACAGCGATCCCCAG
ACVR2B_-_38495819.23-P1P2	GGCGGCGCCGCGGAACATGA
ADAT2_+_143771740.23-P1P2	GAGCGGCGCGTGCTCGGTGT
ADAT2_+_143771779.23-P1P2	GCTGGGTATGGAGGCGAAGG
ADAT2_+_143771782.23-P1P2	GTGGCTGGGTATGGAGGCGA
ADAT2_-_143771413.23-P1P2	GAGAGTGTGTGACCACAGAA
ADAT2_-_143771826.23-P1P2	GCACTCAGCTACAGAGCCCG
ADAT3_+_1905424.23-P1	GGCGCTTACCTGAGGGATCC
ADAT3_+_1905431.23-P1	GGGGCCGCGCGCTTACCTGA
ADAT3_+_1905450.23-P1	GTGGAGAACCCGAGACCTCG
ADAT3_+_1907955.23-P2	GGGCCCGCCGCGCCCTTGGA
ADAT3_+_1908001.23-P2	GAACAAACGACCCAGAGAGG
ADAT3_-_1905405.23-P1	GCGGGCCGGTTGCTAAGACT
ADAT3_-_1905438.23-P1	GGCTCGCGCCCGGATCCCTC
ADAT3_-_1908013.23-P2	GCGGCAGCTGCCTCCTCTCT
ADAT3_-_1908397.23-P2	GCATCTGTGGGGCGCCCCGG
ADAT3_-_1908429.23-P2	GGACCAGGCAGTGCATGTCG
ADRM1_+_60877224.23-P1P2	GGACGGGTAGGGTCCTGGAA
ADRM1_+_60878013.23-P1P2	GCCCGCCGGAAACCCGCGTT
ADRM1_+_60878508.23-P1P2	GCTGCGCCCAGAGCTGCCTA
ADRM1_-_60878073.23-P1P2	GGAGGAAGAGCGAGCCCGGA
ADRM1_-_60878094.23-P1P2	GGCGCCTCTCGAACGAGTGT
ADSL_+_40742907.23-P1P2	GCTCGGACTGAGAACACGTG
ADSL_-_40742556.23-P1P2	GCCACCCTGGCGGGGTCGCA
ADSL_-_40742584.23-P1P2	GTGGCGGCTGGAGGCGATCA
ADSL_-_40742729.23-P1P2	GCGAGCAGGTAACGGATCCC
ADSL_-_40742737.23-P1P2	GTAACGGATCCCGGGCTGAG
AGFG1_+_228336860.23-P1P2	GCTCCTGAGGGGAAAAGACG
AGFG1_+_228336926.23-P1P2	GGCTGACGGGCCACACCAAC
AGFG1_+_228337273.23-P1P2	GGAGCAGGAGGTACACACGA
AGFG1_-_228336893.23-P1P2	GCCCTCAGGAGAAGTCGGGA
AGFG1_-_228336896.23-P1P2	GTCAGGAGAAGTCGGGAAGG
AGPS_-_178257508.23-P1P2	GGGTTCCGGGCGGCAGCACA
AGPS_-_178257511.23-P1P2	GTCCGGGCGGCAGCACAAGG
AGPS_-_178257523.23-P1P2	GCACAAGGCGGTAGCCATGG
AGPS_-_178257877.23-P1P2	GGAAGGGAAGTGACACGGGT
AGPS_-_178257944.23-P1P2	GGAGAGAGTGGACTAGACCC
AGXT_+_241808192.23-P1P2	GCCCAGCAGGGCGGACACAG
AGXT_+_241808286.23-P1P2	GGTCACCAGCAGCTTGTGAG
AGXT_+_241808483.23-P1P2	GGATCTGTGGGTGGGAACAT
AGXT_+_241808706.23-P1P2	GCAACCAGGAAGGAGTCCCC
AGXT_-_241808273.23-P1P2	GGGTTCCCGAGCGGCAGGTT
AHCY_-_32890731.23-P1P2	GAGGCCCCCCGAGCAGGGTC
AHCY_-_32890950.23-P1P2	GGCCGAGGCTGCGATTCCAG
AHCY_-_32891095.23-P1P2	GATGCTGGCGGCACTCGTGA
AHCY_-_32891101.23-P1P2	GGCGGCACTCGTGATGGAAA
AHCY_-_32891145.23-P1P2	GCTGGGAACAGGAACTGGGC
AIFM1_+_129299638.23-P1P2	GAGGAGGAGGTCCCGAATAG
AIFM1_+_129299661.23-P1P2	GGGTCGTGCGTGAGAGGAAA
AIFM1_+_129299718.23-P1P2	GAATGTGCGTGTGAAGAGAC
AIFM1_-_129299319.23-P1P2	GAGGCCTCAAGCCGACTACT
AIFM1_-_129299770.23-P1P2	GCCTCCTCCCAGCTCCGGGT
AKT1_+_105261633.23-P1P2	GGCGCGGGCCCGGCCAAGGG
AKT1_+_105261705.23-P1P2	GCGCGGCGCCGCCAGAATGG
AKT1_+_105261975.23-P1P2	GCTGGGCACCGGGCACCGAG
AKT1_+_105262011.23-P1P2	GGCCCGAAGACGGGAGCAGG
AKT1_+_105262020.23-P1P2	GCGCAGCGCGGCCCGAAGAC
AKT2_+_40791162.23-P1P2	GGCCGCTGCCGGGAAACACA
AKT2_+_40791298.23-P1P2	GGTATTTCCGTCCAGAGGGT
AKT2_-_40791096.23-P1P2	GTGGCGCACTCACCTGTCAC
AKT2_-_40791188.23-P1P2	GTGTTTCCCGGCAGCGGCAA
AKT2_-_40791241.23-P1P2	GTCCTCCGAGGCAGGCCCAA
AKT3_+_244013158.23-P1P2	GGCGGGGGCTGGGTCACCGG
AKT3_-_244013164.23-P1P2	GCACCCACACCCGAAGCCTC
AKT3_-_244013349.23-P1P2	GCGGTGGCTGTTACCTGCAA
AKT3_-_244013352.23-P1P2	GTGGCTGTTACCTGCAACGG
AKT3_-_244013548.23-P1P2	GGGGCAAGCGAAGGGCTGCA
ALAD_+_116163497.23-P1P2	GCAGCGGCCGGGAGCCCTTA
ALAD_+_116163528.23-P1P2	GAGACCGGAGCGGGAGACAG
ALAD_+_116163543.23-P1P2	GTACGCGGTCTGTGGGAGAC
ALAD_-_116163505.23-P1P2	GCGCTCACCTGCCTCCCTAA
ALAD_-_116163546.23-P1P2	GTCACCGCTGTCTCCCGCTC
ALDH1L2_+_105477985.23-P1P2	GACAGAGAGACCTCAGAGGA
ALDH1L2_+_105478200.23-P1P2	GTCTCCAGCATGCTGCGGCG
ALDH1L2_-_105477780.23-P1P2	GCTCCTCCAGGAGACAGTCT
ALDH1L2_-_105477790.23-P1P2	GAGACAGTCTCGGTTCCATA
ALDH1L2_-_105478237.23-P1P2	GTGGAGAGGAGCGCTAGCAC
ALDOC_+_26903892.23-P1P2	GCATTTACCAGAGGGAGCCA
ALDOC_-_26903454.23-P1P2	GATGCAGGCTAACCAGTCAG
ALDOC_-_26903471.23-P1P2	GAGCGGGAGAGACCTAGACC
ALDOC_-_26903474.23-P1P2	GGGGAGAGACCTAGACCGGG
ALDOC_-_26903885.23-P1P2	GTCTGATCCGCAAACAGATG
ALG13_+_110924465.23-P1P2	GTCAAAGCTGGTGGTCCCTA
ALG13_+_110924571.23-P1P2	GCTGGCAGTATGGCCGGAGA
ALG13_+_110924794.23-P1P2	GGGCGGAGAATAGAGCGCGG
ALG13_+_110924898.23-P1P2	GCGACGTGCGGTCCACAGGG
ALG13_-_110924371.23-P1P2	GTTTCCGCCTCCCTCACAGA
ALKBH8_+_107436173.23-P1P2	GGGCGCCCTTGGTGCAGTGT
ALKBH8_+_107436214.23-P1P2	GAGCTAGGGCTGAGAACCTA
ALKBH8_+_107436381.23-P1P2	GTTCTGGTGCTAGAGTGGAG
ALKBH8_+_107436405.23-P1P2	GGGCGTGCAAGTATCCGCTG
ALKBH8_-_107436413.23-P1P2	GTAGCACCAGAACACCGCAG
AMBRA1_+_46615541.23-P1P2	GGATGTCTCCTGAGCGGCGG
AMBRA1_+_46615544.23-P1P2	GCTTGATGTCTCCTGAGCGG
AMBRA1_-_46615496.23-P1P2	GACCGACCGGCAGGAGAAGG
AMBRA1_-_46615538.23-P1P2	GGACAACTCAGCCCTCGACC
AMBRA1_-_46615576.23-P1P2	GGAGACATCAAGCAAGAAGA
AMIGO3_+_49757040.23-P2	GACCTGGGAACCGGAGAGTA
AMIGO3_+_49757093.23-P2	GGAGGGCTAGCGAAGCCGAA
AMIGO3_+_49760960.23-P1	GAGGGATGGCCAGCGACTAG
AMIGO3_+_49761355.23-P1	GGGGCCAGCAGCCGTCTACC
AMIGO3_-_49756732.23-P2	GTAGCGGCAGGTAACTCGGC
AMIGO3_-_49757052.23-P2	GGCCGACGGCCCCTACTCTC
AMIGO3_-_49757076.23-P2	GCCCAGGTTGTGAGGCGGTG
AMIGO3_-_49760950.23-P1	GGGGCTCAGTCAGAAGGTAC
AMIGO3_-_49761331.23-P1	GCGCCCTGACGCCGGATCCA
AMIGO3_-_49761366.23-P1	GGAACGCGACACCGGGTAGA
AMN_+_103389039.23-P1	GCTGCAGCCACAGCAGGACC
AMN_+_103389216.23-P1	GCGCACTCGCCAGACGAGGG
AMN_+_103395231.23-P2	GCGCGGAAGGAGGCACTAGG
AMN_+_103395370.23-P2	GCAACGTGTGCAGACCAGGA
AMN_+_103395419.23-P2	GCCCCACCGGAGCCAGCCCG
AMN_-_103389029.23-P1	GCAAGGAGCCGAGGCGAGAT
AMN_-_103389054.23-P1	GCCTGGGCCGGGTCCTGCTG
AMN_-_103389087.23-P1	GCGGTGAGCCGGGACCACAC
AMN_-_103395024.23-P2	GGAGGTCGTGCTCAGACGCG
AMN_-_103395326.23-P2	GGGGCCGGGTGAGCACTGAG
AMPD2_+_110162524.23-P1	GACTCCCGCGGCCGGACTGT
AMPD2_+_110163780.23-P2	GGCCATGGCTGGGACCACGG
AMPD2_+_110163795.23-P2	GCCAGATGGATAGGATGCCA
AMPD2_+_110163804.23-P2	GTTGCCAGAGCCAGATGGAT
AMPD2_-_110162501.23-P1	GGAGCCGGCGAGATTTTGGT
AMPD2_-_110162535.23-P1	GGCGTGACTCCCCCACAGTC
AMPD2_-_110162976.23-P1	GGCCAGAGTGACAAGAGGGT
AMPD2_-_110163004.23-P1	GAGCACAGCAGCAGGACCTA
AMPD2_-_110163800.23-P2	GGCCGCCGTGGTCCCAGCCA
AMPD2_-_110164125.23-P2	GGTCCTCTGTCACAAGGAGT
ANK2_-_113970921.23-ENST00000264366.6	GCAGCTCAGAAAAGCGACAG
ANK2_-_113970949.23-ENST00000264366.6	GGTTCAACGGCAGTAGTCAG
ANK2_-_113971208.23-ENST00000264366.6	GGGTGAAGTGAATAGAGATA
ANK2_-_113971327.23-ENST00000264366.6	GGGAAGAGTGTTAAGCAACG
ANK2_-_113971343.23-ENST00000264366.6	GACGTGGATTGTGAAGCAAA
ANKRD52_+_56652072.23-P1P2	GCGCCGCCGGGAGCTCGATG
ANKRD52_+_56652106.23-P1P2	GGGCCGCTCCGTGTCCCCGG
ANKRD52_-_56652091.23-P1P2	GGTCCGCATCGAGCTCCCGG
ANKRD52_-_56652120.23-P1P2	GGGCGGCTCCACCGGGGACA
ANKRD52_-_56652125.23-P1P2	GCTCCACCGGGGACACGGAG
ANXA6_+_150536835.23-P1P2	GGGACCCGCAGAGAAGGGTG
ANXA6_+_150537048.23-P1P2	GGCGCAGCGGAGCAAATCTG
ANXA6_+_150537317.23-P1P2	GCGGTTGCTGCTGGGCTAAC
ANXA6_-_150537278.23-P1P2	GGGGTCGCAGACGGACGCAC
ANXA6_-_150537314.23-P1P2	GGACGCAGCGCTCGCTGGAT
AP1M1_+_16308778.23-P1P2	GTGGCGGCGGCAGCGACGGT
AP1M1_+_16309115.23-P1P2	GGGCGGTGCAGTCAGTTACC
AP1M1_-_16308731.23-P1P2	GCTCCCCGAACCGGAAGTGG
AP1M1_-_16308745.23-P1P2	GAGTGGAGGTGAGCTGTCGC
AP1M1_-_16308748.23-P1P2	GGGAGGTGAGCTGTCGCGGG
APC_+_112043273.23-P2	GGCAGGTCCCCCCCGAGCAG
APC_+_112043639.23-P2	GACCGTAGGGTCCCGAGCAG
APC_+_112043652.23-P2	GAGTCGGGCCGAGCACCGTA
APC_+_112073567.23-P1	GTCTCCAGTGACACCCTGGC
APC_-_112043228.23-P2	GCCCACCTCCCACAAGATGG
APC_-_112043247.23-P2	GCGGAGGGCAAGTAGCAAGG
APC_-_112073576.23-P1	GGTATTGGTGCAGCCCGCCA
APC_-_112073585.23-P1	GCAGCCCGCCAGGGTGTCAC
APC_-_112073614.23-P1	GATGGAGGTGCTGCCGGACT
APC_-_112073622.23-P1	GGCTGCCGGACTCGGAAATG
ARF1_+_228270829.23-P1P2	GCGGCCTCGGGAAACGAGAA
ARF1_-_228270444.23-P1P2	GTGGGAGCAAAACCAACGCC
ARF1_-_228270479.23-P1P2	GCCTCTGAGGTGAGGGCGAG
ARF1_-_228270510.23-P1P2	GGTGTGGGCCGCAGAGACGT
ARF1_-_228270878.23-P1P2	GCGTGGACGGTTGGGATTAG
ARFGEF1_+_68255550.23-P1P2	GGCCGCTGGGAGCCGCGGGT
ARFGEF1_+_68255970.23-P1P2	GGGCAGGTCGGCGGTGATGG
ARFGEF1_-_68255560.23-P1P2	GCGGCGGCTCGTCCGACCCG
ARFGEF1_-_68255921.23-P1P2	GCAGAGGCACCGCGAGAGAA
ARFGEF1_-_68256008.23-P1P2	GCTGCCCCGGCCGCCATGTT
ARHGAP35_+_47421965.23-ENST00000404338.3	GCCACACTGATGTTGTAGGT
ARHGAP35_+_47422051.23-ENST00000404338.3	GAGCACTCGGGCGCACGAAG
ARHGAP35_+_47422382.23-ENST00000404338.3	GCAACCAGCAGCTTTCCGTC
ARHGAP35_-_47421941.23-ENST00000404338.3	GGATGTGTCGACGATGATGA
ARHGAP35_-_47422000.23-ENST00000404338.3	GCAGTGTGGTGGGATTATCT
ARHGDIA_+_79829165.23-P1P2	GGGCCGAACCCTCCGGTGAG
ARHGDIA_+_79829172.23-P1P2	GACCGCGCGGCCGAACCCTC
ARHGDIA_+_79829185.23-P1P2	GGGAGGGATCCTGAACCGCG
ARHGDIA_-_79829179.23-P1P2	GGCCACGGCCACTCACCGGA
ARHGDIA_-_79829184.23-P1P2	GGGCCACTCACCGGAGGGTT
ARHGEF2_+_155947937.23-P1P2	GACGGTGCTGGGATCCCGGG
ARHGEF2_+_155948688.23-P1P2	GGACTGAGGTAACGCAGTAG
ARHGEF2_-_155948140.23-P1P2	GGGACCGCGGCGAAAGGAGA
ARHGEF2_-_155948223.23-P1P2	GATTCGATCCGAGACATAAT
ARHGEF2_-_155948942.23-P1P2	GCAGAGGTCGAAGAACAGAG
ARIH2_+_48956345.23-P1P2	GGGACCGGATTGGGGCGAAG
ARIH2_+_48956354.23-P1P2	GGGGCCAGAGGGACCGGATT
ARIH2_-_48956298.23-P1P2	GGCTGTGGGGACGACTCTTC
ARIH2_-_48956322.23-P1P2	GGAAGCAGCGCGGGCTTGAC
ARIH2_-_48956665.23-P1P2	GCAGCTCTCGGAAAGGTCAG
ARL1_+_101801462.23-P1P2	GGAGCTGCAGCCGAAGGCCA
ARL1_+_101801468.23-P1P2	GGCCTCGGAGCTGCAGCCGA
ARL1_+_101801483.23-P1P2	GGCTTGCGAGGAAACCGCCT
ARL1_-_101801214.23-P1P2	GGGACCCCGCAGGAATCAAG
ARL1_-_101801545.23-P1P2	GCACGTCGGACTCCAGGCGG
ARL2_+_64781852.23-P1P2	GGCCCGCGTGGTGACGCCAG
ARL2_+_64782065.23-P1P2	GGAGGAGATCAGAGCCGGGA
ARL2_-_64781781.23-P1P2	GCGGAACCGCGAGGGTGGCG
ARL2_-_64781999.23-P1P2	GTAGGCGGCCCGAGTGTCAG
ARL2_-_64782002.23-P1P2	GGCGGCCCGAGTGTCAGGGG
ARL8A_+_202113836.23-P1P2	GTTCCGGGGCAGCGAGTCGT
ARL8A_+_202113850.23-P1P2	GCATCGGCGAGCCGATTCCG
ARL8A_+_202113866.23-P1P2	GGCGCGGAAGCCACACCCAT
ARL8A_-_202113804.23-P1P2	GCGGTACGGCCCGGGTCCCG
ARL8A_-_202113814.23-P1P2	GCGGGTCCCGCGGCTCGGTG
ARPC3_+_110883121.23-P2	GCTTTGCTTGGTAGATACTG
ARPC3_+_110887749.23-P1	GCACTAGAGAGCGAAGCCAA
ARPC3_+_110888087.23-P1	GACCTGGATCCTGCTCCTCT
ARPC3_-_110882890.23-P2	GAAGGAAGTAGATTTAGACG
ARPC3_-_110882896.23-P2	GGTAGATTTAGACGAGGAAG
ARPC3_-_110882946.23-P2	GGGTTGATGACAGAAAGGAT
ARPC3_-_110883364.23-P2	GAAGAGTGGTAAGCCTGTAA
ARPC3_-_110888115.23-P1	GGAGCAGGATCCAGGTACAG
ARPC3_-_110888131.23-P1	GCAGCGGAGCGCTTCCGGTC
ARPC3_-_110888149.23-P1	GCTGGCAGCCTGGGCGAGGT
ARPC4-TTLL3_+_9834261.23-P1	GACCCGCACCCCACCTCTAG
ARPC4-TTLL3_+_9839346.23-P2	GCTCAGGTAGGGGCGGAGAG
ARPC4-TTLL3_+_9839356.23-P2	GCCGCACGGCACTCAGGTAG
ARPC4-TTLL3_+_9839362.23-P2	GTGTGGCCCGCACGGCACTC
ARPC4-TTLL3_+_9839379.23-P2	GCAGAGGGCAGCCTGCAATG
ARPC4-TTLL3_-_9834270.23-P1	GCCTCGAGCAAAGCCGCTAG
ARPC4-TTLL3_-_9834275.23-P1	GAGCAAAGCCGCTAGAGGTG
ARPC4-TTLL3_-_9834665.23-P1	GAAGGCCCAAGCGTTCGTAA
ARPC4-TTLL3_-_9834693.23-P1	GACCCCGCTCGGAGCATAGA
ARPC4-TTLL3_-_9839660.23-P2	GTTGGCAGGACAGAACCCAG
ARPC5_+_183604702.23-P1P2	GTCGTGGACGAAGAAGATGG
ARPC5_+_183604818.23-P1P2	GTAGAGGCAGCGCCAAGAAG
ARPC5_+_183604896.23-P1P2	GAGTCGGCGACGCCTCAGAG
ARPC5_-_183604403.23-P1P2	GTGCAACCTGAGGAATCTGG
ARPC5_-_183604444.23-P1P2	GAGGGCAGGCTTCCAAGAGT
ARSA_+_51066539.23-P1P2	GCCCGGTACCGGCTCCTCCT
ARSA_+_51066550.23-P1P2	GAGCGCCCGCAGCCCGGTAC
ARSA_-_51066477.23-P1P2	GAGCGGTCCGGGCTCAGGGT
ARSA_-_51066480.23-P1P2	GGGTCCGGGCTCAGGGTCGG
ARSA_-_51066507.23-P1P2	GGTCACTTGGCGCTGACCAG
ASCC3_+_101329219.23-P1P2	GCAGCGGGGCGGTGACGTGT
ASCC3_+_101329246.23-P1P2	GCGAGTCGACGTGCCGACGT
ASCC3_-_101329188.23-P1P2	GACGCAAAGACGCACAGACC
ASCC3_-_101329193.23-P1P2	GAAGACGCACAGACCCGGCG
ASCC3_-_101329197.23-P1P2	GCGCACAGACCCGGCGAGGA
ASNA1_+_12848373.23-P1P2	GGCTCCAGCGGCTCCACATC
ASNA1_+_12848385.23-P1P2	GTGCTAAGTGTAGGCTCCAG
ASNA1_+_12848698.23-P1P2	GCCGGGCGCTGAGTTCACTG
ASNA1_-_12847970.23-P1P2	GGGTGTTTGGCTGGTTGCTA
ASNA1_-_12848537.23-P1P2	GGATATACCACTGGGCGAAG
ASPDH_+_51017403.23-P1P2	GACCTGGCCGGCCAGAGAGG
ASPDH_+_51017496.23-P1P2	GGGAGGAGAGGTGAGCACGA
ASPDH_+_51017895.23-P1P2	GAGGCACCCTCAAGGCACAG
ASPDH_-_51017583.23-P1P2	GGTGGCCCTAGCCCTCCCAG
ASPDH_-_51017868.23-P1P2	GAAGCCTTCGAGGCCTGGAG
ASS1_+_133320398.23-P1P2	GTAGGGAGTGGGCAGCGAGA
ASS1_+_133320409.23-P1P2	GGTGCTCTCGGCTAGGGAGT
ASS1_+_133320415.23-P1P2	GAAGCGGGTGCTCTCGGCTA
ASS1_+_133320791.23-P1P2	GAGACGGCGAGTCCGAGAGA
ASS1_-_133320387.23-P1P2	GCCGCTGCCCGAGCCCGGTA
ATF2_+_176032497.23-P1P2	GCCTCTCGCGCGCTTTCCTA
ATF2_+_176032892.23-P1P2	GAGAGAGGACGGAAGCCTGT
ATF2_-_176032440.23-P1P2	GCTCTGAACTGACCCAAGTA
ATF2_-_176032472.23-P1P2	GTCGGAGGGAGGGGTCTAAG
ATF2_-_176032680.23-P1P2	GCGAGGTGATGGGAAACGGG
ATF3_+_212782100.23-P1P2	GGCCTGGCTGCGTGCGACTG
ATF3_+_212782151.23-P1P2	GGCTGAAGGGTGCGCTCGGG
ATF3_+_212782164.23-P1P2	GGGCCGGCGCGCGGGCTGAA
ATF3_+_212782184.23-P1P2	GGGCGAGCACCGAGGACTCA
ATF3_+_212782317.23-P1P2	GAGGGGCGCGAAGGGAATGA
ATF4_-_39916327.23-P1P2	GCCGGCGGCGAAGGAAAGAA
ATF4_-_39916548.23-P1P2	GGACGAAGTCTATAAAGGGC
ATF4_-_39916771.23-P1P2	GCATGGCGTGAGTACCGGGG
ATF4_-_39916853.23-P1P2	GGCCAGGGCGGTGCCGCCAA
ATF4_-_39917038.23-P1P2	GGCTGTTGCCCCACGAAACG
ATF5_+_50432363.23-P1P2	GCCCTCGCGCGGCCCCAACC
ATF5_+_50432424.23-P1P2	GACTGGGGACAGATATATAC
ATF5_+_50432696.23-P1P2	GAGGGCCACGAGCTGCGAAA
ATF5_-_50432900.23-P1P2	GCTGGGCCTGAGCACTCCAG
ATF5_-_50432904.23-P1P2	GGCCTGAGCACTCCAGGGGA
ATF6_+_161736096.23-P1P2	GTTAATATCTGGGACGGCGG
ATF6_+_161736178.23-P1P2	GGGGCTAAAAGGTGACTCCA
ATF6_+_161736292.23-P1P2	GCCACGAGTGGGCGGAAGTA
ATF6_-_161736133.23-P1P2	GTATTAATCACGGAGTTCCA
ATF6_-_161736156.23-P1P2	GGAAGGAACTTGTGAAATGG
ATG14_+_55878129.23-P1P2	GCAGCGTAGGGGCCAGATGA
ATG14_+_55878140.23-P1P2	GCTACCAGAGGACAGCGTAG
ATG14_+_55878313.23-P1P2	GGCCGCGACCGGGAGAGGTA
ATG14_+_55878522.23-P1P2	GCATCATGGCGTCTCCCAGT
ATG14_-_55878158.23-P1P2	GTGGCCCCTACGCTGTCCTC
ATP1B1_+_169076346.23-P1P2	GGACCCTGCGCCCCACTCTG
ATP1B1_-_169075745.23-P1P2	GGGAGCCCCCGACCCCCCAA
ATP1B1_-_169075945.23-P1P2	GCGCACTCCGAGAGCCGCAG
ATP1B1_-_169075951.23-P1P2	GCCGAGAGCCGCAGCGGCAG
ATP1B1_-_169075993.23-P1P2	GCCAGGCCGGAGAAGCCGAG
ATP2B1_+_90102564.23-P1P2	GTGGTGGACGCCGAGCCTCT
ATP2B1_+_90102587.23-P1P2	GCAGCGTGAGTAGGGAGCCC
ATP2B1_+_90102595.23-P1P2	GTCGCAGTGCAGCGTGAGTA
ATP2B1_+_90103027.23-P1P2	GCGTGGAGCGGGAGGCGTGT
ATP2B1_-_90102621.23-P1P2	GCTCACGCTGCACTGCGAGG
ATP5A1_+_43669273.23-P2	GGTGGGTTTGAGCCCCATGT
ATP5A1_+_43669663.23-P2	GCCAAGACGCGTAGGCGAGT
ATP5A1_+_43669671.23-P2	GAATTGGTTCCAAGACGCGT
ATP5A1_+_43678149.23-P1	GCGTGGTCCGCGCCCTTCCT
ATP5A1_+_43678210.23-P1	GGCTGCAGAAGTACCGCCTG
ATP5A1_+_43678237.23-P1	GTTTGTCCCAGTCAGTCCGG
ATP5A1_-_43669651.23-P2	GGAAATTCGAGGAATGATAC
ATP5A1_-_43669654.23-P2	GATTCGAGGAATGATACCGG
ATP5A1_-_43678030.23-P1	GAGCCACGGGTGCAAGATGG
ATP5A1_-_43678159.23-P1	GAGTCCGGCCCGCCGAGGAA
ATP5E_+_57607367.23-P1P2	GTTCCTGCGGCTGAACCGCC
ATP5E_-_57607172.23-P1P2	GCCGAGGCTTGGCCCAACCC
ATP5E_-_57607352.23-P1P2	GGGCCGAATCGCCAAGACGC
ATP5E_-_57607361.23-P1P2	GGCCAAGACGCCGGCAATGT
ATP5E_-_57607407.23-P1P2	GGAAGATCAGACCACAGAAG
ATP5I_+_668023.23-P1P2	GAGGGACAAGATGGTGCCAC
ATP5I_+_668032.23-P1P2	GGCGGAGGTCAGGGACAAGA
ATP5I_-_668011.23-P1P2	GCCTGGATCACCTTGATGAG
ATP5I_-_668026.23-P1P2	GTGAGCGGAGAGACCTGCAC
ATP5I_-_668029.23-P1P2	GGCGGAGAGACCTGCACCGG
ATP5J2_+_99063509.23-P1P2	GTGGAGGGTGAAGGCATCTG
ATP5J2_+_99063727.23-P1P2	GGAGTGTCCGGCCCCAGGTA
ATP5J2_+_99063780.23-P1P2	GCTCGCGCGGTCCGGCACAG
ATP5J2_-_99063615.23-P1P2	GGTCTGGCGCGCCTCAAGTG
ATP5J2_-_99063736.23-P1P2	GGAGTCCAAACAGCCTTACC
ATP5L_+_118272598.23-P1P2	GTGCAGGTCAGACGAGTGGA
ATP5L_+_118272718.23-P1P2	GGCGATCTCAGGGGGCGTAA
ATP5L_-_118272330.23-P1P2	GCTGCAGCGGGTCCTTCCGG
ATP5L_-_118272348.23-P1P2	GGCGGGTGACATTCAGCCGG
ATP5L_-_118272761.23-P1P2	GTAAGAGCAGGGATCTAGAG
ATP5S_+_50779091.23-P1P2	GACTCACAGCGTCGGAGGGA
ATP5S_+_50779095.23-P1P2	GCTCTACTCACAGCGTCGGA
ATP5S_+_50779099.23-P1P2	GGCTTCTCTACTCACAGCGT
ATP5S_+_50779463.23-P1P2	GACAGGGAGCGCCCTTCTAG
ATP5S_+_50779479.23-P1P2	GCGAGGATTAGGGCCGGACA
ATP6V1B2_+_20054954.23-P1P2	GGGCACGGGTAGCTCGGGTG
ATP6V1B2_+_20054959.23-P1P2	GCGGTGGGCACGGGTAGCTC
ATP6V1B2_+_20054974.23-P1P2	GCCACCGCCGGCCCACCGGT
ATP6V1B2_+_20055090.23-P1P2	GGGAGCAAAGGGCTAGGCTA
ATP6V1B2_-_20054985.23-P1P2	GGCTACCCGTGCCCACCGGT
ATRX_+_77041405.23-P1P2	GCCCAGGCACCGTCTGAGTC
ATRX_+_77041530.23-P1P2	GGGCGCGGGGGAGCGCAGAT
ATRX_+_77041684.23-P1P2	GGAGCCTCGGCCCAACAAAA
ATRX_-_77041440.23-P1P2	GTGCCTGGGCCCAGACCGCT
ATRX_-_77041455.23-P1P2	GCGCTGGGGCCCATGAGACG
ATXN10_+_46067906.23-P1P2	GTGGGTCGAGCCTGACGAGG
ATXN10_-_46067746.23-P1P2	GTCCCGCCTGAGGCGAGTCT
ATXN10_-_46067769.23-P1P2	GTCAGCCTAGAGCTCTCCGG
ATXN10_-_46067938.23-P1P2	GGGCTCGACCCAGCTGTGAG
ATXN10_-_46068170.23-P1P2	GGCCTCGCTGGAGACGCGGA
ATXN7L1_+_105516883.23-P1P2	GCGCAAAGTGCCCAGTCCGG
ATXN7L1_+_105516886.23-P1P2	GGATCGCAAAGTGCCCAGTC
ATXN7L1_+_105516907.23-P1P2	GGGAAGAGCAATGGCGACAC
ATXN7L1_+_105516927.23-P1P2	GCAGGGAAAAAGCAACAAGA
ATXN7L1_-_105516895.23-P1P2	GCCAGAAACGCCTCCGGACT
ATXN7L3_+_42277062.23-P1P2	GAGGCGGCGACGGGACAAGA
ATXN7L3_+_42277406.23-P1P2	GGCAGGCGCGAGCAGTCGCT
ATXN7L3_+_42277423.23-P1P2	GGCGCTCGGGCCCTTCTAGC
ATXN7L3_-_42277435.23-P1P2	GCTGCTCGCGCCTGCTAGAA
ATXN7L3_-_42277461.23-P1P2	GAGCGCGTGCATCTGCCCCG
B3GALT2_+_193155326.23-P1P2	GGGACCCATATGAACAAGGA
B3GALT2_+_193155330.23-P1P2	GACTAGGACCCATATGAACA
B3GALT2_+_193155698.23-P1P2	GTGCAGCAGCTGAGGAACCG
B3GALT2_-_193155703.23-P1P2	GGTCTATAATATGAAATCCA
B3GALT2_-_193155745.23-P1P2	GCAGGCAGCAGTTTAAATGT
B4GALT1_+_33167161.23-P1P2	GAAGCGGCGGCGGGAAGATG
B4GALT1_-_33166777.23-P1P2	GAAGCAGCGGGGACTCCTCA
B4GALT1_-_33167098.23-P1P2	GGCAGACGGCCACGAGCAGG
B4GALT1_-_33167114.23-P1P2	GAGGCGGCAGGCCCGCTGTA
B4GALT1_-_33167151.23-P1P2	GCGGCGCTGCCGCTCAGGAG
BAG3_+_121411323.23-P1P2	GCGCGGGTCGTTCCACGTAG
BAG3_+_121411558.23-P1P2	GTCGCCCCGACGCCTGTCAA
BAG3_-_121411089.23-P1P2	GGCCGGCTTCCCGGACACGT
BAG3_-_121411132.23-P1P2	GGGCGGCCCGGCCAGAGACT
BAG3_-_121411333.23-P1P2	GCAACAGCCGCACCACTACG
BAG4_+_38034416.23-P1P2	GGTAGGACGGACCGTCACTG
BAG4_+_38034429.23-P1P2	GCGTAGTAGCGGCCGTAGGA
BAG4_+_38034831.23-P1P2	GGGTCGAAGCAGAAAAGGAG
BAG4_-_38034375.23-P1P2	GCGGGGCGGGAAGCGCTTCA
BAG4_-_38034802.23-P1P2	GAGACCGAGACTAAGATCAG
BAG6_+_31619965.23-P1P2	GTGAGTTAGGAGGGTTCGAT
BAG6_+_31620398.23-P1P2	GGTCCCCCGGGCGACAGCGG
BAG6_+_31620401.23-P1P2	GACGGTCCCCCGGGCGACAG
BAG6_+_31620410.23-P1P2	GAGGCGTAGTACGGTCCCCC
BAG6_-_31619771.23-P1P2	GGAGCTGGAGGACGAGAGGT
BAX_+_49458268.23-P1P2	GCGGTAGGAAGGATCCCGGA
BAX_+_49458332.23-P1P2	GGGCTGGCAGCGCCCGATCC
BAX_+_49458505.23-P1P2	GCCCCTCCCACCAGTGCCAG
BAX_-_49458192.23-P1P2	GCGGGAGCGGCGGTGATGGA
BAX_-_49458323.23-P1P2	GGCGATCTCCAAGCACTGAG
BBOX1_+_27062979.23-P2	GGTCCTTAGATCCTTTGGAG
BBOX1_+_27076906.23-P1	GCAGTGTTAAAAGGAATCTC
BBOX1_+_27077219.23-P1	GTATTGAACTTGAGAAAGAA
BBOX1_+_27077310.23-P1	GCCAAGTACTATACAAACGT
BBOX1_-_27062990.23-P2	GCAGAATGCTCCCTCTCCAA
BBOX1_-_27063389.23-P2	GGCTGTCTAAAAAGAGACTG
BBOX1_-_27063410.23-P2	GGATGGGGCAAGGAGGATTC
BBOX1_-_27063414.23-P2	GGGGCAAGGAGGATTCTGGT
BBOX1_-_27076980.23-P1	GCTCCTGAAGACCGGAAACA
BBOX1_-_27076998.23-P1	GATGGCTTGTACCATCCAAA
BCAS3_+_58755272.23-P1P2	GGCCCTGCCAGCCCTCTCAC
BCAS3_-_58755198.23-P1P2	GGCTGAGGCGTGGTAGGAAG
BCAS3_-_58755467.23-P1P2	GTCCGTGTTGGAGGTTAAGT
BCAS3_-_58755638.23-P1P2	GGAGGTGCAGGTATCCTCTG
BCAS3_-_58755641.23-P1P2	GGTGCAGGTATCCTCTGAGG
BCL11A_-_60780410.23-P1P2	GGCTTGCGGCGAGACATGGT
BCL11A_-_60780497.23-P1P2	GGAGAGCCGGGTTAGAAAGA
BCL11A_-_60780590.23-P1P2	GCGCAGGGAAGATGAATTGT
BCL11A_-_60780603.23-P1P2	GAATTGTGGGAGAGCCGTCA
BCL11A_-_60780738.23-P1P2	GTGAGCTGCAAGTTCAAGTG
BCS1L_-_219524449.23-P1P2	GGTGAAACCATCGAGACGGA
BCS1L_-_219524466.23-P1P2	GGAGGGCCAGAGAGTCACGG
BCS1L_-_219524474.23-P1P2	GGAGAGTCACGGCGGTGAGA
BCS1L_-_219524485.23-P1P2	GCGGTGAGAGGGCTGAGTGA
BCS1L_-_219524504.23-P1P2	GCGGGTTACCCCAAACCATG
BECN1_+_40975887.23-P1P2	GCCACGGCCTCAGGGATGGA
BECN1_+_40976253.23-P1P2	GGACAGAGCGATGGTAGTTC
BECN1_+_40976262.23-P1P2	GGTCGCTGAAGACAGAGCGA
BECN1_-_40976072.23-P1P2	GTCCGGGACAGCCTGAGCAA
BECN1_-_40976217.23-P1P2	GCAAGTCCGGTCTACCGCGG
BHMT2_+_78365650.23-P1P2	GGGAGCTCCGCGAGGATCGA
BHMT2_+_78365811.23-P1P2	GAGCGCCAGGCACCGAGTAA
BHMT2_+_78366015.23-P1P2	GAAGAGCTGCGGGCGAGGGT
BHMT2_-_78365608.23-P1P2	GCCACAGAGCCGCGGCACCA
BHMT2_-_78365638.23-P1P2	GGGACGCCCGGGGGCCAAGA
BIN1_+_127864199.23-P1P2	GACCCGGCCGGGGCAGGACA
BIN1_-_127864618.23-P1P2	GCCCGGCCGCGCGTCCAGAC
BIN1_-_127864649.23-P1P2	GCACGCCGCGCACCCGACAG
BIN1_-_127864662.23-P1P2	GCGACAGCGGAGCCAACTGA
BIN1_-_127864665.23-P1P2	GCAGCGGAGCCAACTGACGG
BMPR2_+_203241081.23-P1P2	GCTCCGGGAGGCACTTCCAG
BMPR2_+_203241093.23-P1P2	GCACCCTGCGTCCCTCCGGG
BMPR2_+_203241440.23-P1P2	GCCGAGACGGCAGGCGGAGT
BMPR2_+_203241453.23-P1P2	GCGGTCCGGGCTCCCCGAGA
BMPR2_-_203241426.23-P1P2	GGCCGCCGGGAGGACTAGAA
BMS1_-_43278259.23-P1P2	GCGGTGTCCATGCTGACCTG
BMS1_-_43278267.23-P1P2	GATGCTGACCTGAGGAGTCG
BMS1_-_43278283.23-P1P2	GTCGCGGCTGCGAGCAGGTT
BMS1_-_43278438.23-P1P2	GATCTGGCGGAGGTGTCCTG
BMS1_-_43278486.23-P1P2	GCCTGCAGAGAGCCCAGACG
BNC2_+_16870312.23-P1P2	GCTGGCTAGGGGAGGCTCCA
BNC2_+_16870381.23-P1P2	GGGAGGGTGCACGTGAGAGG
BNC2_+_16870401.23-P1P2	GTCTGAGGCGAGCTCTAGGT
BNC2_+_16870672.23-P1P2	GAGAGGAGACCAAGAGGCGG
BNC2_+_16870678.23-P1P2	GCCGCTAAGAGGAGACCAAG
BRD2_+_32938718.23-P2	GGGTCCATCGGTCAGCGCCA
BRD2_+_32938730.23-P2	GCACGGAGCGGCTGGTCCAT
BRD2_+_32938799.23-P2	GTCTCAGGGGCCCTCCGCCA
BRD2_+_32940025.23-P1	GTCGAAGGCTCTGTATCGGT
BRD2_+_32940029.23-P1	GCGACTCGAAGGCTCTGTAT
BRD2_+_32940040.23-P1	GGCGGCCCCGGACGACTCGA
BRD2_+_32940409.23-P1	GTGAGGCGGGCAACTAAGGA
BRD2_+_32940413.23-P1	GCAGCTGAGGCGGGCAACTA
BRD2_-_32938736.23-P2	GCCTCCCTGGCGCTGACCGA
BRD2_-_32938775.23-P2	GGAGGACTCCGGACCCTGGT
BTAF1_+_93683575.23-P1P2	GGACCCGCACGACTTCAAAC
BTAF1_+_93683606.23-P1P2	GTCCAAGACGGTAGCGGAGG
BTAF1_+_93683612.23-P1P2	GCAGGGGTCCAAGACGGTAG
BTAF1_+_93683628.23-P1P2	GCGCGGCGGCCGGTAAGCAG
BTAF1_-_93683578.23-P1P2	GGAGCGGAGCTGAGGGTACC
C11orf52_+_111783450.23-P1	GAGGGCTCGATAGGAGGTGG
C11orf52_+_111783468.23-P1	GCCAGCTGCCCGGAGAGCCA
C11orf52_+_111783505.23-P1	GTCCGAGGTGCAGCCCCAAC
C11orf52_+_111783520.23-P1	GCAGCAGAAGCCCTGGTCCG
C11orf52_+_111789677.23-P2	GCATGGCGCTCTGTCTCCAA
C11orf52_+_111789846.23-P2	GGTTGGAACAAGGAGGTACC
C11orf52_-_111783494.23-P1	GGCTCTCCGGGCAGCTGGAG
C11orf52_-_111789708.23-P2	GCAGAGCGCCATGGGAAACC
C11orf52_-_111789718.23-P2	GTGGGAAACCGGGTCTGCTG
C11orf52_-_111789728.23-P2	GGGTCTGCTGCGGAGGAAGC
C11orf73_+_86013431.23-P1P2	GGCCGGCGACTAGGAGTCCT
C11orf73_+_86013782.23-P1P2	GCATAAGGCTGAGTGACCAA
C11orf73_-_86013331.23-P1P2	GAGAAGGTCAGAGTTCGCGG
C11orf73_-_86013371.23-P1P2	GTGGCCCAGTCACTATGTAG
C11orf73_-_86013552.23-P1P2	GACCGGGTGATATCAGGAAG
C11orf95_+_63535984.23-P1P2	GTGCCGCCCGCCGGATCGAG
C11orf95_+_63536056.23-P1P2	GACCACCGGAGCCGGAGCAG
C11orf95_-_63536213.23-P1P2	GGCGGGGCGCATGCACGGGG
C11orf95_-_63536229.23-P1P2	GGGGCGGCCGGCCGCACGGA
C11orf95_-_63536248.23-P1P2	GCGGCAGGCTGCTCGCTCGG
C12orf44_+_52463776.23-P1P2	GTCCAGACCACCTGGGTCGG
C12orf44_+_52463783.23-P1P2	GGGCAGGCTCCAGACCACCT
C12orf44_+_52463799.23-P1P2	GATGCCACCACTCTCCCGGC
C12orf44_+_52463803.23-P1P2	GTCAGATGCCACCACTCTCC
C12orf44_-_52463838.23-P1P2	GGCATCTGAGAGGCTGGTCG
C12orf45_+_105380159.23-P1P2	GGGTGGGCGACGAACAACTC
C12orf45_+_105380175.23-P1P2	GCTCCTGAGGAATCCCGGGT
C12orf45_-_105380117.23-P1P2	GCATCCGGGCCTGAGAGTGC
C12orf45_-_105380136.23-P1P2	GAGGCTTGAGGGAAGCATGG
C12orf45_-_105380143.23-P1P2	GAGGGAAGCATGGAGGTCCA
C12orf75_+_105724462.23-P1P2	GCTGCCGGGCGGAAACCACC
C12orf75_+_105724536.23-P1P2	GGGGGCCAGGAACCGAGTGG
C12orf75_+_105724594.23-P1P2	GGGGCGGAGACCCAGACGAA
C12orf75_-_105724893.23-P1P2	GTGGCAAGTCCCCCGCGCGG
C12orf75_-_105725022.23-P1P2	GGGTCTCAGGGCTCTCCTGG
C14orf166_+_52456257.23-P1P2	GGGCGACGCGGCGAGAGGGC
C14orf166_+_52456277.23-P1P2	GGAGCGGGAGGCGCAGGCAC
C14orf166_+_52456289.23-P1P2	GAGAAGCGAGGTGGAGCGGG
C14orf166_+_52456292.23-P1P2	GAGAAGAAGCGAGGTGGAGC
C14orf166_+_52456610.23-P1P2	GAACATGCCGAGACAGGAGT
C16orf13_+_685913.23-P1P2	GCCGCGGCTGCGGAAGTGGG
C16orf13_+_685929.23-P1P2	GCCTAGCTGTGCGGCCCCCG
C16orf13_-_685890.23-P1P2	GTGAGGAGCGGAGACCAAAG
C16orf13_-_685964.23-P1P2	GCAGCTAGGGCCTGCCCCGG
C16orf13_-_686316.23-P1P2	GCAGCAACAACTCCCCGCCG
C16orf72_+_9185520.23-P1	GCGCAGCTCGGCCTGCACCG
C16orf72_+_9197010.23-P2	GACACTACAGTCAGTCTTGG
C16orf72_+_9197088.23-P2	GGAGCTATGGCTTCCCGGAA
C16orf72_+_9197418.23-P2	GTCCTCTTTGACTTCAGAAG
C16orf72_-_9185477.23-P1	GGCAGCCGCAGAGCCGTCCT
C16orf72_-_9185483.23-P1	GGCAGAGCCGTCCTCGGCGG
C16orf72_-_9185563.23-P1	GCGGAGGGCTCGGCGATCAG
C16orf72_-_9185907.23-P1	GGGGAGGCCGCGGAGGATGG
C16orf72_-_9197055.23-P2	GCCTAACCGAGCTACTTCAA
C16orf72_-_9197502.23-P2	GCATGACAGGCAAGTAAGGT
C16orf93_+_30773828.23-P1P2	GGCGATGCAGGGTCCCCTGA
C16orf93_+_30773840.23-P1P2	GGCGGCGGCTGGAGCGATGC
C16orf93_-_30773356.23-P1P2	GAAGTTGCGAGTGCCCACCT
C16orf93_-_30773386.23-P1P2	GCTTCCAGGTTGCTAATACG
C16orf93_-_30773391.23-P1P2	GAGGTTGCTAATACGAGGGC
C17orf59_+_8093421.23-P1P2	GGGGCGGCCCGGGCCCGAGA
C17orf59_+_8093454.23-P1P2	GGCGGCCCCCACCTGCAGTA
C17orf59_-_8093093.23-P1P2	GCCTCGACGGCAGTCCCTCC
C17orf59_-_8093471.23-P1P2	GGACTCCATACTGCAGGTGG
C17orf59_-_8093480.23-P1P2	GCTGCAGGTGGGGGCCGCAA
C19orf73_+_49621549.23-P1P2	GGGCTCCGGGTAGACAAGAG
C19orf73_+_49621969.23-P1P2	GCGCCCTCAGACGCTCTTAA
C19orf73_+_49622143.23-P1P2	GCCGCCTCGGGAACTGCACG
C19orf73_+_49622295.23-P1P2	GCGCGCCGCACGGGACACGA
C19orf73_-_49622341.23-P1P2	GGCTAGTGCGCGCCACTGCC
C1GALT1C1_+_119763838.23-P1P2	GGGTCAGGAGCGTAACGGAG
C1GALT1C1_+_119763843.23-P1P2	GAGCCTGGTCAGGAGCGTAA
C1GALT1C1_-_119763744.23-P1P2	GGGGGAGTCAGGGTGCGCTT
C1GALT1C1_-_119763833.23-P1P2	GCACGGGTTTCCTCTCACGT
C1GALT1C1_-_119763911.23-P1P2	GCGTTGGTCTCGCTAAAGGT
C20orf166_+_61147731.23-P1P2	GGCTCGCGGAGACACAGGGG
C20orf166_+_61147735.23-P1P2	GGCCGGCTCGCGGAGACACA
C20orf166_+_61148068.23-P1P2	GATGCGTCCGCACTTGGTGG
C20orf166_+_61148106.23-P1P2	GGAGCCAATCGCGAATGCAG
C20orf166_-_61147669.23-P1P2	GGGCCGGCTCCTGACCCGAG
C22orf29_+_19841960.23-P1P2	GGATTCGCGTAGCCTCAGGT
C22orf29_+_19842349.23-P1P2	GGAGCAGGCGTTCCCGACTC
C22orf29_-_19841945.23-P1P2	GTACGAGCTCACAAGGCCCA
C22orf29_-_19842055.23-P1P2	GCCTCTGAGGGCGAGAGTCC
C22orf29_-_19842375.23-P1P2	GGTCGGGAACGCCTGCTCCT
C2orf49_+_105954111.23-P1P2	GGTGAGGAGAAGGAACTCCT
C2orf49_+_105954421.23-P1P2	GCAGGTCGGGGCTTACACAC
C2orf49_-_105954047.23-P1P2	GGGTCTCCTGGCGACGACCA
C2orf49_-_105954050.23-P1P2	GCTCCTGGCGACGACCATGG
C2orf49_-_105954060.23-P1P2	GCGACCATGGCGGGGGATGT
C5orf22_+_31532423.23-P1P2	GGAAAGCCGGCGCCTCATCC
C5orf22_+_31532444.23-P1P2	GTGGCAGCTGGAGAAGACCC
C5orf22_+_31532463.23-P1P2	GCAGTTTTGCAGTAAAGCGG
C5orf22_-_31532577.23-P1P2	GTGGGTGGTGGAGGATCATC
C5orf22_-_31532619.23-P1P2	GGGCTCTGGGGCAGAATCAG
C6orf106_+_34664012.23-P1P2	GGGAGAGTTAGGGACCACGG
C6orf106_+_34664114.23-P1P2	GCGAGCCAGGCGGGTACTGA
C6orf106_+_34664462.23-P1P2	GTCGCGAAGCTAGCTAGCAG
C6orf106_+_34664504.23-P1P2	GTGAGACTGTGAGAGGCCCG
C6orf106_+_34664649.23-P1P2	GGCGGGCGACGCTTGCGCAG
C6orf57_+_71276597.23-P1P2	GGCAGGCGCAAAGCAGTAGT
C6orf57_+_71276647.23-P1P2	GAACCAGGGAAGCCTCGATG
C6orf57_+_71276778.23-P1P2	GACACACGCGGCTTCCTCCG
C6orf57_+_71276805.23-P1P2	GAGCCCCTGGCAACACCGAA
C6orf57_+_71277002.23-P1P2	GGTGCCCTGCGAGCTCCCAC
C7orf26_+_6629634.23-P1P2	GCGAATGCCGGGCACGGAGA
C7orf26_+_6629646.23-P1P2	GCCGAACAGCGGCCGAATGC
C7orf26_+_6629657.23-P1P2	GCCGCCGCGCAGCCGAACAG
C7orf26_+_6629704.23-P1P2	GGCGCCCGAAGGTCCGACTG
C7orf26_-_6629721.23-P1P2	GGGCGCCGCAGTCGGACCTT
C9orf114_+_131591709.23-P1P2	GTGACTTCCAGGGCGACTGT
C9orf114_+_131592052.23-P1P2	GCGGTGTGTGCGGAACATGG
C9orf114_+_131592055.23-P1P2	GCGACGGTGTGTGCGGAACA
C9orf114_+_131592062.23-P1P2	GGCGGGACCGACGGTGTGTG
C9orf114_+_131592089.23-P1P2	GCGGAAGAGGCGAGTCTCAT
C9orf64_+_86571406.23-P1P2	GCCCAAAGGGCAGAATGGAC
C9orf64_-_86571263.23-P1P2	GCTGGGGTTCAGCTCATGAA
C9orf64_-_86571588.23-P1P2	GAGGTAAAGGTTCTCTCCCG
C9orf64_-_86571604.23-P1P2	GCCGCGGCGTTGCCCTGATT
C9orf64_-_86571622.23-P1P2	GTAGGAAACCAGAGAGACCC
C9orf72_+_27572952.23-P1P2	GATCATGCGGGATGAGATGG
C9orf72_+_27573353.23-P1P2	GGAAGAGGCGCGGGTAGAAG
C9orf72_+_27573400.23-P1P2	GGAGGAGGCGGCATCCTGGC
C9orf72_+_27573404.23-P1P2	GGAGTGAGGAGGCGGCATCC
C9orf72_-_27573000.23-P1P2	GCGCCGGCAGGGACCGTCTC
CA10_+_50235397.23-P1P2	GGCGAGCGGGGAGACCTCCA
CA10_+_50235658.23-P1P2	GTGAGGGGGGCGGACTTCGA
CA10_+_50235675.23-P1P2	GCTCCGACCATGCCCCGGTG
CA10_+_50236049.23-P1P2	GTTGCGGAAAATCTCGACAG
CA10_-_50235685.23-P1P2	GAAGTCCGCCCCCCTCACCG
CACNA1A_+_13616881.23-P1P2	GAGGATGTACAAGCAGTCAA
CACNA1A_+_13617110.23-P1P2	GCCGGCAGCCTCAGCATCAG
CACNA1A_-_13616825.23-P1P2	GGAGAGACCGGTTAACCGTG
CACNA1A_-_13617085.23-P1P2	GTACGCTGCGGCGAACGATG
CACNA1A_-_13617196.23-P1P2	GCACGGCCCAGCCCATCGGG
CACNA1C_+_2162254.23-P1P2	GAAGGGAGCCGGCAACTCCT
CACNA1C_+_2162389.23-P1P2	GGGAGAGGCAGGGCGAGAAG
CACNA1C_-_2162196.23-P1P2	GGAAACAGCTCCTGCCAGAG
CACNA1C_-_2162574.23-P1P2	GATGGGAATCAGGTAATCGT
CACNA1C_-_2162603.23-P1P2	GGAAGAAACGCTGCAGACCA
CACNG4_+_64960835.23-P1P2	GCGCTGGGGCTCAAACTCCG
CACNG4_+_64960860.23-P1P2	GCCCGGGCGTGCCTGCGCTC
CACNG4_+_64961021.23-P1P2	GGGTCGCATCGCACCATGGT
CACNG4_+_64961212.23-P1P2	GCACCCGCCACAGACCAGAG
CACNG4_-_64961252.23-P1P2	GGTGTGCTGCATCGAAGGTA
CADM2_+_85008106.23-P1P2	GCACAAGGGCAAGCTCAGAG
CADM2_+_85008120.23-P1P2	GTACGAAGCACCAGACACAA
CADM2_+_85008360.23-P1P2	GGGCGAGGGCTGCAAGGAGT
CADM2_+_85008585.23-P1P2	GGGATCGGCGGCAGCAGAAG
CADM2_-_85008679.23-P1P2	GGCCGGGAGGAGGACACCAG
CALB1_+_91094600.23-P1P2	GTTCCAGGAACGGTAATGGT
CALB1_+_91095103.23-P1P2	GGAACTGGGTGCGGGGTGTA
CALB1_-_91094699.23-P1P2	GACAGTTTGGCGGCCAGTCG
CALB1_-_91095021.23-P1P2	GTCAGCGTGTGCGCGAGTCA
CALB1_-_91095068.23-P1P2	GCGCTGCCGGGCGCTGTCCT
CAMKK2_+_121734109.23-P1P2	GCCGGGGGCCGGGTCCGTCA
CAMKK2_+_121734321.23-P1P2	GCATGGCACACAAAGCCCGG
CAMKK2_-_121734139.23-P1P2	GACCCGGCCCCCGGTGACCC
CAMKK2_-_121734444.23-P1P2	GGGCTACCGCCAGCTCACCT
CAMKK2_-_121734488.23-P1P2	GGCGCTCTGCGCCCCCAGCT
CAMLG_+_134074236.23-P1P2	GCTGCGAGGGCGATGACTAG
CAMLG_+_134074249.23-P1P2	GATGTTGGCCGCCGCTGCGA
CAMLG_+_134074282.23-P1P2	GGTCCACAGTCTGGGAGGGG
CAMLG_+_134074669.23-P1P2	GAGGCCCCGGGAAAATTGAG
CAMLG_-_134074322.23-P1P2	GGACGGGAGGATGGAGTCGA
CAP1_+_40506449.23-P1P2	GCAGAGTTCCGCCTCACCTC
CAP1_+_40506779.23-P1P2	GGGAGCATCAACAGGAGACA
CAP1_-_40506392.23-P1P2	GCCAGTGAGGGCCCGGAAGT
CAP1_-_40506460.23-P1P2	GTGATCGCAGTCCGGAGGTG
CAP1_-_40506478.23-P1P2	GGAGGCGGAACTCTGAGGTG
CAPRIN1_+_34073257.23-P1P2	GTGAGGCGAGAGCCGGGAGC
CAPRIN1_+_34073381.23-P1P2	GGCCGCTGGAAATCACGAGT
CAPRIN1_+_34073636.23-P1P2	GCCGCCAACGGCCACTGCAA
CAPRIN1_-_34073283.23-P1P2	GTCCCGGCTCTCGCCTCACT
CAPRIN1_-_34073288.23-P1P2	GGCTCTCGCCTCACTAGGAG
CARS2_+_111358454.23-P1P2	GCCCGTCTCCGCCCAGTCGT
CARS2_-_111358447.23-P1P2	GGTAGTCCTCAACATGTCAG
CARS2_-_111358465.23-P1P2	GGCGGCCAGCGCCTACGACT
CARS2_-_111358468.23-P1P2	GGCCAGCGCCTACGACTGGG
CARS2_-_111358486.23-P1P2	GGCGGAGACGGGAGCCACGC
CARTPT_+_71015180.23-P1P2	GGGGCACGGGTACCCAACAG
CARTPT_+_71015560.23-P1P2	GGACACAGGGAATGGTCGAG
CARTPT_-_71015511.23-P1P2	GTGAGCAACAGGGACCCCAG
CARTPT_-_71015526.23-P1P2	GCCAGCGGCTCAGAGACCCG
CARTPT_-_71015538.23-P1P2	GAGACCCGCGGTCAGTACCT
CBLL1_+_107384793.23-P1P2	GAGGTACCACACCAGACGGT
CBLL1_-_107384621.23-P1P2	GGCCGAATCATGGATCACAC
CBLL1_-_107384626.23-P1P2	GATCATGGATCACACTGGTA
CBLL1_-_107384632.23-P1P2	GGATCACACTGGTAAGGAGG
CBLL1_-_107384635.23-P1P2	GCACACTGGTAAGGAGGCGG
CCDC101_+_28565298.23-P1P2	GACCTGCGTTCGAAGATTGG
CCDC101_+_28565507.23-P1P2	GCCCCTAGAGCGCCGCCTCA
CCDC101_-_28565268.23-P1P2	GGCGCGACTACGCTCATAAA
CCDC101_-_28565463.23-P1P2	GGAGACCTCCGGCGAAACGC
CCDC101_-_28565472.23-P1P2	GGGCGAAACGCGGGAGCGAA
CCNC_+_100016058.23-P1P2	GGCGGGGGGTCGGATAGAGT
CCNC_+_100016473.23-P1P2	GGAGGAGCGCGGTTACCGGA
CCNC_+_100016491.23-P1P2	GAGCCGAGCTGATTTGATCG
CCNC_-_100016480.23-P1P2	GACCATAGACCCAGCCCGTC
CCNC_-_100016531.23-P1P2	GGCTCGACTCCGCTCCGCGG
CCNH_+_86708328.23-P1P2	GGCACCTTGCCAGGTTCCGT
CCNH_+_86708689.23-P1P2	GTCCGCGAGATCTTCGGTGG
CCNH_+_86708692.23-P1P2	GGCTTCCGCGAGATCTTCGG
CCNH_-_86708636.23-P1P2	GGAATCGTGACCAGGTCCAG
CCNH_-_86708719.23-P1P2	GAAGATCTCGCGGAAGCCTA
CCS_+_66361074.23-P1P2	GGACCAACCGATGATCGCTG
CCS_-_66360714.23-P1P2	GGGAGGAGTTCTGCGTCTCG
CCS_-_66360717.23-P1P2	GGGAGTTCTGCGTCTCGGGG
CCS_-_66360735.23-P1P2	GGTGGTGACTGGGTCCAGAA
CCS_-_66361089.23-P1P2	GGCACTTCCCCAGCGATCAT
CDC37_+_10506514.23-P1P2	GGCACCCAATGCCTGGTCAG
CDC37_-_10506238.23-P1P2	GCTCTGTGGTAGGGTGAGAG
CDC37_-_10506320.23-P1P2	GGCGCCCATCCCATCCACGG
CDC37_-_10506352.23-P1P2	GGAAGCCATGAGCATCAAGG
CDC37_-_10506364.23-P1P2	GATCAAGGTGGCGGGAGCGT
CDC73_+_193091127.23-P1P2	GCCGAGGACCCCGCGCTGTA
CDC73_+_193091167.23-P1P2	GTCGCCTACGACAGCAGCAG
CDC73_+_193091510.23-P1P2	GTAAGAAAGAGGTCGCCTGG
CDC73_-_193091141.23-P1P2	GGGCCTTGCCTTACAGCGCG
CDC73_-_193091272.23-P1P2	GGCGAGGCGACAAGAGAAGA
CDC7_+_91966479.23-P1P2	GTAAGGGAGTACGACTTCTG
CDC7_+_91966764.23-P1P2	GCCTGGCCACGAGTACTGGG
CDC7_-_91966438.23-P1P2	GCGCATCCGATCGACTCGGT
CDC7_-_91966442.23-P1P2	GTCCGATCGACTCGGTAGGT
CDC7_-_91966696.23-P1P2	GTCTCTGGCCCGAGGGAAGC
CDH10_+_24644697.23-P1P2	GAGAAGCTGATAAAAAAGGT
CDH10_-_24644891.23-P1P2	GAGGGAACCGAAGAAAACGG
CDH10_-_24645031.23-P1P2	GGAGCTGCAGCACTCGCCAT
CDH10_-_24645035.23-P1P2	GTGCAGCACTCGCCATGGGA
CDH10_-_24645119.23-P1P2	GGAGGGCGCATCCGAGAGGA
CDH13_+_82660671.23-P1P2	GTCCGACTAGAAGCGCCCGG
CDH13_+_82661015.23-P1P2	GCTGCTAGCAAAAAAGGACT
CDH13_-_82660755.23-P1P2	GTGTCCCAGGTAGGGAAGAG
CDH13_-_82660869.23-P1P2	GCGGCGGCGAAGACAGATCG
CDH13_-_82660879.23-P1P2	GGACAGATCGGGGCTCGGTA
CDK5_+_150754783.23-P1P2	GCAGGCTCCGATCTCAGCAG
CDK5_+_150754952.23-P1P2	GTAAAACCGAGGGCCCGCAG
CDK5_+_150754962.23-P1P2	GGCCAGAGTCTTAAAACCGA
CDK5_-_150754512.23-P1P2	GTGAAGGCGGTGCTCCGGAA
CDK5_-_150754596.23-P1P2	GAGGTCTGCAGCAAGAAACG
CDK7_+_68530767.23-P1P2	GGCCCGACTCCAGCCGAAAA
CDK7_+_68531106.23-P1P2	GTTCCTGAGCAGACTCGCGG
CDK7_-_68530696.23-P1P2	GGGCGGGGATACTAAAGCGA
CDK7_-_68530717.23-P1P2	GGAGCCCGGTGGACGGAAGT
CDK7_-_68530895.23-P1P2	GCTCTCTGGAAGGACGGGGA
CDKN2A_+_21974424.23-P2	GGCTGAGAAGATCTGAAGGG
CDKN2A_+_21974625.23-P2	GGGATGGCGGGCGACTCTGG
CDKN2A_+_21974671.23-P2	GGTCGGAGGCCGATCCAGGT
CDKN2A_+_21994035.23-P1	GTCTAGCCCAGGCTAGGAGG
CDKN2A_+_21994326.23-P1	GCCTGGAGGCGGCGAGAACA
CDKN2A_+_21994362.23-P1	GGTGCCAAAGGGCGGCGCAG
CDKN2A_+_21994383.23-P1	GGAGTGGCGCTGCTCACCTC
CDKN2A_-_21974525.23-P2	GCCAGGGCGTCGCCAGGAGG
CDKN2A_-_21974795.23-P2	GTGGCCAGCCAGTCAGCCGA
CDKN2A_-_21994389.23-P1	GCGCCGCCCTTTGGCACCAG
CELSR3_+_48699891.23-P1P2	GCAAGGGCGCATATCGGTGG
CELSR3_+_48699894.23-P1P2	GGGCCAAGGGCGCATATCGG
CELSR3_+_48700309.23-P1P2	GGCCGGGAGCCATGTTGGAG
CELSR3_-_48699888.23-P1P2	GGACTCCGGACAAAGAGCTA
CELSR3_-_48699924.23-P1P2	GTGCGCCCTTGGCCCCGTAG
CEP120_+_122758792.23-P1P2	GTCCGGGCATCAGGGACCGG
CEP120_+_122758837.23-P1P2	GGGCGCGCTGCAGCAGACGG
CEP120_+_122759030.23-P1P2	GGCTAGGCGGAAGCTGGGCG
CEP120_+_122759179.23-P1P2	GTAATGAAGGCGTCCTCCTT
CEP120_-_122759240.23-P1P2	GTAGCCGGACGAGGAGAGGC
CEP350_+_179923934.23-P1P2	GAGCCCAACAACTGACACGG
CEP350_+_179924021.23-P1P2	GGGCTCCCTGCAGTTCTCTC
CEP350_+_179924322.23-P1P2	GCCGCGGACAGAGACAGTTG
CEP350_-_179923962.23-P1P2	GGTCAGTTGTTGGGCTGTAA
CEP350_-_179923996.23-P1P2	GCCCTGACGAAGTGACTCCC
CETN3_+_89705184.23-P1P2	GGCTTAGTTGCGAGCGAGGT
CETN3_+_89705327.23-P1P2	GGACGCGGGAAAGGAGCCTA
CETN3_+_89705523.23-P1P2	GGCGTCTTGCTGCCTTGGGT
CETN3_-_89705130.23-P1P2	GAGGCACACGGATGAATGAA
CETN3_-_89705319.23-P1P2	GCCCAGAGGGTGAGTGATCC
CHD4_+_6716472.23-P1P2	GGACCCAGCGCGACCTGCGG
CHD4_+_6716475.23-P1P2	GCCGGACCCAGCGCGACCTG
CHD4_-_6716092.23-P1P2	GCAAGAGCTGCGGGGACGAG
CHD4_-_6716355.23-P1P2	GGGTCGGCTCCTCTGGGCAA
CHD4_-_6716389.23-P1P2	GTCCGGAGACGCCTGAGGAA
CHMP3_+_86790355.23-P1P2	GAGTGAAGTTGGTAAATGAC
CHMP3_+_86790483.23-P1P2	GAAAGCCGGAAGGGGCAAGA
CHMP3_+_86790491.23-P1P2	GGGGAACTGAAAGCCGGAAG
CHMP3_+_86790517.23-P1P2	GGGCTGCCCGTGACCTGCCT
CHMP3_-_86790522.23-P1P2	GCTTTCAGTTCCCCGCGCCC
CHORDC1_-_89955794.23-P1P2	GAGGAGTGCGGGGACGACGG
CHORDC1_-_89955813.23-P1P2	GGGGAAACACGTGGATCCAT
CHORDC1_-_89955833.23-P1P2	GGGAGCGTCTCTCTCCGCAG
CHORDC1_-_89955982.23-P1P2	GGACGGCTGCAGGAGATCCG
CHORDC1_-_89956220.23-P1P2	GAGCACCGGTCTGACGACTG
CHP1_+_41523440.23-P1P2	GGACCCGGGAGGGAACCCAG
CHP1_-_41523469.23-P1P2	GTTCCCTCCCGGGTCCGCAG
CHP1_-_41523705.23-P1P2	GAGGCTGGCCTCACAACCAA
CHP1_-_41523708.23-P1P2	GCTGGCCTCACAACCAAGGG
CHP1_-_41523844.23-P1P2	GCGGGGCTCTAGCTACTGTG
CHRNA5_+_78857876.23-P1P2	GTCAGCCTAGCAGCTTCTGG
CHRNA5_+_78857951.23-P1P2	GGAGTCGTGAGACAAAACGA
CHRNA5_-_78857911.23-P1P2	GTAGGCTGAGGCTGCTGTCC
CHRNA5_-_78857914.23-P1P2	GGCTGAGGCTGCTGTCCCGG
CHRNA5_-_78857923.23-P1P2	GGCTGTCCCGGCGGGAGCTG
CHST2_-_142838654.23-P1P2	GTTGCGGGCGCCCGGCGTAA
CHST2_-_142838662.23-P1P2	GGCCCGGCGTAAGGGGAGTC
CHST2_-_142838680.23-P1P2	GCGGGTAGCAGCATCCTCCT
CHST2_-_142839006.23-P1P2	GCGGAGGCCGAAAGCGAGAG
CHST2_-_142839119.23-P1P2	GTGCGGTCCCGAGAAAGCGG
CHST8_+_34113290.23-P1P2	GTGGCGAGCGGTGCAGTCCG
CHST8_-_34112879.23-P1P2	GACTTCGCTGGGAGCCTTCC
CHST8_-_34112897.23-P1P2	GCCGGCGCGCAAGCCGGATC
CHST8_-_34112910.23-P1P2	GCGGATCCGGCAGTGCTGCG
CHST8_-_34112913.23-P1P2	GATCCGGCAGTGCTGCGGGG
CHTOP_-_153606599.23-P1P2	GGGCGGCCGCTGCAGACGAA
CHTOP_-_153606782.23-P1P2	GCCGCCTGCCGGAGCCGTGG
CHTOP_-_153606971.23-P1P2	GAGGCGGAGCCCCTGCGAAG
CHTOP_-_153607001.23-P1P2	GGGGCTGAACTGGAACCTGG
CHTOP_-_153607016.23-P1P2	GCTGGTGGCGGGATTGATGG
CLCC1_+_109505703.23-P1P2	GTACGGAGAAGGCACAGCGA
CLCC1_+_109506031.23-P1P2	GAGCTGTGCGACCTCTTCTG
CLCC1_+_109506058.23-P1P2	GAGCACGCTGAAACCCTGGG
CLCC1_+_109506061.23-P1P2	GGGAAGCACGCTGAAACCCT
CLCC1_-_109506042.23-P1P2	GCCCAGGCCGGCCGCAGAAG
CLINT1_+_157286041.23-P1P2	GGCCTGGAACTGCCCCGGTA
CLINT1_+_157286046.23-P1P2	GCCCCGGCCTGGAACTGCCC
CLINT1_+_157286081.23-P1P2	GTGACTGGGGGAGTTCGAGG
CLINT1_+_157286094.23-P1P2	GCAAAGGAAGGAGCTGACTG
CLINT1_+_157286106.23-P1P2	GCCGCTGCTGTGGCAAAGGA
CLIP3_+_36523099.23-P1P2	GGCACCTGCCCCCCTCCCTA
CLIP3_-_36523323.23-P1P2	GGCCTTCAGGCAAATCCTGG
CLIP3_-_36523538.23-P1P2	GGCGTCAGGCCCCTCAGTCG
CLIP3_-_36523684.23-P1P2	GGGAGACTGTGGGAGCAATG
CLIP3_-_36523761.23-P1P2	GAGGCCCAGACGCCGACAGG
CLMP_+_123065546.23-P1P2	GCTGCGTCCGGGAAAGACGC
CLMP_+_123065714.23-P1P2	GCAGCTCGCCCGAGGTCCGT
CLMP_+_123065912.23-P1P2	GGGAAAAGTGTTCCACGAAG
CLMP_-_123065523.23-P1P2	GAAAAGCCGGCTGACTCCAG
CLMP_-_123065906.23-P1P2	GAGGAAAACGCGAGGCGAAA
CLU_+_27472116.23-P1	GGAGCCACACCAGGACGGAT
CLU_-_27468769.23-P2	GGGGCTGCCTGTGCATTCAG
CLU_-_27468820.23-P2	GTCCCTTCGGAGAGTAGAGA
CLU_-_27468830.23-P2	GGAGTAGAGAGGGTTCGCAG
CLU_-_27469151.23-P2	GCAGAACCAACAGGACGATG
CLU_-_27469209.23-P2	GTCAGCCCAGCAGGCCCATC
CLU_-_27472134.23-P1	GCCGCCCATCCGTCCTGGTG
CLU_-_27472152.23-P1	GGTGGCTCTGCTCAAGGGTA
CLU_-_27472161.23-P1	GCTCAAGGGTAGGGAAGACG
CLU_-_27472180.23-P1	GGGGACATCTCACCGGTCAG
CMAS_-_22199180.23-P1P2	GATCGGGCGGCGCCGAGCTG
CMAS_-_22199189.23-P1P2	GCGCCGAGCTGAGGTGGTGA
CMAS_-_22199201.23-P1P2	GGTGGTGAGGGACTAGCTCC
CMAS_-_22199218.23-P1P2	GCCCGGATGTGGAGAAGCTG
CMAS_-_22199637.23-P1P2	GCAGGGATGTGCAAGATCCG
CMIP_+_81478965.23-P1P2	GGCAAAGCAGAAGAGCCCGG
CMIP_+_81479040.23-P1P2	GGAGAAAGGTCCGCGGGTGC
CMIP_-_81478624.23-P1P2	GATGCACCCGACGAGCTAGG
CMIP_-_81478778.23-P1P2	GTGCGGGCCGCCGGATCCGG
CMIP_-_81478940.23-P1P2	GGCGACGTGTCGGCCCCCGA
CMTR1_-_37401005.23-P1P2	GGCTGCGCTGCCCGCAGTAC
CMTR1_-_37401020.23-P1P2	GGTACTGGACCCGAGCGCGA
CMTR1_-_37401025.23-P1P2	GGGACCCGAGCGCGACGGTG
CMTR1_-_37401067.23-P1P2	GTGTGGGGAAACGAAACTGA
CMTR1_-_37401409.23-P1P2	GGGGACTGGCCGGGAGACAT
CNN3_+_95392159.23-P1P2	GCGCCGTGGGACAGGACTAG
CNN3_+_95392646.23-P1P2	GGCAGCCGGGTGCTTCGCAG
CNN3_-_95392251.23-P1P2	GGACTGGACGCGACCGGGAC
CNN3_-_95392424.23-P1P2	GACTTCGGCCGAGAGCCCAT
CNN3_-_95392626.23-P1P2	GTGGGCGACTGGGTCCAACT
CNOT4_+_135194404.23-P1P2	GGGGTCAGAAGGCAGCGCGG
CNOT4_+_135194620.23-P1P2	GAGGCGGGTGAGTCTATGCG
CNOT4_-_135194801.23-P1P2	GGAGACTCTCAGCTTTCGGT
CNOT4_-_135194818.23-P1P2	GGTGGGTTCCACAGCCAGAC
CNOT4_-_135194837.23-P1P2	GGGGCCACCATCTTACATTA
CNTFR_+_34589296.23-P1P2	GCCGACTGTGGACTAGAGGG
CNTFR_+_34589299.23-P1P2	GGGGCCGACTGTGGACTAGA
CNTFR_-_34589256.23-P1P2	GCCCCGCGCGTGCAGCTGAG
CNTFR_-_34589259.23-P1P2	GCGCGCGTGCAGCTGAGGGG
CNTFR_-_34590105.23-P1P2	GCTCGGGCGCGCCCTCAAGA
COASY_+_40714195.23-P1P2	GTCCACTTGCACCACCGCGG
COASY_+_40714198.23-P1P2	GGGTTCCACTTGCACCACCG
COASY_+_40714613.23-P1P2	GCCAGGCCTGCGGACAGTCA
COASY_-_40714203.23-P1P2	GGCAGCCAGGGAAGCCTCCG
COASY_-_40714206.23-P1P2	GGCCAGGGAAGCCTCCGCGG
COG2_+_230778253.23-P1P2	GCGGCCACCGCCAGTTTCCA
COG2_+_230778278.23-P1P2	GGCTGCGCAGACCGACTCGG
COG2_+_230778281.23-P1P2	GGAGGCTGCGCAGACCGACT
COG2_+_230778473.23-P1P2	GAGACCGCCACAGAGGGCAC
COG2_-_230778268.23-P1P2	GCCTGTGCCGTGGAAACTGG
COG5_+_107203925.23-P1P2	GGGACCGCGTTGGCAGCCAC
COG5_+_107204291.23-P1P2	GTAGCTGGCCTCGGAGCTCG
COG5_+_107204333.23-P1P2	GCGGCACCTGCCAACATGGA
COG5_+_107204352.23-P1P2	GGCTGCTGACGACATCAACC
COG5_-_107204345.23-P1P2	GCCGCCGCCACCTTCCATGT
COG6_+_40230096.23-P1P2	GGCCGGGACGAGGGAGACCG
COG6_-_40229866.23-P1P2	GGGCGGGACGCGCAGCGCTA
COG6_-_40229872.23-P1P2	GACGCGCAGCGCTATGGCAG
COG6_-_40229879.23-P1P2	GGCGCTATGGCAGAGGGCAG
COG6_-_40230016.23-P1P2	GACGCGGCTGGACAACGACA
COG7_+_23464058.23-P1P2	GTTGCGTGAGGCACTCAGGT
COG7_+_23464070.23-P1P2	GAGGTCACCGAACTTGCGTG
COG7_+_23464267.23-P1P2	GCGACTTCGACGTGAAGGAG
COG7_+_23464311.23-P1P2	GGCCTGAGGCAGTTCCGCCA
COG7_-_23464443.23-P1P2	GGGCGAACCCCAGAAACGCC
COG8_+_69373427.23-P1P2	GACCGCGGCGACTATCCCAT
COG8_+_69373442.23-P1P2	GGCTGGGAAGATGGCGACCG
COG8_-_69373417.23-P1P2	GTCGCCGAGAGCCGCTGCTG
COG8_-_69373434.23-P1P2	GTGTGGCCGTGGCTACCGAT
COG8_-_69373447.23-P1P2	GACCGATGGGATAGTCGCCG
COMT_+_19929755.23-P1P2	GCAGGTCAAGCCCTACTCCA
COMT_-_19929344.23-P1P2	GCATCGTCGTGGGGCTTCTG
COMT_-_19929486.23-P1P2	GGCGGGGGCCTTCAGACCTA
COMT_-_19929504.23-P1P2	GAGGGTGGAACACTGGGATA
COMT_-_19929698.23-P1P2	GGATGAGGGGCTCCAGATAG
COPS5_+_67973926.23-P1P2	GGAGCCTAAGCCCTCCGCTG
COPS5_-_67973934.23-P1P2	GAGGGGAGTGAAAGCCCCAG
COPS5_-_67974325.23-P1P2	GGCCTTGACCCTCCGCACCA
COPS5_-_67974378.23-P1P2	GCCATGACACCTAGAACCGG
COPS5_-_67974403.23-P1P2	GAGTTGGTAGAGACCATTCA
COQ6_+_74417033.23-P1P2	GCTGACAAGCCGGGCCGCCA
COQ6_+_74417055.23-P1P2	GTGCACGCACAGCCCCGCAT
COQ6_-_74417038.23-P1P2	GACGGCGCAGGTCTGCACCA
COQ6_-_74417174.23-P1P2	GTGTCGGGTGGAGGCCTGGT
COQ6_-_74417343.23-P1P2	GCCCTCCTAGAGGAACCCCA
COTL1_+_84651284.23-P1P2	GGCCCCCGCGGGCTTCTCCG
COTL1_+_84651438.23-P1P2	GGGCTCGGCCGTCATCTGGT
COTL1_+_84651679.23-P1P2	GGCGCGCTCTCCGTCCGCAG
COTL1_-_84651262.23-P1P2	GCGCGACGCGGCGCTTGCAG
COTL1_-_84651552.23-P1P2	GCGCAGCGGGACACTGTCCG
COX11_+_53045544.23-P1P2	GTCGCTCTGCGGGTCGTAGG
COX11_+_53045593.23-P1P2	GGGCGCAGACGCGAGAGGTG
COX11_+_53045598.23-P1P2	GAGGGTGGCGCAGACGCGAG
COX11_+_53045977.23-P1P2	GGCTCTGGCGTCCTGGATGG
COX11_-_53045988.23-P1P2	GAAGGAACGCACCTCCATCC
COX16_+_70826167.23-P1P2	GCTTGGCAGGATCAAGACCT
COX16_+_70826202.23-P1P2	GGAGGAGGATCTTCCGCAAG
COX16_+_70826381.23-P1P2	GGTTAAGGACGTACTCGTCT
COX16_-_70826195.23-P1P2	GCTTGATCCTGCCAAGGAGG
COX16_-_70826340.23-P1P2	GTCGGCTCAGAACTCCAAGC
COX17_+_119396049.23-P1P2	GCAAGAAGGCGCGCGATGCG
COX17_+_119396218.23-P1P2	GGAAGTGACTGCGGACGAAT
COX17_+_119396227.23-P1P2	GCGACTGCCGGAAGTGACTG
COX17_-_119395979.23-P1P2	GGCAGAGGGCAGAGGCCGTA
COX17_-_119395995.23-P1P2	GGTAGGGCAGAGGCACCGGA
COX18_+_73935397.23-P1P2	GGTATGTCCGCTGGATTGTG
COX18_+_73935406.23-P1P2	GCTGGCCGGTGTATGTCCGC
COX18_-_73935068.23-P1P2	GAGTGCTGGTAGGCTGCCAA
COX18_-_73935412.23-P1P2	GCCCGGGCCTCACAATCCAG
COX18_-_73935423.23-P1P2	GCAATCCAGCGGACATACAC
COX19_+_1014957.23-P1P2	GATCTAGCGCGGTGCAGGCG
COX19_+_1015014.23-P1P2	GGGTCTGCGATGGGGGGTCT
COX19_+_1015155.23-P1P2	GGCAAGGCGCTCGCAGACTC
COX19_-_1014773.23-P1P2	GGCCCCGCTCTGCAAACCCG
COX19_-_1014804.23-P1P2	GCCCGCCGGGTGAGTCAGGG
COX4I1_-_85833332.23-P1P2	GGCGGGACACCGGGTGTAGA
COX4I1_-_85833335.23-P1P2	GGGACACCGGGTGTAGAGGG
COX4I1_-_85833341.23-P1P2	GCGGGTGTAGAGGGCGGTCG
COX4I1_-_85833345.23-P1P2	GTGTAGAGGGCGGTCGCGGC
COX4I1_-_85833367.23-P1P2	GCAGTGGCGGCAGGTGAGAC
COX5A_+_75230394.23-P1P2	GGCAACCCGCGAGCTTACAC
COX5A_-_75229980.23-P1P2	GTCATGGCCCGGGAACCGAA
COX5A_-_75230226.23-P1P2	GGGTCACCGCAAGGACACGA
COX5A_-_75230411.23-P1P2	GGAAGCCGGTGTAAGCTCGC
COX5A_-_75230432.23-P1P2	GGTTGCTCCGGAGCGGGCGG
COX5B_+_98262102.23-P1P2	GTCCTTACTAGGCTGGTTAG
COX5B_+_98262901.23-P1P2	GGGACCCCTCCCCATCCCGG
COX5B_+_98262928.23-P1P2	GAGGTGGGCGCAGGTTTGAA
COX5B_+_98262943.23-P1P2	GAACCCACTCTGCTTGAGGT
COX5B_-_98262552.23-P1P2	GCTGCTAGTCGCGGACGCAA
COX6B1_+_36139175.23-P1P2	GACTACGGGAGTCTTGCGAG
COX6B1_+_36139202.23-P1P2	GACCAGCCGGAAGCTGAGAG
COX6B1_+_36139231.23-P1P2	GACCACAGTCGGACAGGAAG
COX6B1_+_36139237.23-P1P2	GAAAGACACCACAGTCGGAC
COX6B1_+_36139791.23-P1P2	GTACCGGCGAGATCTCTACC
COX6C_+_100905665.23-P1P2	GGCGGACCACGGACCGGGGT
COX6C_+_100905671.23-P1P2	GCGGCGGGCGGACCACGGAC
COX6C_-_100905522.23-P1P2	GTCTCACGGGAGAAACACCG
COX6C_-_100905836.23-P1P2	GTTGTGACAACCCGCAGTGT
COX6C_-_100905859.23-P1P2	GGTAGGGATGCAAAAGGGAC
COX7B_+_77155209.23-P1P2	GCAATGACTTGGGACGAGAT
COX7B_+_77155376.23-P1P2	GGGACATCACTTAAGGAACG
COX7B_+_77155383.23-P1P2	GAAATGTAGGACATCACTTA
COX7B_-_77155002.23-P1P2	GAAGGGTACCTGAAGCGAAT
COX7B_-_77155090.23-P1P2	GGCGCACTAAATCGTCTCCA
COX7C_+_85913816.23-P1P2	GATGAGGACAGATGAAATGG
COX7C_+_85913832.23-P1P2	GGCGAAAGGCGCAGAGAATG
COX7C_+_85914209.23-P1P2	GGCCTCCCGGAGCCATCTCA
COX7C_-_85913808.23-P1P2	GGTCGTGAAAAAAAAGGTCT
COX7C_-_85914143.23-P1P2	GGCGTAGCCGCTAAAGGAAT
CPD_+_28705973.23-P1P2	GCCAGCAGCGCCGCTAACCC
CPD_+_28706022.23-P1P2	GGCCGCCCTAGCCGCCAAGG
CPD_-_28705985.23-P1P2	GGGAGCGGAGCCGGGGTTAG
CPD_-_28706001.23-P1P2	GTAGCGGCGCTGCTGGAAGA
CPD_-_28706033.23-P1P2	GGGACGAGCGGCCGCCTTGG
CPOX_+_98312416.23-P1P2	GTCGCCGGCTCAATACTCCG
CPOX_-_98312034.23-P1P2	GGAAGTGGCCCGCGTCCCCG
CPOX_-_98312076.23-P1P2	GCGCTGCACATGCCCGAAGG
CPOX_-_98312434.23-P1P2	GGACCCCCGGAGTATTGAGC
CPOX_-_98312447.23-P1P2	GTTGAGCCGGCGAGCTGCAC
CREB1_+_208394706.23-P1P2	GTCCCAGCCGCCCGGGCCAC
CREB1_-_208394693.23-P1P2	GGCTGCGGCTCCTCAGTCGG
CREB1_-_208394721.23-P1P2	GCTGCTGCCTGTGGCCCGGG
CREB1_-_208394742.23-P1P2	GGCTGGGAGAAGCGGAGTGT
CREB1_-_208394754.23-P1P2	GGGAGTGTTGGTGAGTGACG
CREB3L4_+_153940378.23-P1P2	GATGGCAGGGTTGTAAACAA
CREB3L4_+_153940391.23-P1P2	GCAAGAGGGAGATCATGGCA
CREB3L4_+_153940618.23-P1P2	GCTTGCCAGGAGCCACGGTA
CREB3L4_-_153940436.23-P1P2	GAAAGCGAGGGCTACAGAAC
CREB3L4_-_153940767.23-P1P2	GGGGCTATGCTGGCTTGACA
CSE1L_+_47663257.23-P1P2	GGCGCCGTGATGGAGAGGAA
CSE1L_+_47663294.23-P1P2	GGCCTTCCCGAGCGGAGAGG
CSE1L_-_47662888.23-P1P2	GGTTTGAATGTGAGGCGGAG
CSE1L_-_47662891.23-P1P2	GTGAATGTGAGGCGGAGCGG
CSE1L_-_47663208.23-P1P2	GGCGACCCCAGGGCCTGTGA
CSNK1D_+_80230863.23-P1P2	GGGGGAGCCGACCTGGGTAG
CSNK1D_+_80230869.23-P1P2	GGTCTCTGGGGAGCCGACCT
CSNK1D_+_80231240.23-P1P2	GCCGCCATGGAGCTGAGAGT
CSNK1D_+_80231268.23-P1P2	GGGGAGGGCAGGAGCGAATC
CSNK1D_-_80230878.23-P1P2	GACCCTGCCCCTACCCAGGT
CSNK2A1_+_524079.23-P1P2	GCAGAGGCCGATGTGAGGGT
CSNK2A1_+_524305.23-P1P2	GCTTCCACCACAGGTACCTA
CSNK2A1_-_524311.23-P1P2	GCCTCGCCTGGCTGCTCCCT
CSNK2A1_-_524386.23-P1P2	GGACAATATGGCGGCGATGG
CSNK2A1_-_524399.23-P1P2	GCGATGGAGGAGGAGACACA
CSNK2B_+_31633873.23-P1P2	GGACCGCGGCAGGCGAAGTG
CSNK2B_+_31633923.23-P1P2	GTGCTACTTCCAGGGAACGG
CSNK2B_-_31633919.23-P1P2	GTCCGCGGCCTGCGCTGTAG
CSNK2B_-_31634099.23-P1P2	GACCAGGTCCGGCACGAAGG
CSNK2B_-_31634105.23-P1P2	GTCCGGCACGAAGGAGGGAG
CTAGE5_+_39736597.23-P1P2	GTCGGGGCCACAATAAACGG
CTAGE5_+_39736600.23-P1P2	GCTGTCGGGGCCACAATAAA
CTAGE5_+_39736672.23-P1P2	GACGGTTGAGGGGTAACCCC
CTAGE5_+_39736815.23-P1P2	GTCGGGACCTCTGACCACGG
CTAGE5_-_39736585.23-P1P2	GGATTCGGGTTCCGGACCGA
CTSD_+_1784694.23-P1P2	GGGGAGGTAGTGCTCATTCG
CTSD_-_1784665.23-P1P2	GCCTAGGTCTCCAGCAACAA
CTSD_-_1784767.23-P1P2	GGGTCAGTCTGCAGTCCTCA
CTSD_-_1785078.23-P1P2	GAGGGCGAGCGGCAGAAGGC
CTSD_-_1785114.23-P1P2	GGCGGCGGCCGGGTCGGAGA
CUL5_+_107879816.23-P1P2	GGCGCTCAGGAAGACCGGAA
CUL5_+_107880135.23-P1P2	GCCCAAAGAGCCGAACCCGG
CUL5_-_107879674.23-P1P2	GGGCCGCGGAACCTGAGCTG
CUL5_-_107879730.23-P1P2	GGCGGCGGGTGCAACCACAA
CUL5_-_107879884.23-P1P2	GAGCTCCGGTGACCATGTAG
CYB5B_-_69458558.23-P1P2	GCTCTCAAGGAAAGTAGTCG
CYB5B_-_69458581.23-P1P2	GATCTCAGTTAGCGGTGGAG
CYB5B_-_69458593.23-P1P2	GGGTGGAGAGGCAGTATGTC
CYB5B_-_69458601.23-P1P2	GGGCAGTATGTCCGGTTCAA
CYB5B_-_69458620.23-P1P2	GTGGCGACTGCGGAAGCTAG
CYBRD1_+_172378984.23-P1P2	GGCGGCAGCCCTCTGGGTAG
CYBRD1_+_172379005.23-P1P2	GCCACAAGAACTTGGAGAGG
CYBRD1_+_172379027.23-P1P2	GCCCATACTCCGCACCGCGG
CYBRD1_-_172378997.23-P1P2	GCCGCCCGGCCACTACCCAG
CYBRD1_-_172379035.23-P1P2	GCAAGTTCTTGTGGCCCCCG
CYCS_+_25164781.23-P1P2	GGGAGGCCGCACCTGGTTAG
CYCS_+_25164807.23-P1P2	GACTAAAAAGAGGTGAGAGC
CYCS_+_25164817.23-P1P2	GTGTGCCAGCGACTAAAAAG
CYCS_+_25164869.23-P1P2	GGTCCTTGGACTTAGAGAGT
CYCS_+_25164894.23-P1P2	GCCGGTACTTAAGCGCGGAC
CYP3A7-CYP3AP1_+_99332474.23-P1P2	GTGAGCAGGTGGACTGCCTG
CYP3A7-CYP3AP1_+_99332528.23-P1P2	GATGTTCAGGCTGGCCGTGG
CYP3A7-CYP3AP1_+_99332729.23-P1P2	GGACTCAGAGGAGAGAGATA
CYP3A7-CYP3AP1_+_99332741.23-P1P2	GTGCTGAAAAAAAGACTCAG
CYP3A7-CYP3AP1_-_99332662.23-P1P2	GTCACAGATAGAGGAGTATC
CYR61_+_86046495.23-P1P2	GCTTTCGCTCGAGGTCCCGG
CYR61_+_86046695.23-P1P2	GTGGAGAAGGGTGACGACTA
CYR61_+_86046870.23-P1P2	GGTCCCGACACGTCTTCGGG
CYR61_-_86046901.23-P1P2	GACGTGTCGGGACCTCTTGG
CYR61_-_86046942.23-P1P2	GCCGGGCTGGACGAGATCAG
DARS2_+_173793647.23-P1P2	GTTGGAAAGGTTGACGATAG
DARS2_+_173793665.23-P1P2	GAGGAGCAACCGAGCACGAT
DARS2_+_173794052.23-P1P2	GAGAGAGCGACTCCACGTAG
DARS2_-_173793815.23-P1P2	GACTAGCGGGCGGAGTTGAA
DARS2_-_173793832.23-P1P2	GAAGGGCGCTTGGACCCCAG
DCPS_-_126173845.23-P1P2	GCAGCGGGCTCCGCCATGCG
DCPS_-_126173865.23-P1P2	GGGCACGCATCCCGCAGGAG
DCPS_-_126174007.23-P1P2	GAGCTCCTCAACTAGGCAAG
DCPS_-_126174029.23-P1P2	GAAGCGCGAATTGGACGTGG
DCPS_-_126174186.23-P1P2	GTACACGGGAAGGTACCAGG
DCTN2_-_57940545.23-P1P2	GACGGATGGTGGAAAAACTC
DCTN2_-_57940565.23-P1P2	GGGCACAAGAGGTCAGTACC
DCTN2_-_57940916.23-P1P2	GCGGTGTTCGGGTAGGGGAG
DCTN2_-_57940946.23-P1P2	GGGGTCCCGGGCTAAGGCGG
DCTN2_-_57940952.23-P1P2	GCGGGCTAAGGCGGCGGCAA
DCTN6_+_30014298.23-P1P2	GGAATCCAGCGCCAAGCCGT
DCTN6_-_30013864.23-P1P2	GAATTATCGCTCTACCCAGG
DCTN6_-_30013902.23-P1P2	GTCCAATTGGGGCCGTACCA
DCTN6_-_30013926.23-P1P2	GGAGAAGACTCAAAAGAGGT
DCTN6_-_30014304.23-P1P2	GTTGGCGCCGCTGTACCCCA
DDA1_-_17420384.23-P1P2	GGTGGCTGGAAGTTACTGTG
DDA1_-_17420387.23-P1P2	GGCTGGAAGTTACTGTGAGG
DDA1_-_17420399.23-P1P2	GTGTGAGGCGGCGGCTAAGA
DDA1_-_17420402.23-P1P2	GGAGGCGGCGGCTAAGAAGG
DDA1_-_17420411.23-P1P2	GGCTAAGAAGGCGGCTCTGG
DDRGK1_+_3185269.23-P1P2	GTGCACTGAGGCCCTCGTCA
DDRGK1_+_3185303.23-P1P2	GTGAGATCCCGGCCTCAGGG
DDRGK1_-_3185126.23-P1P2	GGCGGCGCGACGGTCCACAA
DDRGK1_-_3185263.23-P1P2	GCCGCTACCAAGTACCACAC
DDRGK1_-_3185280.23-P1P2	GACAGGCGCCACCATGACGA
DDX19A_+_70380816.23-P1P2	GCGGGCCCTAACCTCGCCAC
DDX19A_+_70380879.23-P1P2	GTGGCCATAGTCCCGGACAA
DDX19A_+_70381197.23-P1P2	GTCACCGAGGAGGTCAATAG
DDX19A_-_70380833.23-P1P2	GCGCGCCGGTGGCGAGGTTA
DDX19A_-_70380850.23-P1P2	GTAGGGCCCGCGTTGCGACG
DDX19B_+_70328743.23-P2	GCCGGCAGCCCCAGCCATCG
DDX19B_+_70328782.23-P2	GGTGATGGGAAACCGCCGCA
DDX19B_+_70328808.23-P2	GAGATACTCACGTCGCCCAC
DDX19B_+_70333136.23-P1	GGGATGGCACGAGGGATCGT
DDX19B_+_70333144.23-P1	GGATTCGAGGGATGGCACGA
DDX19B_+_70333152.23-P1	GTGCTGGTGGATTCGAGGGA
DDX19B_+_70333156.23-P1	GCTCGTGCTGGTGGATTCGA
DDX19B_-_70328715.23-P2	GTGGCCAGTGCCAAGAGCAG
DDX19B_-_70329022.23-P2	GAGACTGGCTAGGCTCACGT
DDX19B_-_70333104.23-P1	GGGTCTGCAGCCTTGTAGTG
DDX1_+_15732439.23-P1P2	GATGAGCCGCGGGCAGAAAA
DDX1_-_15732017.23-P1P2	GCACGCCGTGTCAGTCGGGA
DDX1_-_15732021.23-P1P2	GCCGTGTCAGTCGGGAGGGA
DDX1_-_15732042.23-P1P2	GGAGCGAGCAGGCGAAGCCG
DDX1_-_15732050.23-P1P2	GAGGCGAAGCCGCGGAGGAC
DDX3X_+_41193418.23-P1P2	GCCCTCTCACGGGAGAACTG
DDX3X_+_41193428.23-P1P2	GACCGCGAAGGCCCTCTCAC
DDX3X_-_41192858.23-P1P2	GATCTGCCTAGCTCCCACTA
DDX3X_-_41193448.23-P1P2	GTCCCGTGAGAGGGCCTTCG
DDX3X_-_41193778.23-P1P2	GCCCGGGACGAGCACAATGG
DERL1_+_124054510.23-P1P2	GCTCGCTGGTCCGAATTCGG
DERL1_+_124054513.23-P1P2	GTGCCTCGCTGGTCCGAATT
DERL1_-_124054491.23-P1P2	GGAAGCCGCGATGCAGAAGG
DERL1_-_124054498.23-P1P2	GCGATGCAGAAGGCGGAGAC
DERL1_-_124054501.23-P1P2	GTGCAGAAGGCGGAGACGGG
DHPS_+_12792224.23-P1P2	GGGAAGGCGGGACCTATTCT
DHPS_+_12792300.23-P1P2	GCCAACGCGGTACTAGACGG
DHPS_+_12792543.23-P1P2	GGAACGGGAGGCGCCAGCGG
DHPS_+_12792611.23-P1P2	GCGCCGTAAGCCCGGCCTAG
DHPS_-_12792690.23-P1P2	GCGCAAGAGCACAGGAAGTA
DHX15_+_24585693.23-P1P2	GAGGCCTGCAGTAGCCATGA
DHX15_+_24586106.23-P1P2	GCTGTAGTAGCGGGAGGGGT
DHX15_+_24586112.23-P1P2	GTGTGGGCTGTAGTAGCGGG
DHX15_+_24586116.23-P1P2	GACCGTGTGGGCTGTAGTAG
DHX15_+_24586128.23-P1P2	GGGTTCCGGCCGCACCGTGT
DHX30_+_47844651.23-P2	GGTGCACCGCGCATGAGCCG
DHX30_+_47844724.23-P2	GTCCTCAAGAGGGCACGAAA
DHX30_+_47844734.23-P2	GCGCGGCAGGCTCCTCAAGA
DHX30_+_47845086.23-P2	GGAAGTAGACAAAGGTCTCG
DHX30_+_47866536.23-P1	GAGCGCCATGAGTCTCCTAG
DHX30_+_47866560.23-P1	GAGGCGCGGAGAGATGCCGG
DHX30_+_47866926.23-P1	GCCGGGAGCAGGTACTCTAA
DHX30_-_47844677.23-P2	GGCTCATGCGCGGTGCACAG
DHX30_-_47866535.23-P1	GGTCGGCGGGAGCACGATGG
DHX30_-_47866553.23-P1	GGCGGCCGCTAGGAGACTCA
DHX36_+_154041805.23-P1P2	GATGCTGGCGCTCCCCGTAG
DHX36_+_154041992.23-P1P2	GGTGGTACGCGAAAAAACAG
DHX36_+_154042029.23-P1P2	GGGCATCCCGGGCACCTGAA
DHX36_+_154042223.23-P1P2	GAGCGGTTGCTGGTTCTGAC
DHX36_+_154042240.23-P1P2	GGCCCGGACGCCATTTCCAG
DHX9_+_182808470.23-P1P2	GGGCGAAATGGCTCCGACCG
DHX9_+_182808499.23-P1P2	GAAACGCACAGCAACTCGCA
DHX9_+_182808934.23-P1P2	GTAGGCCAGTGGCGCCCCGG
DHX9_-_182808899.23-P1P2	GGTACGCCGGGGCACCGCGG
DHX9_-_182808912.23-P1P2	GCCGCGGCGGCTGAGGGAAG
DICER1_+_95623669.23-P1P2	GGGCGAGCGCGAGGAAATGG
DICER1_+_95623701.23-P1P2	GATGGAGTAACCTGACAGCG
DICER1_-_95623292.23-P1P2	GGGCATCCCCCACCACGCCA
DICER1_-_95623314.23-P1P2	GCGGCCCGGAAAGTCTCCCA
DICER1_-_95623367.23-P1P2	GCCAGGAGCAGAGCCGAGGC
DIP2B_+_50898832.23-P1P2	GCACACCCGGCTACAGGATC
DIP2B_+_50898882.23-P1P2	GCTCCGGAAGACAAGAGAGG
DIP2B_+_50899181.23-P1P2	GCACAGGAAACCACTTAATG
DIP2B_-_50899145.23-P1P2	GGACGAGGGTGTAGAGAACC
DIP2B_-_50899240.23-P1P2	GCATGGAGGGGACTAAGTAA
DIS3_+_73355613.23-P1P2	GGCGAAAGGGAAACCCCCTC
DIS3_+_73355865.23-P1P2	GCATCGGCTGCGGTGCGCCC
DIS3_+_73356045.23-P1P2	GTGGAAAGGGAAGAACCTCC
DIS3_-_73355622.23-P1P2	GGGAAGCTTCGGTCCCGAGG
DIS3_-_73356052.23-P1P2	GAGAATACGCCTAACCCCGG
DLAT_+_111896129.23-P1P2	GGTGACCTCTCCAAGAGCAG
DLAT_+_111896480.23-P1P2	GTCCCGAGAAGGGGGGTCTA
DLAT_+_111896544.23-P1P2	GGGATCAGTGAGGCCTCTCA
DLAT_-_111896155.23-P1P2	GGCTCTTGGAGAGGTCACTC
DLAT_-_111896201.23-P1P2	GGGGGGTTGGTGGCACTATG
DNAJA3_-_4475425.23-P1P2	GACTGCGGCCAGGATTCTGA
DNAJA3_-_4475855.23-P1P2	GAGGCCCACCTAGAGCCGGG
DNAJA3_-_4475876.23-P1P2	GGCGCAGGCGCAGAGTCCCC
DNAJA3_-_4475908.23-P1P2	GTGCGCGGTGCTCCACACGC
DNAJA3_-_4476304.23-P1P2	GAGAAGCGTGGAGCCCCCGG
DNAJB14_+_100867736.23-P1P2	GTGCCGGAGGAAACGGAAGA
DNAJB14_+_100867743.23-P1P2	GGCTGCGCTGCCGGAGGAAA
DNAJB14_-_100867316.23-P1P2	GACCAGACAAGTCTCCTCCA
DNAJB14_-_100867773.23-P1P2	GCCGGCAGCGCAGCTAAGAA
DNAJB14_-_100867776.23-P1P2	GGCAGCGCAGCTAAGAAGGG
DNAJC2_+_102985168.23-P1P2	GCCTGGGCGTCTTAGAGCCA
DNAJC2_-_102984780.23-P1P2	GAGTCAGCAGCGGCGAGAGG
DNAJC2_-_102985010.23-P1P2	GTTGGGTGGGCACTTACCAG
DNAJC2_-_102985195.23-P1P2	GCTCTAAGACGCCCAGGAAC
DNAJC2_-_102985246.23-P1P2	GGGATGGATCTTTCGTGGTG
DNMT1_+_10305131.23-P1P2	GGCTTGGTCGCACAGGAAGT
DNMT1_-_10305544.23-P1P2	GTGGCCGGGACGGCCAGTGT
DNMT1_-_10305582.23-P1P2	GGTACGCGCCGGCATCTCGG
DNMT1_-_10305597.23-P1P2	GTCGGAGGCTTCAGCAGACG
DNMT1_-_10305600.23-P1P2	GGAGGCTTCAGCAGACGCGG
DOPEY1_+_83777417.23-P1P2	GACCGAGACCGGGAGCCGAA
DOPEY1_+_83777428.23-P1P2	GACGGCAGCTACACCGAGAC
DOPEY1_-_83777424.23-P1P2	GGAGCTGTCACTAGGCCCTT
DOPEY1_-_83777437.23-P1P2	GGCCCTTCGGCTCCCGGTCT
DOPEY1_-_83777482.23-P1P2	GGAGCTGCGCCGGCGAGAAG
DOT1L_+_2164377.23-P1P2	GGCAGCGACAGTGGAGTCCA
DOT1L_+_2164403.23-P1P2	GCTCGGCCGGGAAGCAACGG
DOT1L_-_2163964.23-P1P2	GTCACGCCGGCCCAAGATGG
DOT1L_-_2164001.23-P1P2	GCGGGCCTGTGACTACAAAG
DOT1L_-_2164165.23-P1P2	GCCGCCCGCCTAGCATGGTG
DPF2_+_65101695.23-P1	GTCTCGGGAGAGGACCGGGA
DPF2_+_65108993.23-P2	GGGTCACAGGAAACTCGCCC
DPF2_+_65109078.23-P2	GGTGGCCCCCAGTGAAGAGG
DPF2_+_65109144.23-P2	GAGTAAGAACAGAACTGCAG
DPF2_+_65109171.23-P2	GCAGTACCTGACAATAATCA
DPF2_-_65101325.23-P1	GCTGCGCGCTGCGGACTGTG
DPF2_-_65101346.23-P1	GGCTTCTCGGCCCGAGGCAG
DPF2_-_65101520.23-P1	GCATGTTGCGACTCCTGGTG
DPF2_-_65101762.23-P1	GCGAGGCCCGGGCGGCCCTA
DPF2_-_65108928.23-P2	GCAGGATGGCAGTAGTTTAG
DPH5_+_101490943.23-P1P2	GCCAAGGACATCACAGTCAA
DPH5_+_101491288.23-P1P2	GAGTTGCTTCTGCGGAAAGG
DPH5_-_101490901.23-P1P2	GACAGTTAGGACTGAGGTGT
DPH5_-_101491256.23-P1P2	GTACCCGCTGAGAGAATCGT
DPH5_-_101491365.23-P1P2	GACGCCGCCGGCCTCACCTA
DR1_+_93811525.23-P1P2	GATCGTGGAAGCCGAAGACG
DR1_+_93811540.23-P1P2	GGTAGCCCGAACGCAGATCG
DR1_+_93811837.23-P1P2	GCCCAACGGCGTCGGAGCAG
DR1_+_93811851.23-P1P2	GTCGCCTAACTGGTCCCCAA
DR1_-_93811723.23-P1P2	GAAGGATGGTTTGGCCGAGG
DRAXIN_+_11751838.23-P1P2	GGGGAGCCGAGCGCAGCCGA
DRAXIN_+_11752114.23-P1P2	GGAGCAGAGCCAGGGTCCGT
DRAXIN_+_11752160.23-P1P2	GTGGAAAAGTGGGCGTCCAG
DRAXIN_+_11752217.23-P1P2	GTGCGAGCCGGGACCCCAGA
DRAXIN_+_11752239.23-P1P2	GGGCTAGTGCCGAGGAGAGT
DYRK1B_+_40324364.23-P1P2	GGCCTAGCAACAGCTGCCCT
DYRK1B_-_40324738.23-P1P2	GCCCACTGGCTGAGGGTATC
DYRK1B_-_40324741.23-P1P2	GACTGGCTGAGGGTATCCGG
DYRK1B_-_40324747.23-P1P2	GTGAGGGTATCCGGCGGACG
DYRK1B_-_40324757.23-P1P2	GCGGCGGACGCGGCAAGCCA
EDC4_+_67907387.23-P1P2	GGGGGTCTGCGCCCTTCGAG
EDC4_+_67907423.23-P1P2	GACAGCCTGAGGACAAGATA
EDC4_+_67907449.23-P1P2	GACCGAGACGCTGAAGGACA
EDC4_-_67906984.23-P1P2	GTCGTGGGTGCCGGAAGTGG
EDC4_-_67907370.23-P1P2	GTCCTCCCGGCGGGTAAGGG
EEF2_+_3983722.23-P2	GGTAGGGGGAGCGCAGAGTA
EEF2_+_3983737.23-P2	GCTGGCCCCGATATGAGTAG
EEF2_+_3984158.23-P2	GGATACCCGGAAGGACGAGC
EEF2_+_3984167.23-P2	GCGCTTCACTGATACCCGGA
EEF2_+_3984171.23-P2	GGACACGCTTCACTGATACC
EEF2_+_3985054.23-P1	GCGGTGGAAGCGGGGAGACA
EEF2_+_3985431.23-P1	GCCGTCGTCGCCGCCATCCT
EEF2_-_3985048.23-P1	GGCGGCCCGCGGGTTACATA
EEF2_-_3985225.23-P1	GGCGCGGCGCACAGACATGG
EEF2_-_3985443.23-P1	GCGAGTCGCGCCGAGGATGG
EFTUD1_+_82554613.23-P1P2	GAACTTTGTTCGGGCTCCAT
EFTUD1_+_82554982.23-P1P2	GGTGGGTGCGACCCGAGAGA
EFTUD1_+_82555000.23-P1P2	GCTTTCGGAAGCTCTCGGTG
EFTUD1_+_82555084.23-P1P2	GTCAGAGACGTGCGGGTGAA
EFTUD1_-_82554823.23-P1P2	GGACGGGAAGCGGCACTCCG
EGFL8_+_32121541.23-P1P2	GCAGGGGGCGGACCAGGGAA
EGFL8_+_32121956.23-P1P2	GCCAAGTCTGGAACCCACGG
EGFL8_+_32121959.23-P1P2	GATCCCAAGTCTGGAACCCA
EGFL8_+_32122342.23-P1P2	GCCTGAGAAAGGGGTGATAA
EGFL8_-_32121993.23-P1P2	GACTTGGGATAAGTAAACAG
EIF1_+_39845185.23-P1P2	GGGAACGTCGGGAAGCGAGG
EIF1_+_39845526.23-P1P2	GAGACGCCGGGCCCGCCCAA
EIF1_+_39845596.23-P1P2	GGACGCAATGGTGACGGGAG
EIF1_-_39845517.23-P1P2	GCGCGACCGGAAGGAGCAGG
EIF1_-_39845553.23-P1P2	GGGCGGGCCCGGCGTCTCAG
EIF2AK1_+_6098590.23-P1P2	GGACCCCGAATATGACGGTG
EIF2AK1_+_6098754.23-P1P2	GATCGGAGTGTGGCAGTGCT
EIF2AK1_+_6098764.23-P1P2	GTAGCTGCAGCATCGGAGTG
EIF2AK1_+_6098771.23-P1P2	GACGGCGCTAGCTGCAGCAT
EIF2AK1_+_6098815.23-P1P2	GCGGAGGCTGGTTTTCCGTC
EIF2AK3_+_88926608.23-P1P2	GTCAGCGACGCGAGTACCGG
EIF2AK3_+_88926929.23-P1P2	GCGGGCTGAGACGTGGCCAG
EIF2AK3_+_88926936.23-P1P2	GCAGAGGCCGGGCTGAGACG
EIF2AK3_-_88926550.23-P1P2	GCGAGGCTCCTGCTCTCCCG
EIF2AK3_-_88926935.23-P1P2	GACAGCCAGCCGTGTTCCCC
EIF2AK4_+_40226372.23-P1P2	GCAGCGCTGCGCCCAAGGCA
EIF2AK4_+_40226377.23-P1P2	GCATGGCAGCGCTGCGCCCA
EIF2AK4_+_40226467.23-P1P2	GCTCCAGGGCCTGTAGCTCG
EIF2AK4_+_40226656.23-P1P2	GGAGCATGGGTGGAACCTAA
EIF2AK4_-_40226368.23-P1P2	GGCCCACCGCCGCCCAGGCA
EIF3L_+_38245454.23-P1P2	GTCATCAGCGGGATAAGACA
EIF3L_+_38245624.23-P1P2	GTCTAGGGACCGGGAACTGT
EIF3L_+_38245639.23-P1P2	GGCAGAGCCAGGGTTGTCTA
EIF3L_-_38245506.23-P1P2	GTGAGGTAAGGTGGCCGTAA
EIF3L_-_38245899.23-P1P2	GAGGCGTGTGAGTTCCTCAA
EIF4B_+_53400192.23-P1P2	GATAGCGGGCGCGTCGAGCT
EIF4B_+_53400227.23-P1P2	GAACGCAAAAGACCCGGATG
EIF4B_-_53400313.23-P1P2	GCCGAGCGCGGCCAAGGACT
EIF4B_-_53400539.23-P1P2	GAGGCAGTAATGGTAGACTC
EIF4B_-_53400717.23-P1P2	GTGTAGCGGACCGGAGTGGG
EIF4G1_+_184032734.23-P1P2	GTCCTCGGGTCAGGCCGAGG
EIF4G1_-_184032386.23-P1P2	GCCGCCGAGCGGGATCTGTG
EIF4G1_-_184032400.23-P1P2	GCTGTGCGGGGAGCCGGAAA
EIF4G1_-_184032787.23-P1P2	GCCCACGGGCGCAGGCACCA
EIF4G1_-_184033042.23-P1P2	GCCTGGCCTACACTCCTGGG
EIF4H_+_73588684.23-P1P2	GCTCCGCTCCGAGAGGAACC
EIF4H_-_73588617.23-P1P2	GGTCCAAGGGATTTGCGATC
EIF4H_-_73588703.23-P1P2	GACCCTGGTTCCTCTCGGAG
EIF4H_-_73588899.23-P1P2	GGCCCGCGGAGGCCTAGGAG
EIF4H_-_73589114.23-P1P2	GCTACGGTAGGACCAGTGCG
ELAVL2_+_23821378.23-P2	GGGCGGGAGTAGAGAGAATT
ELAVL2_+_23821784.23-P2	GGTAGCCGGCCGGGTGAGGA
ELAVL2_+_23821788.23-P2	GGGCAGTAGCCGGCCGGGTG
ELAVL2_+_23826273.23-P1	GAGAGAAGGGGTTGGTGATA
ELAVL2_+_23826296.23-P1	GTGCACACACGGCAGTGCGG
ELAVL2_+_23826299.23-P1	GAGCTGCACACACGGCAGTG
ELAVL2_+_23826307.23-P1	GGGCAGAGCAGCTGCACACA
ELAVL2_+_23826334.23-P1	GCGCGCGTGCTGCCCGGGAT
ELAVL2_-_23821357.23-P2	GCTGCTTGTGCCCACGGGAG
ELAVL2_-_23821557.23-P2	GGGCGTCCAAAATGGACCAG
ELN_+_73442576.23-P1P2	GTCCAGGCCGAGAGGGGTGG
ELN_+_73442729.23-P1P2	GGGCAGTTCCGAGGACCCAG
ELN_+_73442952.23-P1P2	GTCCACAGGTGTGCAGACTG
ELN_-_73442532.23-P1P2	GCCCGAGATGGCGGGTCTGA
ELN_-_73442900.23-P1P2	GCGGGTGCCCGCCCTGTAGG
ELOVL6_+_111119588.23-P1P2	GTGGGGAAGACCTAGGGGGG
ELOVL6_+_111119646.23-P1P2	GAGCCCTGGATGTAGCTGAG
ELOVL6_+_111119734.23-P1P2	GCATTCATTTCCTCCTACGG
ELOVL6_-_111119629.23-P1P2	GCACGCCGCTCGGTCTCCAG
ELOVL6_-_111119665.23-P1P2	GAGCCTCTCAGCTACATCCA
ELP2_+_33709830.23-P1P2	GCCCTCGGAGCGGAACTACT
ELP2_+_33709905.23-P1P2	GCGTGAGAAGTCTCCAGCAC
ELP2_+_33710256.23-P1P2	GCAGGTTACTAGCAGCTCAT
ELP2_-_33709554.23-P1P2	GCTGGGAGCCGGGTCGTAAG
ELP2_-_33709902.23-P1P2	GTGACCAGTTGGCGACATGG
EMC2_+_109455869.23-P1P2	GCCATCTTCCCAGAACCTAG
EMC2_+_109456080.23-P1P2	GCGCGTCCGGGCCAAGGGAA
EMC2_+_109456085.23-P1P2	GGAGTACGCGTCCGGGCCAA
EMC2_-_109456069.23-P1P2	GACGGGCCAAGCTGAGGTGG
EMC2_-_109456272.23-P1P2	GGCGGAAGAGGCGGAATAGG
EMC3_+_10028441.23-P1	GCTGGGGTACACGGGCAAAG
EMC3_+_10028457.23-P1	GCAGTCGCAGGAGAGTTCTG
EMC3_+_10028469.23-P1	GAAGCTCGGCTCACAGTCGC
EMC3_+_10052568.23-P2	GGCGGCTGCTCCAGGACCAC
EMC3_+_10052758.23-P2	GCACAGGCGGGCACTCTCTG
EMC3_+_10052774.23-P2	GGGCGCTGCTGCCCCAACAC
EMC3_-_10028091.23-P1	GGGTAAGGTCACCCTGTCAG
EMC3_-_10028094.23-P1	GAAGGTCACCCTGTCAGAGG
EMC3_-_10052298.23-P2	GGACTCCCTCCCCCACTCAG
EMC3_-_10052785.23-P2	GAGAGTGCCCGCCTGTGTTG
EMC4_-_34517250.23-P1P2	GGAGACAAAGCGGAGAACGC
EMC4_-_34517254.23-P1P2	GCAAAGCGGAGAACGCTGGT
EMC4_-_34517276.23-P1P2	GCCTGTTGTGGAGTACGCTT
EMC4_-_34517293.23-P1P2	GTTTGGACTGAGAAGCATCG
EMC4_-_34517616.23-P1P2	GGACTGAGGAACATACGAGG
ENC1_+_73935851.23-P1P2	GGAAGCGAGGAGCCGAGCTA
ENC1_+_73936312.23-P1P2	GGCGTGGGGACGACAGACGG
ENC1_+_73936539.23-P1P2	GGGCGGGGCGCAGACTGCTC
ENC1_-_73936113.23-P1P2	GAGCGCCTGCAACAGGTCCG
ENC1_-_73936388.23-P1P2	GTCCGGAGCGCGTCACGGTA
ERAL1_+_27182039.23-P1P2	GGGCAGCCATTACAGCCGCA
ERAL1_+_27182214.23-P1P2	GGAGAAGCCGAGGCCAAGCG
ERAL1_+_27182257.23-P1P2	GAATCCGAGGAAGTGGTCCA
ERAL1_-_27182055.23-P1P2	GCAGTGCCTTGCGGCTGTAA
ERAL1_-_27182251.23-P1P2	GCTTCTCGCAGTAATGGCCA
ERN1_-_62207431.23-P1P2	GCCGGGGGCGGTACGGACAG
ERN1_-_62207436.23-P1P2	GGGCGGTACGGACAGAGGAC
ERN1_-_62207440.23-P1P2	GGTACGGACAGAGGACGGGG
ERN1_-_62207482.23-P1P2	GGGCGGTGACCGAGCCTCAG
ERN1_-_62207499.23-P1P2	GAGCGGACGCAGAACTGACT
ESPNL_+_239009016.23-P1	GGCGACTCATGCACAGGCTG
ESPNL_+_239009022.23-P1	GTCAGTGGCGACTCATGCAC
ESPNL_+_239036038.23-P2	GTGGTCGATGGGAGAGCCTG
ESPNL_+_239036084.23-P2	GGCCCCACTGGACCTTCTCT
ESPNL_+_239036435.23-P2	GGCTTCTCTGGGCCCCTAAG
ESPNL_-_239009052.23-P1	GGAGTCGCCACTGAGAGCCC
ESPNL_-_239009059.23-P1	GCACTGAGAGCCCGGGCCAG
ESPNL_-_239009439.23-P1	GCCACGGAGGATCAGAGTAC
ESPNL_-_239036067.23-P2	GTCTCCCATCGACCAGGCGG
ESPNL_-_239036103.23-P2	GTCCCCAGAGAAGGTCCAGT
ETV1_+_14028869.23-P1P2	GTGAAGGAGGCGGTGTAGGG
ETV1_+_14028872.23-P1P2	GAGGTGAAGGAGGCGGTGTA
ETV1_+_14029267.23-P1P2	GAGGCGCTTTCGGCTTCCAA
ETV1_-_14028509.23-P1P2	GAAGCAGAGTCGCCCTACAG
ETV1_-_14029100.23-P1P2	GCCTAACGGGACTAAAGAGA
EXOC5_+_57735162.23-P1P2	GCGGGCGGAGCGTGAAATGG
EXOC5_+_57735209.23-P1P2	GAGAGAGGTGCGAAACAGAA
EXOC5_+_57735310.23-P1P2	GCCGGCGGCTCTACAGGGAG
EXOC5_+_57735449.23-P1P2	GCCGGAGCTGGCGAGCCGAG
EXOC5_+_57735587.23-P1P2	GCGTATGAGGCGGTGACAAT
FABP3_+_31845465.23-P1P2	GGGAAAGGGAGTGTAGCCAG
FABP3_+_31845841.23-P1P2	GCTATGGTGGACGCTTTCCT
FABP3_+_31845857.23-P1P2	GGCCTAGCCCAGCATCACTA
FABP3_+_31845915.23-P1P2	GCCGGGCAGGGAGCCGCCGT
FABP3_-_31845872.23-P1P2	GCGTCCACCATAGTGATGCT
FADS1_+_61583853.23-P1P2	GCTGCGGATGCGGGATGAAA
FADS1_+_61584128.23-P1P2	GGCGCTCAGGGTGCGAGGAG
FADS1_-_61583890.23-P1P2	GCCGCAGGACACCCAATCAC
FADS1_-_61583908.23-P1P2	GCCGGGCAACAGGTATGATC
FADS1_-_61584296.23-P1P2	GGCGCGTGCTCGGGGTCCGC
FADS2_+_61583821.23-P2	GGCCTGGAGAAGTGGAGTCT
FADS2_+_61583853.23-P2	GCTGCGGATGCGGGATGAAA
FADS2_+_61584025.23-P2	GTACGCCGGGCAGGATGCCA
FADS2_+_61584196.23-P2	GCCGGTGGCCGCCGAGACCG
FADS2_+_61584226.23-P2	GGGCGTCGCCAGGCCAGCTA
FADS2_-_61595787.23-P1	GCGGGCTGCACACACCGGCT
FADS2_-_61595853.23-P1	GGTGCACGGGGCGTCACAGT
FADS2_-_61595969.23-P1	GTAACCTGCGCACCGACAGG
FADS2_-_61596156.23-P1	GCGTGGGCCAAACAGACCTC
FADS2_-_61596187.23-P1	GGAGCTTGGGACGTCCTGTA
FAF2_+_175875634.23-P1P2	GGAAGGCTAGGGTCCAACAG
FAF2_-_175875397.23-P1P2	GGGACGGGTCAGGAGCGTAG
FAF2_-_175875400.23-P1P2	GCGGGTCAGGAGCGTAGAGG
FAF2_-_175875428.23-P1P2	GAATGGCGGCGCCTGAGGAG
FAF2_-_175875441.23-P1P2	GGAGGAGCGGGATCTAACCC
FAHD2A_+_96068553.23-P1P2	GCGGGGCCGAAGGTCAAGGG
FAHD2A_+_96068556.23-P1P2	GTCGCGGGGCCGAAGGTCAA
FAHD2A_+_96068707.23-P1P2	GCCGTCTGTGTGGTCAGAAG
FAHD2A_-_96068532.23-P1P2	GCCCGGCTGGCTGCGGTCAC
FAHD2A_-_96068535.23-P1P2	GGGCTGGCTGCGGTCACTGG
FAM103A1_+_83655189.23-P1P2	GGTACAGATCACCGCACAGG
FAM103A1_+_83655386.23-P1P2	GGCCCTGGGAGGTGAGCCCG
FAM103A1_-_83654963.23-P1P2	GCCCGCCGGAAGCGGAAGTC
FAM103A1_-_83654973.23-P1P2	GGCGGAAGTCAGGTGGTTGT
FAM103A1_-_83654983.23-P1P2	GGGTGGTTGTCGGATTTTAG
FAM117B_+_203499747.23-P1P2	GGCCGGGGCAGGCAGCAACG
FAM117B_+_203499768.23-P1P2	GCGGGGTGCAGGGGGAGACC
FAM117B_+_203499785.23-P1P2	GGTGACGAAGCCGGACTCCG
FAM117B_-_203500109.23-P1P2	GGCGGCGGCGGCAACAACAA
FAM117B_-_203500112.23-P1P2	GGCGGCGGCAACAACAACGG
FAM122A_-_71394989.23-P1P2	GCAGCCCGCTGACAGATTCT
FAM122A_-_71394992.23-P1P2	GCCCGCTGACAGATTCTCGG
FAM122A_-_71394995.23-P1P2	GGCTGACAGATTCTCGGTGG
FAM122A_-_71395132.23-P1P2	GAGCTGCCTCCGGGTACGGG
FAM122A_-_71395395.23-P1P2	GCGAGAGACGGTCCACGAAC
FAM161B_+_74416575.23-P1P2	GGCAGGGGCGTGTCACGGAG
FAM161B_+_74416813.23-P1P2	GAGACGCCAAAGCTAGAAAG
FAM161B_-_74416744.23-P1P2	GGGTCATTTCAGCTGGACAG
FAM161B_-_74416771.23-P1P2	GGCGACAGTGACAGCGATAG
FAM161B_-_74416800.23-P1P2	GGGTGGCAGCGAGAGCTATG
FAM167A_+_11323817.23-P1	GCGGGGTCTGCCGTCTGAGA
FAM167A_+_11324237.23-P1	GAATTCACCGGAGCTCGGGG
FAM167A_+_11324249.23-P1	GAGCAGCGCCGAGAATTCAC
FAM167A_+_11331986.23-P2	GGCAGCTGACCAGGTTGGAG
FAM167A_+_11332196.23-P2	GCAGACCATGAAACATCAGT
FAM167A_-_11323802.23-P1	GCCTGGGAGTGGACCCGGAG
FAM167A_-_11323829.23-P1	GTGCGGCCCTCCCTCTCAGA
FAM167A_-_11331744.23-P2	GTTGCGCACCACCTGGAAAG
FAM167A_-_11332069.23-P2	GGCTTCACAGACAGAACTAG
FAM167A_-_11332122.23-P2	GCCAGAGATGGGCTTACCTA
FAM216A_+_110906126.23-P1P2	GTGCCCCGTAGTAGGAGGTG
FAM216A_+_110906723.23-P1P2	GCCCTGGCCGGGCATCTCCG
FAM216A_-_110906143.23-P1P2	GTCTACCACACCTCCTACTA
FAM216A_-_110906675.23-P1P2	GGACGCACGCGTGCTGTCGG
FAM216A_-_110906707.23-P1P2	GGGACAGCTGCTCCCGCACA
FAM50A_+_153672571.23-P1P2	GTATTGAGCCATGGCAGCGG
FAM50A_+_153672915.23-P1P2	GGAGGCCGGTCATCAGCTAG
FAM50A_-_153672500.23-P1P2	GCGGGCGTCAGCTGACTGTT
FAM50A_-_153672598.23-P1P2	GCTGCCATGGCTCAATACAA
FAM50A_-_153672932.23-P1P2	GGAGGCCACTAGCTGATGAC
FAM53B_+_126432873.23-P1P2	GGCCGCCGCGCCTAGCGCCC
FAM53B_-_126432409.23-P1P2	GCCAACCCAAAGGCGAAACA
FAM53B_-_126432849.23-P1P2	GCGGCTGCGTGAACTCGGCC
FAM53B_-_126432859.23-P1P2	GAACTCGGCCCGGCGCTTAG
FAM53B_-_126432890.23-P1P2	GCGGGCCCGGGCGCTAGGCG
FAM53C_-_137673743.23-P1P2	GAGGGGGTGACTCGTTAGTG
FAM53C_-_137673996.23-P1P2	GCTGGGAGCTGGAGGAACCG
FAM53C_-_137674000.23-P1P2	GGAGCTGGAGGAACCGCGGT
FAM53C_-_137674010.23-P1P2	GAACCGCGGTAGGTGGTGGA
FAM53C_-_137674371.23-P1P2	GGAGAGGTTGAAGATTGGAG
FAM60A_+_31478582.23-P1P2	GCTCGCGGAAAGGAGCCCGG
FAM60A_+_31479073.23-P1P2	GGTAGCAACTGCAGAACTGC
FAM60A_-_31478615.23-P1P2	GTTTCCGCGAGAGAACACTG
FAM60A_-_31478618.23-P1P2	GCCGCGAGAGAACACTGCGG
FAM60A_-_31478661.23-P1P2	GAACGTGGATCCCTCAACTC
FAM76B_+_95522546.23-P1P2	GGCAGCTCTGCAAGGTCCGT
FAM76B_+_95522936.23-P1P2	GCGAGAAGGAAGCGGATCCA
FAM76B_-_95522890.23-P1P2	GCCCGCTTAGGCCCCGATAG
FAM76B_-_95522909.23-P1P2	GCGGCGGAGGGAGACGAAGC
FAM76B_-_95522913.23-P1P2	GGGAGGGAGACGAAGCGGGT
FAR1_+_13690221.23-P1P2	GCGGCTGCTGAAGAGCGGAC
FAR1_+_13690226.23-P1P2	GGCGACCGGCTGCTGAAGAG
FAR1_-_13690282.23-P1P2	GGCGAGTGAAGAGAGCGCGA
FAR1_-_13690285.23-P1P2	GAGTGAAGAGAGCGCGACGG
FAR1_-_13690316.23-P1P2	GCGGCGCAGCTATTGCTGGA
FASN_+_80056126.23-P1P2	GGCCGCGGTTTAAATAGCGT
FASN_-_80055832.23-P1P2	GGCCCCGGGCGCCTCCGAAG
FASN_-_80056049.23-P1P2	GGGAGAGCGAGGCTGGAGCG
FASN_-_80056081.23-P1P2	GGGCTGAAGCGCGGCGGAGA
FASN_-_80056084.23-P1P2	GTGAAGCGCGGCGGAGAGGG
FAS_+_90750539.23-P1P2	GAGAAGAGGCAGCTCCGCCT
FAS_+_90750553.23-P1P2	GCACCAACCCGCGGGAGAAG
FAS_+_90750694.23-P1P2	GTATCCCCGGGACTAAGACG
FAS_+_90750940.23-P1P2	GTGGAGCGCAGTGGTCTCCG
FAS_+_90750949.23-P1P2	GACCTCAACGTGGAGCGCAG
FBXL5_+_15656948.23-P1	GGAGGGTGTCTATGGAGAGG
FBXL5_+_15656951.23-P1	GGGCGAGGGTGTCTATGGAG
FBXL5_+_15656956.23-P1	GCCCGCGGCGAGGGTGTCTA
FBXL5_+_15683110.23-P2	GATGTAGCCGAGCGCGGACA
FBXL5_+_15683165.23-P2	GGAAACCCTAGGAGACACCG
FBXL5_-_15656479.23-P1	GCCAGGGCTTCGAGGAGGTA
FBXL5_-_15656495.23-P1	GGTAGGGCCGCTCTCCTTAG
FBXL5_-_15683155.23-P2	GGGCCCGCCCACCAGCTCAG
FBXL5_-_15683170.23-P2	GTCAGAGGCAGAGTTCTCCG
FBXL5_-_15683182.23-P2	GTTCTCCGCGGTGTCTCCTA
FBXO42_+_16678568.23-P1P2	GGTCCTCGAGTGAGGCGAGG
FBXO42_+_16678912.23-P1P2	GGGCGGCGGCGTTTGAGTGG
FBXO42_+_16678915.23-P1P2	GGGCGGCGGCGGCGTTTGAG
FBXO42_-_16678549.23-P1P2	GTCGCTCCCAACCCAAGGGC
FBXO42_-_16678698.23-P1P2	GTGCCAGTCCCGGGCATAAA
FCGR1B_+_120935830.23-P1P2	GTCAGAGGGGACAGTTAGAA
FCGR1B_+_120935888.23-P1P2	GCCAGCTTGGAGACAACATG
FCGR1B_-_120935520.23-P1P2	GTGGTCCAAGGAAAATAATG
FCGR1B_-_120935535.23-P1P2	GAATGAGGAAGAGAGAATTG
FCGR1B_-_120935870.23-P1P2	GTGAGTCCAACTTACCCCAA
FDFT1_+_11660239.23-P1	GAGTAGGTGCTTCGAGGGGC
FDFT1_+_11660295.23-P1	GGGCGCGACTCTCACCTCTG
FDFT1_+_11660315.23-P1	GGCGCAGGCGGCGGACTCCC
FDFT1_+_11660709.23-P1	GTAAGCGCCGATGCTCACGG
FDFT1_+_11665956.23-P2	GCTGGGAAGCGCCCGACGAG
FDFT1_+_11665973.23-P2	GCATAGACTCAAGCAGATCT
FDFT1_+_11666015.23-P2	GGCTGCGGCCATGGGAATCG
FDFT1_-_11660267.23-P1	GCTCGAAGCACCTACTCCAC
FDFT1_-_11666011.23-P2	GCTATGGAGGAAAAACTCCG
FDFT1_-_11666045.23-P2	GCCATGGCCGCAGCCGCCTG
FDPS_+_155278669.23-P1P2	GGCTCCGCGATCGGCTCTGT
FDPS_+_155279090.23-P1P2	GCATTGGAGCGAGAACCCAT
FDPS_+_155279197.23-P1P2	GGGAGGTAGGAAGATAGTAG
FDPS_-_155278687.23-P1P2	GCGACCCACAGAGCCGATCG
FDPS_-_155278726.23-P1P2	GGGAGTACCCGCCAACAAGC
FECH_+_55253730.23-P1P2	GAGGATCCCTGAGAAGGCGT
FECH_+_55253870.23-P1P2	GCGCGGGAGGAGCCCGGACT
FECH_+_55253900.23-P1P2	GCACTGCTGGGCGGACACCT
FECH_+_55253923.23-P1P2	GTGGGGATCGCTACCCGGCT
FECH_-_55253880.23-P1P2	GGCAGCCTCGGCCCGAGTCC
FHAD1_+_15573812.23-P1P2	GAGGCGTCGGGCCAGCTCCG
FHAD1_+_15574135.23-P1P2	GCCCCCAGGACTTCCCAGAG
FHAD1_+_15574190.23-P1P2	GGGTGTCGTTCGTAAGTCAG
FHAD1_-_15573757.23-P1P2	GGTACACAGGCCGGCCGGGC
FHAD1_-_15573790.23-P1P2	GGTGCGAGCTGGAGACTCCG
FH_+_241682973.23-P1P2	GCGCTCGCGTCCCCTCGTGC
FH_+_241683004.23-P1P2	GCACCATGTACCGAGCACTT
FH_-_241682625.23-P1P2	GGCCACGGACGGCTCCGAGG
FH_-_241682960.23-P1P2	GAAGCCGGGAGCCGAAGCTA
FH_-_241683056.23-P1P2	GCTTGGGTAGAATTTCTGGG
FKBP1A_+_1373277.23-P1P2	GCCGGGCGGGTCTGAATCGG
FKBP1A_+_1373594.23-P1P2	GCCCAGGAGACGGTGAGTAG
FKBP1A_+_1373724.23-P1P2	GGGCGACGCGCCGAGGTACT
FKBP1A_-_1373220.23-P1P2	GGGCATAAGGGCAGCATCTA
FKBP1A_-_1373736.23-P1P2	GACGGCTCTGCCTAGTACCT
FKBP4_+_2904174.23-P1P2	GCTGACTGCGGACCGCGAGG
FKBP4_+_2904186.23-P1P2	GGGCGCGGCGGCACTGACTG
FKBP4_+_2904557.23-P1P2	GGACGCAGCCCGGTCCGGGA
FKBP4_-_2904369.23-P1P2	GCGGCGCCGCTGCCCATGGA
FKBP4_-_2904571.23-P1P2	GGGCATCGCCGTCCCGGACC
FKBP5_+_35656605.23-P1P2	GCGGGCAAGGCGGAGAGTGA
FKBP5_+_35656680.23-P1P2	GGGGCGCTGCCAGTCTCGGG
FKBP5_+_35656683.23-P1P2	GCGCGGGCGCTGCCAGTCTC
FKBP5_-_35656216.23-P1P2	GGAGCGGGACCTGTCATCCC
FKBP5_-_35656693.23-P1P2	GGGACACCGCCGCCCGAGAC
FLAD1_-_154955860.23-P1P2	GAGGGAAAGAGCCGGTGAAG
FLAD1_-_154955888.23-P1P2	GAGGCAGGTGAGAGTCTAAG
FLAD1_-_154956238.23-P1P2	GGAGTCGCTTGTCAAGGATC
FLAD1_-_154956254.23-P1P2	GATCTGGTTAGAGAAGACTA
FLAD1_-_154956267.23-P1P2	GAGACTAGGGTCTTCCTCGA
FLCN_+_17140408.23-P1P2	GCCCCTGAGAGCCTGAACCC
FLCN_+_17140480.23-P1P2	GGAGTCACGCGCCTGGGTGT
FLCN_-_17140391.23-P1P2	GACGGCAGGGATGTCACCCG
FLCN_-_17140394.23-P1P2	GGCAGGGATGTCACCCGGGG
FLCN_-_17140466.23-P1P2	GGAGCGACCACACTCACTCG
FLT3_+_28674290.23-P1P2	GAGGCGCTGCGCCGGGTCTG
FLT3_+_28674687.23-P1P2	GCGCTCCAGGCGGCATCGCA
FLT3_+_28674697.23-P1P2	GCGAGGCGCGCCGCTCCAGG
FLT3_-_28674256.23-P1P2	GTCGCGGCCGCAGACTCCCA
FLT3_-_28674369.23-P1P2	GGGACCGCGGCCCGAGCCAG
FNBP1L_+_93913718.23-P1P2	GTCAGCGGGTCTACCTCGAA
FNBP1L_+_93913733.23-P1P2	GCGGCGGGCTAGCAGCTCAG
FNBP1L_+_93914075.23-P1P2	GCGCCCGAGCTGCACCACGG
FNBP1L_-_93913709.23-P1P2	GCACTCACTGGGGAGCCCGG
FNBP1L_-_93913774.23-P1P2	GCGGCCAGCGAGTGAGAGGT
FOXO1_+_41240759.23-P1P2	GGCAGATCCCGTAAGTCGGG
FOXO1_-_41240336.23-P1P2	GGGTCGATCTCCACCACCTG
FOXO1_-_41240393.23-P1P2	GCCGCAGGAGAGCCAAGAGG
FOXO1_-_41240693.23-P1P2	GGGCCGCTTGCTCTCCCCAG
FOXO1_-_41240729.23-P1P2	GTGCTGCCTGTTGAATGTGG
FOXO3_+_108881285.23-P1	GGAGGGGAAAGGGAAGCGCC
FOXO3_+_108882132.23-P2	GGACGTGCGGCCAGCGAACC
FOXO3_+_108882145.23-P2	GAGGAGGACCTGAAGACGTG
FOXO3_+_108882161.23-P2	GCCCGCCTCCCAGGAACAGG
FOXO3_-_108881042.23-P1	GCGCCCTGCTCGTGGAAGGG
FOXO3_-_108881045.23-P1	GCCTGCTCGTGGAAGGGAGG
FOXO3_-_108881081.23-P1	GTGGCGGCGCGCGAGCTGAC
FOXO3_-_108881084.23-P1	GCGGCGCGCGAGCTGACAGG
FOXO3_-_108882144.23-P2	GTCTGCTGCGCCAGGTTCGC
FOXO3_-_108882159.23-P2	GTCGCTGGCCGCACGTCTTC
FRMD4B_+_69434922.23-ENST00000398540.3	GCAGGATGCCGGGCACTCGT
FRMD4B_+_69435035.23-ENST00000398540.3	GGCGGAGATGGTACACGGAG
FRMD4B_+_69435040.23-ENST00000398540.3	GACGCTGCGGAGATGGTACA
FRMD4B_+_69435311.23-ENST00000398540.3	GTGGCGGGCACCCAATCCCA
FRMD4B_-_69435340.23-ENST00000398540.3	GTTGGGTGCCCGCCAGCCAA
FSD1L_+_108210312.23-P1P2	GCGCGGTTGCCAGGGTGAAA
FSD1L_+_108210445.23-P1P2	GGACGACGAACCGTGTGAGG
FSD1L_+_108210690.23-P1P2	GGCGGTCCCCGCATCCGTGT
FSD1L_+_108210802.23-P1P2	GGGCCTAAAGCGCTGCAGAG
FSD1L_-_108210687.23-P1P2	GTCTCTGGGCGGGAGCTAAG
FUS_-_31191479.23-P1P2	GTGCTCAGTCCTCCAGGCGT
FUS_-_31191489.23-P1P2	GTCCAGGCGTCGGTACTCAG
FUS_-_31191552.23-P1P2	GGGACATGGCCTCAAACGGT
FUS_-_31191558.23-P1P2	GGGCCTCAAACGGTAGGTAA
FUS_-_31191697.23-P1P2	GCGCGGAGAAGAGTAACTGG
FUT5_+_5903372.23-P1P2	GTCCCTGGGGTCATCTGAGG
FUT5_+_5903375.23-P1P2	GTAGTCCCTGGGGTCATCTG
FUT5_+_5903777.23-P1P2	GGTCTCGCGATAGCCAGCCG
FUT5_-_5903392.23-P1P2	GACCGCCTCAGATGACCCCA
FUT5_-_5903762.23-P1P2	GCCACGGACCCCGCCAGCTC
FXN_+_71650715.23-P1P2	GCAGGAGGCCGGCTACTGCG
FXN_+_71650730.23-P1P2	GTGGGCTGGGTGACGCCAGG
FXN_+_71650990.23-P1P2	GCCGCCGGGCCGCCCTGAGA
FXN_-_71650711.23-P1P2	GGGAGCAGCATGTGGACTCT
FXN_-_71651127.23-P1P2	GCGACTGCGGGTCAAGGCAC
FYN_+_112194476.23-P1P2	GCGCCCGGCGGCGAGAGTAG
FYN_+_112194573.23-P1P2	GTTGCGCCATCTGTCAGGAG
FYN_+_112194611.23-P1P2	GCGAGCAGCCGCGCTGGTGG
FYN_-_112194552.23-P1P2	GGACCCCTCCTCCTCGCCCG
FYN_-_112194589.23-P1P2	GCGGCTCCGCTCCTGACAGA
G3BP1_+_151151548.23-P1P2	GGCTCTGCACCACAGCACCG
G3BP1_+_151151589.23-P1P2	GACACCCCGGCGTACCTACG
G3BP1_+_151151627.23-P1P2	GGCGGCTCGGCTTAGTCCTC
G3BP1_-_151151499.23-P1P2	GTGGCAGTTATATAGACCGG
G3BP1_-_151151664.23-P1P2	GAGCCGCAGCACTTGTGAGA
G3BP2_+_76598126.23-P1P2	GCAGAGGGCTCCGAGTGCAC
G3BP2_+_76598272.23-P1P2	GCCGGGAGCCGGAGGTGTAG
G3BP2_+_76598512.23-P1P2	GAGACGAACTCGCGGCTCTC
G3BP2_+_76598520.23-P1P2	GTGTGAGGCAGACGAACTCG
G3BP2_-_76598591.23-P1P2	GCGACGTGCGACAAGGACCA
GABARAP_+_7145359.23-P1P2	GGGTTGAGAGGGATGTGGAC
GABARAP_-_7145349.23-P1P2	GTCTAAGGCCTCAAATGCTA
GABARAP_-_7145679.23-P1P2	GAACCGGGCTGGACAGGGCT
GABARAP_-_7145696.23-P1P2	GCTGGGCTGAGGGAACCCAG
GABARAP_-_7145749.23-P1P2	GGACGCGCGGGCGGATTCAG
GADD45GIP1_+_13067798.23-P1P2	GGGTGGTCCCCGGTTCGTTA
GADD45GIP1_+_13067980.23-P1P2	GCGCAGCCTACTAGGTGTGG
GADD45GIP1_+_13067983.23-P1P2	GGCACGCAGCCTACTAGGTG
GADD45GIP1_+_13068019.23-P1P2	GCCCCGCACAGCCAAGATGG
GADD45GIP1_-_13067996.23-P1P2	GGGTCGCCGCCACACCTAGT
GAPDH_+_6647523.23-P2	GCAAGTAACTGGTTGAGCAC
GAPDH_+_6647534.23-P2	GATAAGACAGGACAAGTAAC
GAPDH_+_6647546.23-P2	GCCAGACCCTAGAATAAGAC
GAPDH_-_6643745.23-P1	GTGCGTCGCCAGGTGAAGAC
GAPDH_-_6643761.23-P1	GGACGGGCGGAGAGAAACCC
GAPDH_-_6643770.23-P1	GAGAGAAACCCGGGAGGCTA
GAPDH_-_6643785.23-P1	GGCTAGGGACGGCCTGAAGG
GAPDH_-_6643947.23-P1	GTGTGTCGGCCGGGGCCACT
GAPDH_-_6647118.23-P2	GTCCTCCACCTTTGACGCTG
GAPDH_-_6647601.23-P2	GGGAAGCTGGGCTTGTGTCA
GCSH_+_81129725.23-P1P2	GCTCTGCTCTCGGGTAAGCG
GCSH_+_81129734.23-P1P2	GCTGGACCCGCTCTGCTCTC
GCSH_-_81129522.23-P1P2	GCGGCTGCATGCAATCCCTA
GCSH_-_81129970.23-P1P2	GGGGGCAGTTCGCGGCCGGA
GCSH_-_81129987.23-P1P2	GGAGGGAGCCGGCTGGATGG
GFER_+_2034583.23-P1P2	GTAAGGCCGGGCCTACCCGG
GFER_-_2034199.23-P1P2	GTCTGGAGGCCGAGCTGACC
GFER_-_2034222.23-P1P2	GAGGCCTTGCGCGGGCAACA
GFER_-_2034225.23-P1P2	GCCTTGCGCGGGCAACATGG
GFER_-_2034253.23-P1P2	GGCGAGCGGGGCCGCTTCCA
GIGYF2_+_233562096.23-P1P2	GCGGAACGGCTGGTTACCTG
GIGYF2_+_233562110.23-P1P2	GGCAGGGGAGCGACACGGAA
GIGYF2_+_233562115.23-P1P2	GGCCGGGCAGGGGAGCGACA
GIGYF2_-_233562283.23-P1P2	GGGCTTGGGCCGTCAGGCGA
GIGYF2_-_233562472.23-P1P2	GCGGCTTGCTCGGAGCTGGA
GIMAP1-GIMAP5_+_150413699.23-NM_001199577	GCTTCGGCTGTGAGTGCAGA
GIMAP1-GIMAP5_+_150413715.23-NM_001199577	GCAACCTGCTGCTTTCCCTT
GIMAP1-GIMAP5_-_150413905.23-NM_001199577	GCATGCAGGCGAGCAAGATC
GIMAP1-GIMAP5_-_150414005.23-NM_001199577	GGAGCACACACGTTCTTGGT
GIMAP1-GIMAP5_-_150414132.23-NM_001199577	GCAAGCTCCCTATTGAGCAA
GLB1L2_+_134201959.23-P1P2	GCTCCGCCGGAGGCTCCACG
GLB1L2_-_134201912.23-P1P2	GTCCCGCGCGCGGCTGAGTG
GLB1L2_-_134201923.23-P1P2	GGCTGAGTGCGGACTGGAGT
GLB1L2_-_134201931.23-P1P2	GCGGACTGGAGTGGGAACCC
GLB1L2_-_134201978.23-P1P2	GGACCACGTGGAGCCTCCGG
GLCCI1_+_8008939.23-P1P2	GACGCCGCCGGCCGACACGG
GLCCI1_+_8008976.23-P1P2	GGAGGAGGCAGTGGACATGG
GLCCI1_+_8009185.23-P1P2	GTGCCCCGCAAGAGCTGGTA
GLCCI1_+_8009295.23-P1P2	GCGGCGGCGTCGGGCTGGAC
GLCCI1_-_8008450.23-P1P2	GTGCCATTCGGAGTGAGGAG
GLE1_+_131267002.23-P1P2	GGCCGCCGGGAAGGCCACAC
GLE1_+_131267219.23-P1P2	GAGAAGGTTTCGGTCGCGAG
GLE1_-_131267022.23-P1P2	GGCCTGTGTGGCCTTCCCGG
GLE1_-_131267034.23-P1P2	GTTCCCGGCGGCTGATTCGA
GLE1_-_131267053.23-P1P2	GGGGCTTGTTTGGTCAGAAG
GLMN_+_92764450.23-P1P2	GGTTGTGGAGAGGTTCAGGG
GLMN_+_92764480.23-P1P2	GGAGAGGCGAGGGTTCTGGC
GLMN_+_92764490.23-P1P2	GCGGCGGCTGGGAGAGGCGA
GLMN_+_92764521.23-P1P2	GGAAGAGCGGGCTAAGACGC
GLMN_-_92764279.23-P1P2	GCGAGTCAGCCCGGTCCTCA
GLRB_+_157997351.23-P1P2	GTGCAGCGGGCGCCGAGCGG
GLRB_+_157997365.23-P1P2	GGTGGCTGCTAAGGGTGCAG
GLRB_+_157997389.23-P1P2	GTGGAGGCTCCGGGCCCAGG
GLRB_+_157997405.23-P1P2	GTCGCCGGGCGAGATCGTGG
GLRB_-_157997703.23-P1P2	GTCCGGGTGGAGAGATGCAG
GLS2_-_56881684.23-P1P2	GAGAACCACAGTGGGAGTGG
GLS2_-_56881785.23-P1P2	GCTGCGCCGCGGCCTCACTG
GLS2_-_56881814.23-P1P2	GGGACGCCCCCGCCAAGGAG
GLS2_-_56882109.23-P1P2	GAAGCTGGCTCCAGGGTTAG
GLS2_-_56882125.23-P1P2	GTAGGGGCACCCTCAGGACA
GLS_+_191745555.23-P1P2	GGTTCTCTTCGCTCCGCCTA
GLS_+_191745776.23-P1P2	GGTCAGCGCCCGCTCAACAG
GLS_+_191745897.23-P1P2	GGCCGGCACAGGGTGACCAA
GLS_-_191745585.23-P1P2	GGAGCGAAGAGAACCGGTCG
GLS_-_191745808.23-P1P2	GCGGGCGCTGACGGACCCGG
GLUD1_-_88854537.23-P1P2	GAGCGGTACATGGCCACAAG
GLUD1_-_88854542.23-P1P2	GTACATGGCCACAAGCGGAG
GLUD1_-_88854545.23-P1P2	GATGGCCACAAGCGGAGGGG
GLUD1_-_88854555.23-P1P2	GGCGGAGGGGAGGTGCGTGA
GLUD1_-_88854597.23-P1P2	GCTCAGACTCCCCGCGACTA
GLUL_+_182360122.23-P1P2	GGGACCCCCCAACCCCTCGG
GLUL_+_182360471.23-P1P2	GTGCGCCCTGGGGCTCGCAG
GLUL_+_182360879.23-P1P2	GGAGCGTGTGAGCAGTACTG
GLUL_+_182360910.23-P1P2	GGCTCTGCAGAGTCGAGAGT
GLUL_-_182360635.23-P1P2	GGACGGGTCCAAGCCACCAG
GM2A_+_150632764.23-P1P2	GGGACTGCATCGGGAAGGGT
GM2A_+_150632774.23-P1P2	GCCTGCATCAGGGACTGCAT
GM2A_+_150632784.23-P1P2	GAGGAGGGGAGCCTGCATCA
GM2A_+_150632799.23-P1P2	GAAGCCCAGGGCGATCAGGA
GM2A_+_150633210.23-P1P2	GAGGCAGCAGGCCTTATCAT
GMCL1_+_70057212.23-P1P2	GCTCGTCCGTCTCCGAGTCA
GMCL1_-_70056813.23-P1P2	GCTTTGTTGCGAAAGCGAGG
GMCL1_-_70056857.23-P1P2	GGCGGCGCGACCGGACGCTG
GMCL1_-_70057096.23-P1P2	GCAGCAGGCGCAGGGTGCCA
GMCL1_-_70057294.23-P1P2	GACCCCTCGAAGGTACGTGG
GNB1L_+_19841960.23-P1P2	GGATTCGCGTAGCCTCAGGT
GNB1L_+_19842349.23-P1P2	GGAGCAGGCGTTCCCGACTC
GNB1L_-_19841945.23-P1P2	GTACGAGCTCACAAGGCCCA
GNB1L_-_19842276.23-P1P2	GAAGTCGGGAAAAGACGCAG
GNB1L_-_19842322.23-P1P2	GGAGTTCAAGCCGGCCGCCC
GNG12_+_68299058.23-P1P2	GGCCCTTAGAGACCGAGTCC
GNG12_+_68299115.23-P1P2	GCGGCGCCCGGAGGAGCAAG
GNG12_-_68298667.23-P1P2	GGGAGGCAAGCGAGCTCAAG
GNG12_-_68298714.23-P1P2	GTAGCCCCAGCCACAGCCGT
GNG12_-_68299078.23-P1P2	GGCCGGGACTCGGTCTCTAA
GNG2_+_52327375.23-P1P2	GAGGAGTTGCCCACGGAGCG
GNG2_+_52327382.23-P1P2	GCAGTAGTAGGAGTTGCCCA
GNG2_+_52327394.23-P1P2	GAGCCCAGCCCAGCAGTAGT
GNG2_-_52327408.23-P1P2	GGGCAACTCCTACTACTGCT
GNG2_-_52327621.23-P1P2	GGACATCGCTTCAGGACTAG
GPC2_-_99774542.23-P1P2	GGGAGAACAGACATTACTGT
GPC2_-_99774785.23-P1P2	GGACCAGGACCGGGACACAG
GPC2_-_99774860.23-P1P2	GGACGGCAAAGTGGGTCCTA
GPC2_-_99774978.23-P1P2	GCGAGCACGATAGCTGGACC
GPC2_-_99774981.23-P1P2	GGCACGATAGCTGGACCAGG
GPM6A_+_176733362.23-P1	GGTAGCCATGGAAGAGAATA
GPM6A_+_176733374.23-P1	GTACTGAAGAAAGGTAGCCA
GPM6A_+_176733383.23-P1	GACCAGATTCTACTGAAGAA
GPM6A_+_176923066.23-P2	GGAATAGCGAGGCGATTACA
GPM6A_+_176923421.23-P2	GGCGCGTACACCTCGCCCAA
GPM6A_+_176923465.23-P2	GTGCAGAGAAGCAGGACCTC
GPM6A_+_176923490.23-P2	GTGGTCACTCGCTCTCCTCT
GPM6A_-_176733215.23-P1	GCAAGTGAGGAACAGACTAA
GPM6A_-_176733379.23-P1	GTCTTCCATATTCTCTTCCA
GPM6A_-_176923052.23-P2	GCATGAAAACGTGGGAACTC
GPX4_+_1104037.23-P1P2	GAGGCGGCCGAGGCTCATCG
GPX4_+_1104065.23-P1P2	GGAGCAGCGCCGGCTTCAGT
GPX4_+_1105107.23-P1P2	GCCTGAGGCAGGAAGGGATC
GPX4_-_1104661.23-P1P2	GAGTCGCGCAGTCCTGACTA
GPX4_-_1105031.23-P1P2	GCCGGACCAGAAGTACAAGG
GRIA1_-_152870211.23-P1P2	GCTCCAGCTAGCATGAGGAC
GRIA1_-_152870655.23-P1P2	GGCTCCCTAAAGCTGTGCTG
GRIA1_-_152870666.23-P1P2	GCTGTGCTGCGGTAACAGAA
GRIA1_-_152870689.23-P1P2	GGACTTGGGCTTACAGCCAG
GRIA1_-_152870717.23-P1P2	GCTTCTCCTGATCGGATGAG
GRIA2_+_158141963.23-P1P2	GCTCCAGAAGTCCGGAGGAC
GRIA2_+_158141968.23-P1P2	GCCCCGCTCCAGAAGTCCGG
GRIA2_+_158142047.23-P1P2	GCTGCTAAAACCTGAAGTGG
GRIA2_-_158141995.23-P1P2	GGACTTCTGGAGCGGGGACA
GRIA2_-_158142037.23-P1P2	GCAGCAGGACCTGGGAAATA
GRIA3_+_122318551.23-P1P2	GCGCAGGGAAAGCCTTGCCG
GRIA3_+_122318566.23-P1P2	GAGGACAGGGACCCACCGCA
GRIA3_-_122318116.23-P1P2	GAGAGATCCTGGGAGCGAGA
GRIA3_-_122318521.23-P1P2	GGCGCAAGCGAGCCAGCCGT
GRIA3_-_122318561.23-P1P2	GCGAGACCACTGCCCCGGCA
GRIA4_+_105481475.23-P1P2	GCCGCAGTCTCCATAGCCCT
GRIA4_-_105481481.23-P1P2	GGGACAGAAAACCTCTCCCA
GRIA4_-_105481510.23-P1P2	GGACTGCGGGAAAAATCTGG
GRIA4_-_105481817.23-P1P2	GAGCAGCGTGCAAATAGGTA
GRIA4_-_105481832.23-P1P2	GGGTAAGGTGTGCTCCGATG
GRID1_-_88126110.23-P1P2	GGGCCCGCACCGACACGCAC
GRID1_-_88126122.23-P1P2	GCACGCACTGGCATATCCAG
GRID1_-_88126467.23-P1P2	GGCGGCTAGAGCGGCTTCGG
GRID1_-_88126538.23-P1P2	GTGGCTGTGTGTCTGAGCCC
GRID1_-_88126555.23-P1P2	GCCCGGCGAGGAGCGAACTG
GRID2_+_93225136.23-P1P2	GCGCGGAACGCAGCTTGGCG
GRID2_-_93225131.23-P1P2	GCCCAGCAAACCGGCTCCCC
GRID2_-_93225173.23-P1P2	GTCCGCGCCTCACGCAGAAA
GRID2_-_93225352.23-P1P2	GGATTCTCTGCGGGCTGTAG
GRID2_-_93225563.23-P1P2	GGCCAAACTGCAAACAACTC
GRIK1_+_31311905.23-P1P2	GGGAACCGGAGCATCCAGAG
GRIK1_-_31311963.23-P1P2	GTCCCCACGGAGCGAGCTCG
GRIK1_-_31311976.23-P1P2	GAGCTCGAGGGAACCCGCGT
GRIK1_-_31312269.23-P1P2	GGAGAGGGTACAGGGTGAGT
GRIK1_-_31312277.23-P1P2	GACAGGGTGAGTTGGTGCAG
GRIK2_+_101847042.23-P1P2	GGTGACCGCAGACACGATCA
GRIK2_+_101847076.23-P1P2	GCTGGGTTCGGGTAGAAATG
GRIK2_+_101847183.23-P1P2	GTAACGGTGCGCCTGAAGAC
GRIK2_-_101847118.23-P1P2	GGGAGCCGAACGCTAGATCG
GRIK2_-_101847140.23-P1P2	GAAGTGGGTGCCGTGCGTGT
GRIK3_+_37500085.23-P1P2	GCGGGCGATAGCATCGGCGG
GRIK3_+_37500088.23-P1P2	GGCCCGGGCGATAGCATCGG
GRIK3_+_37500091.23-P1P2	GCGAGCCCGGGCGATAGCAT
GRIK3_-_37499612.23-P1P2	GTACCGATCCGGATGACGTG
GRIK3_-_37499714.23-P1P2	GGCCAGGGAGCGGTCATCGT
GRIK4_+_120382491.23-P1P2	GTCTTCCGCAGCAGCCGTGG
GRIK4_+_120382849.23-P1P2	GAGGAACTACGGGAGCAGAG
GRIK4_+_120382860.23-P1P2	GGTGAAGACTGGAGGAACTA
GRIK4_+_120382871.23-P1P2	GGACGGACCGGGGTGAAGAC
GRIK4_-_120382484.23-P1P2	GCTTCAGCTGCGGGCGGATC
GRIK5_+_42546649.23-P1P2	GGGACCCGGCGAGTGAGGGA
GRIK5_-_42546540.23-P1P2	GCACAGCACCCGCCAGGCAC
GRIK5_-_42546915.23-P1P2	GCGTATGGGTTCTCCTGGGT
GRIK5_-_42546953.23-P1P2	GTCAGAGGCTGGGTGTCTAG
GRIK5_-_42546984.23-P1P2	GGGATCCTGGAGCCCGGACC
GRIN1_+_140033612.23-P1P2	GGGTTCCGGTCCGGACGCTG
GRIN1_+_140033621.23-P1P2	GGACGGCGCTGGTTCCGGTC
GRIN1_-_140033629.23-P1P2	GGTCGCCGCAGCGTCCGGAC
GRIN1_-_140033647.23-P1P2	GCCGGAACCAGCGCCGTCCG
GRIN1_-_140034093.23-P1P2	GCGTGAACCAGGCCAACAAG
GRIN2A_+_10276155.23-P1P2	GCTCGTGGGTGGCCAACCTG
GRIN2A_+_10276522.23-P1P2	GGCCACTGCTGAGAACTATG
GRIN2A_+_10276682.23-P1P2	GCCGGCGCGCTCAGAGGACC
GRIN2A_-_10276136.23-P1P2	GTAGCGGGAGCTCCACTCCA
GRIN2A_-_10276344.23-P1P2	GACGAGCCAGCAGTAGGAGA
GRIN2B_+_14132924.23-P1P2	GGCAAGCGAGAAGAAGGGAC
GRIN2B_+_14132929.23-P1P2	GGATATGCAAGCGAGAAGAA
GRIN2B_-_14132903.23-P1P2	GCTCTAGACGGACAGATTAA
GRIN2B_-_14133316.23-P1P2	GGGGGAAAAAGAGGCGGTCA
GRIN2B_-_14133341.23-P1P2	GGATTCGCGTGTCCCCCGGA
GRIN2C_+_72855632.23-P1P2	GGAGGGGCGGCTCACCGGAA
GRIN2C_+_72855972.23-P1P2	GCTTGAGCCGCGGGTGACGG
GRIN2C_-_72855987.23-P1P2	GCGAGAGCCACCGTCACCCG
GRIN2C_-_72856661.23-P1P2	GGTCCCCGCCCTGCCCGCGT
GRIN2C_-_72856682.23-P1P2	GGCAGGAAACAGGAGACTCG
GRIN2D_+_48917318.23-P1P2	GGTGAGGGAGATGACCACCA
GRIN2D_-_48917356.23-P1P2	GCTCACCAGAGACAGGACGT
GRIN2D_-_48917359.23-P1P2	GACCAGAGACAGGACGTGGG
GRIN2D_-_48917386.23-P1P2	GAGTCGTAGCCCCAGACCTC
GRIN2D_-_48917786.23-P1P2	GAGCCTGCAGACCCTATCAG
GRIN3A_+_104500339.23-P1P2	GAGCTGCGCGCGGGACCTGG
GRIN3A_+_104500895.23-P1P2	GCCTCCGAGGAAGCAAGCGG
GRIN3A_+_104500898.23-P1P2	GGCTCCTCCGAGGAAGCAAG
GRIN3A_+_104500908.23-P1P2	GCAGTCGCGTTGCTCCTCCG
GRIN3A_-_104500645.23-P1P2	GAGCAGCCGGAGTTCCTCGG
GRIN3B_+_1000372.23-P1P2	GGGACCACGGCGCGGGTGGA
GRIN3B_+_1000392.23-P1P2	GGCCACGGGGCGCAACCACC
GRIN3B_+_1000749.23-P1P2	GTCGGGCCGAGCCTCGGGAA
GRIN3B_-_1000365.23-P1P2	GCGGAGGGCGCGTCGGAACC
GRIN3B_-_1000399.23-P1P2	GACCCGCGCCGTGGTCCCGG
GRIPAP1_+_48858179.23-P1P2	GGTGGTGGGAGCCCTTGAGA
GRIPAP1_+_48858554.23-P1P2	GCCACCCGGCTAGGCGACCG
GRIPAP1_+_48858581.23-P1P2	GTGCAGGTGCCGCTCGCGGT
GRIPAP1_+_48858597.23-P1P2	GGAGGAGTTTCAGCGGATGC
GRIPAP1_-_48858594.23-P1P2	GTGGTCTTTCCCACCGCGAG
GSK3A_+_42746307.23-P1P2	GTACTAGTGGCGCCCGTGTA
GSK3A_+_42746320.23-P1P2	GGCTGGGCCGTGAGTACTAG
GSK3A_+_42746705.23-P1P2	GGAGCGGCGCGGCCTGGAAG
GSK3A_+_42746716.23-P1P2	GAGCCCAAGCCAGAGCGGCG
GSK3A_-_42746335.23-P1P2	GCGGGCGCCACTAGTACTCA
GSK3B_+_119813213.23-P1P2	GCGCCCGGGCCAAGTGACAA
GSK3B_-_119812857.23-P1P2	GAGGGGCCCGGCGAACTAGA
GSK3B_-_119812860.23-P1P2	GGGCCCGGCGAACTAGAGGG
GSK3B_-_119812883.23-P1P2	GGGAGTCGCGAGTCAGTCAG
GSK3B_-_119812886.23-P1P2	GGTCGCGAGTCAGTCAGAGG
GSR_+_30584949.23-P1P2	GCTATGGCGATCCTGTCCCC
GSR_-_30584836.23-P1P2	GTCCGTGCGGAAGCAGACGC
GSR_-_30585038.23-P1P2	GCCCCGCCCGAACAAACCGG
GSR_-_30585161.23-P1P2	GCCGATCACCAGGTAGTCAT
GSR_-_30585170.23-P1P2	GAGGTAGTCATAGGAGGCCA
H2AFY2_+_71812598.23-P1P2	GCGGCAAGCGGCAGTTCTCT
H2AFY2_+_71812610.23-P1P2	GGCGTGTCAATGGCGGCAAG
H2AFY2_+_71812617.23-P1P2	GTATCTGTGCGTGTCAATGG
H2AFY2_-_71812968.23-P1P2	GTCCTTGGGCGATAAAGGGG
H2AFY2_-_71813036.23-P1P2	GGCGTCGAGGGTACTGAGAG
HBEGF_-_139725760.23-P1P2	GCCCGTCCGCCAGAGCGCAA
HBEGF_-_139725773.23-P1P2	GGCGCAAGGGCCCCACCAAG
HBEGF_-_139726147.23-P1P2	GGACCCCGCGCGCCTAGGTC
HBEGF_-_139726413.23-P1P2	GGCAGCCGCGGCCTGATTGT
HBEGF_-_139726429.23-P1P2	GTGTGGGTAGGGCTACTGAC
HDAC2_-_114292253.23-P1P2	GGGGAAGGCTCGGTACCACC
HDAC2_-_114292279.23-P1P2	GGGTGCCGAAAGCTCGGAAT
HDAC2_-_114292282.23-P1P2	GGCCGAAAGCTCGGAATCGG
HDAC2_-_114292285.23-P1P2	GGAAAGCTCGGAATCGGAGG
HDAC2_-_114292382.23-P1P2	GGGCCTCCACGGGGGAGGAA
HDAC3_+_141016004.23-P1P2	GGACCCGCCCCTAGAGTATC
HDAC3_+_141016048.23-P1P2	GTGTGGCCGTAGGGATAGGT
HDAC3_-_141016019.23-P1P2	GCAGCTCCCCGATACTCTAG
HDAC3_-_141016238.23-P1P2	GGTTCGTCAGCTCTCACCCC
HDAC3_-_141016346.23-P1P2	GGGGTCGTAGAAATAGGCCA
HDAC8_+_71792281.23-P1P2	GGGACGTCCAATGGACAGGT
HDAC8_+_71792624.23-P1P2	GCTGGAAGGTGGCTGCGGAA
HDAC8_+_71792676.23-P1P2	GCGATCAGAGGAGCAGGAAC
HDAC8_+_71792688.23-P1P2	GCACCGCTGCGGCCGATCAG
HDAC8_-_71792707.23-P1P2	GCTCCTCTGATCGGCCGCAG
HEATR5B_+_37311459.23-P1P2	GGGGCATCCGGGTCTCTTGG
HEATR5B_+_37311478.23-P1P2	GGGTAGGAGTGCGGGAGGTG
HEATR5B_+_37311483.23-P1P2	GCTGCAGGTAGGAGTGCGGG
HEATR5B_-_37311277.23-P1P2	GGGCTGTCAATAGCACGAGG
HEATR5B_-_37311427.23-P1P2	GCTCACCTCGTAGTCTGGAA
HECTD3_+_45476517.23-P1P2	GACCCGGTAAAAGACCCCTG
HECTD3_+_45476559.23-P1P2	GCTCTGGGTGAAGCTGACAA
HECTD3_+_45476606.23-P1P2	GGCGCCTGCGTGCGCACCAC
HECTD3_-_45476958.23-P1P2	GGGCGGAGGTGAGCACCTAG
HECTD3_-_45476973.23-P1P2	GCTAGAGGCGACCCTGCCCG
HEXB_+_73981118.23-P1P2	GACAGCAGCGCCAGCAGCAT
HEXB_+_73981464.23-P1P2	GTCTCGTCTGCGCAGTGGGG
HEXB_+_73981521.23-P1P2	GAGCGTGGGTTCAGTCCATG
HEXB_-_73981067.23-P1P2	GTCCGGCTCGGCAGACCGGG
HEXB_-_73981105.23-P1P2	GCATGGAGCTGTGCGGGCTG
HMBS_+_118955645.23-P1	GGCGAGTACCGGGGACACGT
HMBS_+_118955656.23-P1	GGGCTCCGGCCGGCGAGTAC
HMBS_+_118958732.23-P2	GACTAGAGGGAGGCGATAGT
HMBS_+_118958814.23-P2	GAGAGTGGGGAAATACTCCA
HMBS_-_118955642.23-P1	GTCAGACTGTAGGACGACCT
HMBS_-_118956000.23-P1	GGGTGATACTGGGTTAAGAG
HMBS_-_118956013.23-P1	GTAAGAGTGGAAGGATTGTT
HMBS_-_118958717.23-P2	GAGTGTCCTGGTTACTGCAG
HMBS_-_118958796.23-P2	GAGGAGGGCAGAAGGTACTG
HMBS_-_118959189.23-P2	GCTATGGCAAGATCATCCCT
HMGB1_+_31039659.23-P1	GCGGCGGCGTCCGCGCTGAC
HMGB1_+_31039675.23-P1	GCGCGAGTTTCCACCCCCGG
HMGB1_+_31040082.23-P1	GTAGCCAATAGGAGCCGCGC
HMGB1_+_31191616.23-P2	GTGACCCGCGGAGGTGGGAG
HMGB1_-_31039605.23-P1	GGCCCGAACGCCCGGCCCGA
HMGB1_-_31040100.23-P1	GCAGCCAGCGCGGCTCCTAT
HMGB1_-_31191309.23-P2	GGCTGTTGACTAGTCAGAAC
HMGB1_-_31191447.23-P2	GGATGGGCTCTAGGGAGACA
HMGB1_-_31191644.23-P2	GCACCTCCGCGGGTCACCCC
HMGB1_-_31191681.23-P2	GACCACGCTCGCGCGGACCA
HMGCR_+_74633053.23-P1P2	GGCTCCAGTTAACGCAGTCG
HMGCR_+_74633092.23-P1P2	GACTAGAGGCCACCGAACCC
HMGCR_+_74633106.23-P1P2	GCACCTCCAGATCTCACTAG
HMGCR_+_74633228.23-P1P2	GAGCCACTTCCCAGGGCCGA
HMGCR_-_74633040.23-P1P2	GTCCGAGCGTGCGTAAGGTG
HNRNPA1_+_54674924.23-P1P2	GACAAAGGCTTGGGCGGTAG
HNRNPA1_+_54674930.23-P1P2	GCGCGCAACAAAGGCTTGGG
HNRNPA1_+_54674939.23-P1P2	GTCCGACGCACGCGCAACAA
HNRNPA1_-_54674493.23-P1P2	GAGGCGGGGTAAAAAAGAGA
HNRNPA1_-_54674972.23-P1P2	GGTGCGTCGGAAGGCGACTA
HNRNPA2B1_+_26240271.23-P1P2	GTACAGCGCCAGGACGAGTC
HNRNPA2B1_+_26240338.23-P1P2	GAGCAGCGCCGGGTCCCGTG
HNRNPA2B1_+_26240367.23-P1P2	GGCGGCGGCAGCGGCTCTAG
HNRNPA2B1_+_26240376.23-P1P2	GTCTAGAAAAGCGGCGGCAG
HNRNPA2B1_+_26240382.23-P1P2	GGAAGGTTCTAGAAAAGCGG
HRAS_+_535106.23-P1	GCCGGCGCCCTCACACCCGG
HRAS_+_536837.23-P2	GGCCCCGGGTCAGCAGCGAC
HRAS_+_537288.23-P2	GCCACCAACTCGAGTTGGGT
HRAS_-_535187.23-P1	GCCAGCGCGAGGCCACGGGT
HRAS_-_535518.23-P1	GCGCGCATGGGCTCCGTCCG
HRAS_-_535527.23-P1	GGCTCCGTCCGCGGCGGGTG
HRAS_-_535568.23-P1	GGCACGGGCGGCGGAGACTC
HRAS_-_536857.23-P2	GGCCGGTCGCTGCTGACCCG
HRAS_-_537254.23-P2	GCATCGCGACGGCCCAGGCA
HRAS_-_537270.23-P2	GGCACGGAGCCGCAGGAAGC
HS3ST4_-_25703087.23-P1P2	GCGGCGTCCCGAGCTCCCAA
HS3ST4_-_25703324.23-P1P2	GCCCGGCAGAAAGTTAGCAG
HS3ST4_-_25703339.23-P1P2	GGCAGCGGGGAAGGAACTCC
HS3ST4_-_25703358.23-P1P2	GGGGCTGCAACAGCGCGCGG
HS3ST4_-_25703685.23-P1P2	GGGCGGCTGAAACCATGTCC
HSBP1_+_83841970.23-P1P2	GTAGGCGGGAGGGACCCGGA
HSBP1_+_83842007.23-P1P2	GTGTGTGAGGAGTTGAAGGG
HSBP1_-_83841604.23-P1P2	GGTCTCGTCGCGAGAAGCAG
HSBP1_-_83841630.23-P1P2	GGGGCGACTGAGCGGACAAA
HSBP1_-_83841645.23-P1P2	GCAAACGGAAGTGTAGGTTA
HSD17B10_+_53461103.23-P1P2	GGGTGAAAGTCAGCACTCCG
HSD17B10_+_53461264.23-P1P2	GGCAGCGTGTCGGAGCGTGA
HSD17B10_+_53461274.23-P1P2	GCAAGATGGCAGCAGCGTGT
HSD17B10_+_53461288.23-P1P2	GGGAGTGGCCGGCGACAAGA
HSD17B10_-_53461152.23-P1P2	GGCCCAACGGCCACAATACC
HSD17B4_+_118788199.23-P1P2	GCCGACTGCGGGACAGGAGG
HSD17B4_+_118788279.23-P1P2	GCCCGCCCGTCGAACCTCAG
HSD17B4_+_118788391.23-P1P2	GTGCGGCTGCGCGCGTATGC
HSD17B4_+_118788621.23-P1P2	GATGCCCACAGATAAGGGTC
[truncated: 3,586 more rows]
